# Supplementary material for: Co-expression network of heat-response transcripts: A glimpse into how splicing factors impact rice basal thermotolerance
Source: Front Mol Biosci. 2023 Feb 2;10:1122201. doi: 10.3389/fmolb.2023.1122201 (PMC9932781; doi:10.3389/fmolb.2023.1122201)
Supplement: Supplementary file 1 [file DataSheet3.CSV]

Name	cluster_0	cluster_1	cluster_2	cluster_3	cluster_4	cluster_5	cluster_6	cluster_7	cluster_8	cluster_9	cluster_10	cluster_11	cluster_12	cluster_13	cluster_14	cluster_15	cluster_16	cluster_17	cluster_18	cluster_19
LOC_Os01g03060.3	0.046951662	-0.148449006	-0.06126555	0.128489611	0.497387875	0.214223424	-0.274200857	0.753776989	0.81604511	0.666289517	0.173972588	0.022886459	0.612700252	0.14190992	-0.2328964	0.66920002	0.619111903	0.318930452	0.0915409	-0.273959542
LOC_Os01g03060.1	-0.027101452	-0.286233811	-0.404904203	-0.331699726	0.636919998	-0.264093323	-0.317516431	0.68690822	0.917214995	0.838205134	0.246376802	-0.055532029	0.859472227	0.149544151	-0.183618974	0.493652991	0.353379674	0.612288222	0.290463321	-0.112982599
LOC_Os01g03060.2	-0.085252809	-0.47934934	-0.5262478	-0.368538068	0.592741748	-0.184467209	-0.443776107	0.646329127	0.871992624	0.820803377	0.119845382	-0.114073936	0.819967728	-0.128873101	0.025228349	0.492466549	0.241540776	0.585233029	0.3096089	-0.109303018
LOC_Os01g07740.3	0.225514366	0.556617235	0.786881428	0.823149833	-0.218635361	0.800547619	0.532279272	-0.132089225	-0.323798376	-0.465950636	0.070369317	-0.318600068	-0.532645212	-0.008442716	0.098113489	0.090484713	0.444904303	-0.536599672	-0.269703719	-0.028622295
LOC_Os01g07740.1	-0.2367856	-0.10660223	-0.171722868	-0.11919694	0.468522232	-0.079182831	-0.11437711	0.425892587	0.86576033	0.494371833	0.13305987	-0.052664546	0.470103904	0.096535368	0.004066216	0.227000577	0.375852486	0.222579247	-0.003937046	-0.013310779
LOC_Os01g07740.2	0.180128576	0.751196579	0.830842656	0.744574425	-0.116849859	0.603155698	0.729919834	-0.138353665	-0.18500653	-0.454260189	0.227653931	-0.315441858	-0.491259169	0.173660521	-0.10406485	0.015371433	0.49595703	-0.5220068	-0.347554991	0.121558774
LOC_Os01g15310.1	0.094938347	-0.319372323	-0.450871415	-0.338754114	0.800056527	-0.224545924	-0.345267353	0.84715352	0.841823133	0.950915091	0.432764702	-0.039979428	0.834076576	0.08352321	-0.124605642	0.712778732	0.403795038	0.511626581	0.461538613	-0.104659966
LOC_Os01g15350.1	0.101193099	-0.020408632	-0.100723471	0.024466063	0.845858522	0.121067883	-0.092005946	0.742109311	0.877837753	0.776969657	0.523019154	-0.20777055	0.622967703	0.155224439	-0.008885511	0.616633639	0.639601031	0.272931156	0.275575985	0.135471892
LOC_Os01g31110.1	-0.064183703	0.817291833	0.833627998	0.681701579	-0.266828782	0.461796991	0.832619267	-0.294608725	-0.340969566	-0.653061192	0.112752239	-0.193912193	-0.667718176	0.289598096	0.106297004	-0.159362749	0.350981715	-0.652229559	-0.566341842	0.213629579
LOC_Os01g36890.2	0.160289139	0.140308533	-0.204374289	-0.293222703	0.818394716	-0.325869925	0.105601773	0.748977764	0.62868153	0.796246704	0.829024415	-0.2790931	0.660725315	0.325273461	-0.130041439	0.701616097	0.487872853	0.375643469	0.626443524	0.262322589
LOC_Os01g52390.1	0.094389045	0.653310086	0.304979978	0.069427752	0.609406754	-0.18619019	0.628353433	0.42707882	0.342915273	0.232280837	0.781847695	-0.046400896	-0.011752228	0.641479999	0.148151255	0.359768033	0.566414126	-0.309093318	-0.023090445	0.301569351
LOC_Os01g56520.1	0.039034067	0.882270617	0.876757087	0.782111781	0.077203621	0.567067091	0.630202699	0.114081324	-0.152075086	-0.303325979	0.5509574	-0.192041028	-0.484754097	0.577696278	-0.034343061	0.267930032	0.69413613	-0.615322726	-0.194512001	0.238126341
LOC_Os01g56520.2	0.181979349	0.340810421	0.193432814	0.141883013	0.499159939	0.041654647	0.499164269	0.453487839	0.276953925	0.236155517	0.424559197	0.110041415	0.038089501	0.132581441	-0.080309785	0.438569667	0.468598588	-0.242282139	-0.130786071	0.120816735
LOC_Os01g68320.1	0.072038539	-0.578474085	-0.661455173	-0.494043994	0.574426219	-0.301075755	-0.484388287	0.436680129	0.531567234	0.730598646	0.037266554	-0.035553335	0.773636549	-0.187566979	-0.072915102	0.27668459	-0.081188493	0.670156225	0.259192662	0.118803533
LOC_Os01g68320.2	0.028339923	-0.594341706	-0.640983439	-0.484207891	0.519114339	-0.324537265	-0.557942672	0.660578783	0.738367675	0.872573041	0.042609325	0.080070919	0.916633702	-0.110439584	-0.244491512	0.501604942	0.100742401	0.745843284	0.38778555	-0.248467122
LOC_Os01g72820.4	0.174846131	0.696270891	0.681599375	0.507411301	-0.141923028	0.356768404	0.835752452	-0.145605207	-0.188403196	-0.446117202	0.175593306	-0.355767255	-0.44552646	0.041562379	0.067737284	0.002553729	0.362779009	-0.46385843	-0.36735337	0.108797864
LOC_Os01g72820.1	-0.122326589	0.079326587	0.027441956	-0.025807318	-0.109577621	-0.084707374	0.280186576	-0.078742761	-0.088925196	-0.152044499	-0.080194413	0.222966799	-0.184612313	-0.031888657	-0.09729554	-0.108771075	-0.076408149	-0.179646303	-0.156102866	-0.050947071
LOC_Os01g72820.3	0.04809416	0.647085184	0.55249795	0.378004	-0.095781728	0.208099653	0.710005306	-0.250344616	-0.261666421	-0.46560057	0.22654017	-0.110515811	-0.509041891	0.034364451	-0.063923035	-0.157775427	0.1873934	-0.499075843	-0.31166698	0.400250282
LOC_Os01g72820.6	-0.161209682	0.383177908	0.329476997	0.196041141	-0.12491805	-0.044828369	-0.007966313	-0.016431189	-0.062646731	-0.143129846	0.197075025	0.004970534	-0.111223387	0.842968852	-0.050553694	-0.036025807	0.209333864	-0.090915203	-0.068072858	-0.098368833
LOC_Os01g72820.5	-0.191387128	-0.212007046	-0.208551005	-0.220744899	-0.171358002	-0.156761411	-0.131909031	-0.256102462	-0.168908755	-0.191817224	-0.286399504	-0.121579667	-0.165539715	-0.142857076	0.902648404	-0.24886872	-0.354849081	-0.109830484	-0.225611044	0.061109115
LOC_Os01g72820.2	0.094140159	0.776071833	0.902603503	0.79474	-0.276390022	0.610571627	0.701989123	-0.194320205	-0.281238773	-0.547672121	0.115745865	-0.331448083	-0.527896409	0.28118773	-0.019746719	-0.024231693	0.468623988	-0.507402032	-0.438669205	-0.053451609
LOC_Os01g73970.1	0.099823308	0.285446315	0.116272932	0.113926212	0.636783832	0.009006172	0.024110728	0.894003084	0.516451552	0.614703076	0.757581212	0.151291006	0.330704231	0.539952539	-0.133710967	0.914709101	0.751306943	-0.055353254	0.344719423	0.011882453
LOC_Os02g03040.1	0.263781779	0.147192576	0.275491065	0.424593882	0.307957661	0.563072	0.045159498	0.171441305	0.105287031	0.148604064	0.290551393	-0.535139011	0.037775186	0.014373326	0.411674144	0.275583994	0.394673561	-0.078979161	0.179367769	0.12496793
LOC_Os02g03040.2	0.27717927	-0.319828949	-0.437490604	-0.38810086	0.535539938	-0.270642306	-0.242255876	0.538952049	0.546824496	0.766638474	0.234716966	-0.349849442	0.866052493	-0.00713804	-0.072243355	0.477070505	0.142074286	0.74249501	0.452270336	-0.097401317
LOC_Os02g05310.4	0.071896662	0.469524777	0.445594002	0.264318941	-0.015715314	0.107399426	0.558147395	-0.006828987	0.029925489	-0.167236658	0.154168849	-0.20780134	-0.15018664	0.075960548	-0.165513958	0.028277465	0.288119984	-0.189091317	-0.231851996	-0.136495963
LOC_Os02g05310.2	0.025899016	0.352925364	0.352583491	0.378482826	0.529797622	0.294212604	0.065100276	0.664681483	0.739384271	0.465139614	0.506895401	-0.143474699	0.352705499	0.48303134	-0.218946813	0.588985875	0.85797268	0.045433762	0.057914644	-0.092954165
LOC_Os02g05310.1	0.10263812	0.823440293	0.779102897	0.568070405	-0.087439539	0.30485954	0.650235749	0.089684549	-0.087345151	-0.245023709	0.447966574	-0.38441054	-0.241243767	0.598993026	-0.192339608	0.245075316	0.601127293	-0.286755964	-0.057759726	-0.1053209
LOC_Os02g05310.3	0.177338181	-0.295558357	-0.437881292	-0.387361998	0.688269534	-0.287242792	-0.287337231	0.696648445	0.807869825	0.92512618	0.393607208	-0.2141532	0.924292554	0.068750152	-0.24935674	0.557245388	0.320513862	0.719615382	0.608977395	-0.161097832
LOC_Os02g05660.1	-0.048200134	0.12167436	0.028951915	0.047261778	0.632013714	-0.028526791	-0.058830583	0.785652177	0.880239268	0.640122762	0.450750885	0.124031569	0.471345858	0.455053176	-0.08638103	0.633043537	0.713930066	0.097284578	0.063676548	-0.171444618
LOC_Os02g14780.2	0.148948229	0.361197368	0.594379162	0.614317235	-0.146367757	0.598694808	0.216614867	-0.021505508	-0.138775967	-0.232402439	0.06341193	-0.188236876	-0.24726247	-0.064167358	-0.138823725	0.119328513	0.392742804	-0.235339396	-0.052473348	-0.159964979
LOC_Os02g14780.1	0.126353826	-0.418429258	-0.531003862	-0.442160193	0.643413231	-0.30152741	-0.372336062	0.600481998	0.800484939	0.886461626	0.223383209	-0.24191671	0.955170969	-0.018795253	-0.186140363	0.436199872	0.190920081	0.786899785	0.46807026	-0.106070855
LOC_Os02g27790.1	-0.176912598	-0.14995114	-0.239975175	-0.170759581	0.613300699	-0.114545188	-0.156161756	0.58154951	0.947858125	0.650657488	0.216346235	-0.090485967	0.615895317	0.113405369	0.001937608	0.380334393	0.432513039	0.320307161	0.045467233	-0.015547406
LOC_Os02g32350.1	-0.084530578	0.13133423	-0.056192247	-0.225090372	0.035643095	-0.404641933	-0.108702717	0.137482492	0.082614395	0.191306465	0.297530952	-0.072523567	0.275994077	0.672593695	-0.307211678	0.080512697	0.055236121	0.322664827	0.347250603	-0.149596561
LOC_Os02g32350.2	0.293242841	-0.125252217	-0.263534192	-0.196264692	0.523159927	-0.057593292	-0.005740752	0.496675484	0.211620558	0.539658307	0.513177095	-0.054479392	0.263888526	-0.216261104	0.177362017	0.567915448	0.204365756	0.043827591	0.684201017	0.116606931
LOC_Os02g35150.1	0.14809694	0.718082236	0.933414089	0.927411878	-0.214794565	0.772629441	0.373885413	-0.065342254	-0.251318211	-0.437579385	0.220864701	-0.171486955	-0.519227072	0.483713247	-0.101349494	0.092805168	0.596089828	-0.535275851	-0.240161898	-0.115612868
LOC_Os02g39300.1	0.055163865	0.107988018	-0.188530602	-0.157980282	0.943246671	-0.154124236	0.021544777	0.843900568	0.678442553	0.779845052	0.80251485	0.012044033	0.492777256	0.316538663	0.09106297	0.769540812	0.571823513	0.088564353	0.373553455	0.463667096
LOC_Os02g39720.4	0.109331816	0.359276405	0.517002769	0.583695406	-0.167101087	0.478005787	0.136698945	0.156496253	-0.172299656	-0.172597629	0.12296632	0.333151702	-0.328168936	0.342094648	-0.319215951	0.291385176	0.426792587	-0.408914923	-0.081318802	-0.262877838
LOC_Os02g39720.2	0.184974039	0.232713059	0.186139106	0.31751511	0.537359655	0.316672517	0.176558836	0.409910036	0.147262845	0.202335112	0.398476567	0.247833611	-0.07546078	0.144426151	0.04411844	0.412993606	0.429735951	-0.342502429	-0.2097841	0.450190553
LOC_Os02g39720.6	0.103847819	-0.387199144	-0.497724527	-0.344693402	0.789607348	-0.223962158	-0.363396541	0.745835884	0.703922342	0.861372162	0.287670849	0.145223332	0.725768171	0.018215732	-7.18E-05	0.581425358	0.251950577	0.428035256	0.227917158	0.015817757
LOC_Os02g39720.3	0.175581672	0.303117262	0.613257138	0.795757273	-0.114057296	0.886584653	0.238228314	-0.190715289	-0.198351138	-0.393137312	-0.111612346	-0.264031357	-0.427140693	-0.166656457	0.137290085	-0.065442338	0.322515031	-0.420229429	-0.418871888	0.159969056
LOC_Os02g40900.1	-0.118214298	-0.57097437	-0.540063095	-0.410984399	-0.093430554	-0.328546548	-0.489246443	-0.020324082	-0.07037098	0.118349637	-0.317658551	0.889703617	-0.041291765	-0.301574325	-0.221842031	-0.142825965	-0.448105262	-0.036234621	0.14589418	-0.213413553
LOC_Os02g42860.1	0.169689746	0.54015591	0.333254704	0.243503835	0.653036251	0.106019811	0.404924635	0.723871868	0.492116748	0.466804523	0.871122776	-0.143308591	0.19088021	0.502902568	-0.118176403	0.753466594	0.823479781	-0.170190008	0.324008228	0.086689135
LOC_Os02g52140.1	-0.13762823	-0.350911539	-0.239906714	-0.118146794	-0.237988211	-0.102827922	-0.317075031	-0.120297572	-0.176608582	-0.139848924	-0.40117381	0.94827713	-0.300050257	-0.227279706	-0.213360515	-0.213370653	-0.331290032	-0.288630999	-0.195818475	-0.201245947
LOC_Os02g52140.2	-0.168961214	-0.34232235	-0.286903106	-0.172719356	-0.147157395	-0.164871671	-0.309041573	-0.065321821	-0.126185119	-0.084129793	-0.327199021	0.96211023	-0.262894081	-0.188004282	-0.209285257	-0.177231803	-0.317320368	-0.280260261	-0.18142664	-0.083636846
LOC_Os02g54700.2	-0.077723716	0.216444982	0.004046341	-0.033086253	0.734653948	-0.11875315	0.248839683	0.721801778	0.807944978	0.560611841	0.522329252	0.081094803	0.357387254	0.305288641	-0.030392072	0.575469432	0.636086139	-0.040941143	-0.083831841	0.108432626
LOC_Os02g57590.1	-0.203392201	0.399983647	0.08222007	-0.056091684	0.544513628	-0.161679297	0.537056164	0.198343924	0.469530438	0.129007135	0.444464139	-0.228003104	0.024323285	0.268164547	0.43051444	0.082486648	0.327669826	-0.217653675	-0.28578744	0.656616997
LOC_Os03g10590.1	-0.18469689	0.656969817	0.333874207	0.128817769	0.54708864	-0.101444371	0.590390438	0.343954277	0.338745103	0.090943374	0.674801268	-0.098471939	-0.143890924	0.600701415	0.514064071	0.291490411	0.546093616	-0.455751001	-0.242280417	0.52364103
LOC_Os03g12000.1	-0.144606305	0.837739308	0.719406641	0.478197983	-0.200933714	0.225837845	0.882083644	-0.311634711	-0.319975877	-0.624015914	0.201949765	-0.314965756	-0.599653221	0.365397169	0.238295223	-0.19499816	0.264374552	-0.575991212	-0.537308334	0.387485742
LOC_Os03g15700.1	0.197429984	-0.078539307	-0.309936073	-0.295086932	0.853124222	-0.233102724	-0.083703058	0.700255209	0.764032495	0.878509622	0.624200647	-0.274354798	0.792700634	0.163666868	-0.141361615	0.570680809	0.421164037	0.538723417	0.560154234	0.157926059
LOC_Os03g17432.1	0.151514501	-0.243645366	-0.423665922	-0.365261416	0.577232187	-0.252677543	-0.259693656	0.685778424	0.506800529	0.80414703	0.525694128	-0.093531349	0.652005178	0.010781218	-0.075832781	0.688555535	0.266028396	0.423056141	0.818337986	-0.009125396
LOC_Os03g19020.3	0.038674791	-0.11759108	-0.100475973	0.079470372	0.640483399	0.154490219	-0.2528037	0.872274706	0.865637656	0.747904929	0.328348519	0.124161218	0.581607505	0.177186834	-0.099567884	0.784035873	0.677561654	0.198678322	0.141988933	-0.171241264
LOC_Os03g19020.2	-0.136211349	-0.432966704	-0.480042589	-0.353564108	0.53202688	-0.239227802	-0.366479864	0.534581768	0.83592914	0.724707089	0.04846704	0.161843904	0.689729741	-0.058695633	-0.119708475	0.300001978	0.186937225	0.485350122	0.215268136	-0.197174276
LOC_Os03g19020.1	-0.099279756	-0.390854942	-0.426815749	-0.353628305	0.356882635	-0.272120209	-0.350866699	0.51824337	0.770334693	0.666433922	-0.02947683	0.016595042	0.764194983	-0.078060798	-0.237840985	0.36229291	0.172274428	0.599681449	0.191727765	-0.26886153
LOC_Os03g21140.2	0.200723005	0.717704957	0.890478889	0.839399411	-0.115747808	0.680445489	0.424096727	-0.064488179	-0.180130291	-0.418276719	0.228882814	-0.180010739	-0.485361212	0.326682783	-0.11438388	0.049059149	0.562996353	-0.508770593	-0.355927529	0.030385747
LOC_Os03g21140.1	-0.080304119	0.487461328	0.5652753	0.480808821	-0.218980847	0.269957315	0.047022932	-0.104021825	-0.175328911	-0.329596399	0.134321915	-0.106406967	-0.313649255	0.768691296	0.094124062	-0.062812688	0.307741368	-0.281916664	-0.227551443	-0.102884753
LOC_Os03g22380.1	0.102151249	0.797441687	0.521132085	0.308102924	0.486006464	0.060001829	0.618988614	0.467783283	0.232611265	0.183183053	0.90240814	-0.256480947	-0.042574067	0.727742186	0.065272935	0.533894358	0.742838497	-0.308933086	0.191810616	0.266181914
LOC_Os03g27030.3	0.016244519	0.086998739	-0.133794348	-0.130910395	0.75268431	-0.105885003	0.210790085	0.599241267	0.723025493	0.622949693	0.5106236	-0.189695664	0.503580506	0.142639757	0.010081791	0.478983487	0.465021016	0.204107749	0.167681884	0.265319657
LOC_Os03g27030.2	0.12611484	0.516425683	0.191182074	0.054720165	0.793710922	-0.086349872	0.528071237	0.628766241	0.581104375	0.474499821	0.826424018	-0.271213115	0.268749186	0.500670642	0.146889149	0.581039736	0.683619436	-0.095790685	0.098912611	0.359423503
LOC_Os03g27030.1	0.038552293	0.408862834	0.081301372	-0.052328142	0.668281231	-0.159777772	0.600925268	0.522588399	0.507109355	0.412171387	0.659348444	-0.240240526	0.254134033	0.226456248	0.011703304	0.491934169	0.520549361	-0.05318702	0.096339981	0.366066656
LOC_Os03g30550.1	0.092701219	0.079726606	-0.138854593	-0.127359594	0.840696381	-0.150324431	-0.03558725	0.94651909	0.86204682	0.854015915	0.695869599	-0.079775835	0.666994617	0.388082686	-0.070262292	0.857535701	0.693986299	0.261663388	0.365781826	0.037831216
LOC_Os03g36930.1	0.194636725	-0.458305723	-0.61013414	-0.602896767	0.434657261	-0.467766448	-0.375505512	0.446322892	0.498536049	0.792147567	0.223692848	-0.342274207	0.915899175	-0.090131867	-0.226601096	0.367736066	-0.041132832	0.883158749	0.745409488	-0.206811797
LOC_Os03g46610.1	0.2267267	0.530791678	0.206858267	0.021223408	0.678001937	-0.142203955	0.492629182	0.546958467	0.461322188	0.465091757	0.886854505	-0.238969442	0.257181338	0.479563714	-0.155732876	0.513336473	0.621807011	-0.014280336	0.416187991	0.236629991
LOC_Os03g46610.2	0.096027013	0.839066638	0.758128196	0.516851907	-0.139661098	0.220091487	0.641452171	-0.029866184	-0.204611057	-0.326496689	0.435264311	-0.333619248	-0.334756717	0.711332881	-0.088800711	0.100480333	0.487656912	-0.338831383	-0.068513496	-0.061649725
LOC_Os03g49430.3	0.060881472	-0.400174787	-0.521884138	-0.616155682	-0.217827633	-0.576557249	-0.103822727	-0.286236044	-0.202140581	0.072736783	-0.21680404	0.1289506	0.211277872	-0.294520276	-0.362381746	-0.339087487	-0.602230997	0.421568837	0.494861765	-0.258465144
LOC_Os03g49430.1	-0.117124203	-0.673552765	-0.664756822	-0.553021519	-0.164906468	-0.435810473	-0.558950653	-0.145916097	-0.154731385	0.100765663	-0.3906389	0.752460245	0.042442163	-0.400155305	-0.268935868	-0.26016927	-0.632244866	0.14511708	0.222471661	-0.146494033
LOC_Os03g50090.4	0.41296317	0.448268172	0.346391519	0.193702921	0.228371545	0.066018646	0.441722829	0.203433321	0.365772884	0.061990539	0.332393371	-0.212411284	0.023280191	0.215847646	-0.04520458	0.161698257	0.467797954	-0.123533202	-0.113675446	-0.01132564
LOC_Os03g50090.3	-0.01575296	0.775386643	0.946368412	0.858672613	-0.29867692	0.641875355	0.512630393	-0.166515688	-0.226388371	-0.536502217	0.116710258	-0.247437088	-0.524150953	0.542379241	-0.061845291	-0.039639464	0.539181939	-0.51025428	-0.432216007	-0.141345984
LOC_Os03g50090.2	-0.019138041	-0.175346938	-0.429763927	-0.388517919	0.870213734	-0.316851807	-0.109028023	0.757688706	0.86974699	0.90404391	0.577802801	0.006379669	0.705000535	0.106051628	-0.062070191	0.588918325	0.3985067	0.359459405	0.54026806	0.121765785
LOC_Os03g50090.1	0.000127882	0.717059085	0.420316075	0.149277527	0.341850183	-0.130842751	0.71316699	0.401734296	0.342375037	0.129232681	0.649148715	-0.250104875	0.053209961	0.617659572	-0.060213815	0.422222274	0.625974685	-0.179840773	-0.039732321	0.098158025
LOC_Os03g50560.1	-0.045395166	-0.023736053	-0.236773294	-0.203972855	0.834942377	-0.16467928	0.006072686	0.812876486	0.944465699	0.815378553	0.560133544	-0.104629053	0.652020717	0.159827304	-0.01857346	0.675913281	0.58258916	0.260111728	0.299175477	0.117560161
LOC_Os03g51900.1	0.007209019	0.743807039	0.454898688	0.254827711	0.568884033	0.013580964	0.636995594	0.426244694	0.478387214	0.223227954	0.774542161	-0.325820313	0.100877691	0.734383498	-0.013508723	0.378669598	0.737279928	-0.17136154	-0.034840702	0.329191075
LOC_Os03g59050.1	-0.022457303	-0.284294386	-0.456524978	-0.406287114	0.702866755	-0.319493591	-0.247537694	0.76408981	0.928076117	0.903700303	0.363572076	-0.151179248	0.879636373	0.084089643	-0.125372445	0.61291447	0.374957797	0.596669168	0.436695321	-0.106198366
LOC_Os03g59550.1	0.209078135	-0.070445683	-0.331800078	-0.335429197	0.806291079	-0.255533742	0.005911375	0.453958406	0.563716864	0.706764777	0.568803779	-0.372753454	0.616548909	0.075996408	0.105541424	0.327825082	0.222665741	0.429628509	0.492177969	0.378770933
LOC_Os03g61110.1	0.017177412	0.209449277	0.082027239	0.116725483	0.750234152	0.056063919	-0.041115448	0.845540982	0.770462086	0.685476478	0.69388931	0.054942563	0.395336451	0.555132192	0.053531305	0.761151439	0.78746763	-0.028734234	0.294131921	-0.038609808
LOC_Os03g61990.2	0.102967024	0.195388354	0.157454929	0.09406273	0.126071258	0.082346669	0.07959905	-0.014699166	0.118448684	0.11290457	0.357822483	-0.262983573	0.017876853	0.253974073	0.069028147	-0.011484006	0.211220253	-0.014701615	0.547298768	-0.099546545
LOC_Os03g61990.5	0.045088376	0.501452833	0.367149697	0.279619767	0.417494234	0.11363813	0.254558123	0.440896909	0.332064496	0.294243759	0.652767775	-0.266840077	0.172591585	0.780109856	-0.053634723	0.444163993	0.656092276	-0.035953106	0.246002661	-0.012576851
LOC_Os03g61990.1	-0.040510076	0.160097993	-0.154611942	-0.248087931	0.726767457	-0.289510335	0.304844839	0.678548101	0.794739729	0.670843625	0.55548281	-0.332991166	0.670975285	0.207439611	-0.096327566	0.589982955	0.507021735	0.376918432	0.17909544	0.26198789
LOC_Os03g61990.4	0.144223233	0.234097788	-0.080846447	-0.180645219	0.764186559	-0.19802465	0.46122461	0.594761496	0.614242127	0.606568298	0.66895668	-0.343173327	0.496317006	0.083551633	-0.014554382	0.550945655	0.481326552	0.205979611	0.315050615	0.293724724
LOC_Os03g61990.3	0.086039743	-0.395989045	-0.471451174	-0.410507149	0.474605227	-0.29503007	-0.324482811	0.46655846	0.736986852	0.734522831	0.0479157	-0.254106487	0.896213488	-0.049695586	-0.153038831	0.307482902	0.118988534	0.788843095	0.269483132	-0.146817091
LOC_Os03g62610.1	0.142878273	0.401330563	0.796908866	0.937432961	-0.35536346	0.946539156	0.12105607	-0.21516831	-0.285857389	-0.487672634	-0.145227501	-0.251711302	-0.47186313	0.096990685	0.012905618	-0.051469632	0.404139213	-0.403291342	-0.352688423	-0.173734131
LOC_Os03g62640.2	-0.048676599	0.379876856	0.238446113	0.295421925	0.553843765	0.287492998	0.203499936	0.320814611	0.170723616	0.159093922	0.626096459	-0.081725847	-0.125934003	0.311723695	0.294437026	0.352325627	0.48243238	-0.375609809	0.069383249	0.70938263
LOC_Os04g02870.2	0.261420485	-0.049326611	-0.204292764	-0.18271169	0.696034588	-0.126571995	-0.027445076	0.64299623	0.774141931	0.692279807	0.48195393	-0.005563501	0.520514879	0.039198174	-0.123530424	0.517461145	0.462681485	0.204866513	0.384831374	0.026677862
LOC_Os04g02870.1	-0.013126741	0.550211794	0.199028548	-0.033509659	0.44099604	-0.276453752	0.404706501	0.243342802	0.17774505	0.201770855	0.802276408	0.049573076	-0.05270997	0.666701367	-0.085588238	0.179308931	0.367794999	-0.228588712	0.398967473	0.289992024
LOC_Os04g39060.2	-0.114578692	0.874462083	0.761919547	0.483636841	-0.271279195	0.185466231	0.85508301	-0.33123551	-0.344024453	-0.644787924	0.208497326	-0.298821392	-0.604917217	0.474606364	0.154934539	-0.217286978	0.266013883	-0.557818367	-0.49627987	0.256929285
LOC_Os04g39060.1	-0.132634749	0.821863449	0.563173511	0.300701242	0.108678242	-0.030233717	0.608489638	-0.039329804	-0.111096841	-0.315308276	0.502684705	-0.095413991	-0.357578986	0.734966729	-0.030725257	-0.030062142	0.353824627	-0.414128907	-0.367259509	0.558375893
LOC_Os04g42600.1	0.250051663	0.088031993	0.133771995	0.071191747	0.123199236	-0.02189018	-0.151181325	0.23712087	0.280884654	0.240091227	0.199304515	0.096302422	0.158893373	0.276305172	-0.170599953	0.149246504	0.303961758	0.095708363	0.253704207	-0.446715592
LOC_Os04g42600.2	-0.110344804	0.568588891	0.126049119	-0.134810048	0.53158154	-0.320051608	0.653052213	0.350574751	0.319779692	0.213130289	0.759931191	-0.336442475	0.076104879	0.465412116	0.352691559	0.354404394	0.411869362	-0.163186484	0.113990796	0.566880207
LOC_Os04g43140.1	0.003949476	0.768315989	0.49976796	0.290431047	0.536899944	0.018632565	0.619622332	0.467893572	0.420288883	0.181899306	0.785430061	-0.157658779	-0.027889738	0.784546021	0.084202785	0.432517042	0.765546786	-0.342722862	-0.067626666	0.214500818
LOC_Os04g51090.1	0.166924018	0.355791537	0.458487526	0.485343871	-0.179513068	0.539313947	0.355058975	-0.296694343	-0.353127369	-0.376523375	0.129991231	-0.382531689	-0.40853648	-0.1455086	0.035185468	-0.112359432	0.128791098	-0.317254555	0.070212543	0.263972968
LOC_Os04g53612.1	-0.170521509	0.771856983	0.541571818	0.335157669	0.371540173	0.069143311	0.651510606	0.346379228	0.406468217	0.039327337	0.611589217	-0.263135803	-0.069196981	0.732935437	0.154160307	0.322229604	0.716931633	-0.328135142	-0.25295512	0.245676092
LOC_Os04g58780.1	0.035850515	0.667066657	0.511093185	0.324247365	-0.014903796	0.176279078	0.75865622	-0.209038332	-0.253869072	-0.455015533	0.269891283	-0.267068305	-0.48469533	0.042938283	0.221007807	-0.096836199	0.191841362	-0.494354535	-0.414242225	0.628939768
LOC_Os04g59340.1	0.148415535	0.252863456	0.665188479	0.872585063	-0.313631132	0.964083969	0.078724947	-0.198072526	-0.254772635	-0.417553018	-0.213941675	-0.256028003	-0.396846567	-0.104125038	0.000418837	-0.031392578	0.335435195	-0.329464897	-0.307818484	-0.129723247
LOC_Os05g01760.1	0.052059646	-0.193394719	-0.169398011	0.025606777	0.666029598	0.103805243	-0.374511874	0.851994196	0.76711043	0.751116573	0.354155915	0.36891003	0.478240085	0.152705724	-0.123195283	0.738529553	0.585682559	0.080975299	0.228293015	-0.204576583
LOC_Os05g02880.1	0.016287274	0.034440177	-0.133263446	-0.085017658	0.827514786	-0.076822169	-0.003733819	0.895938087	0.927234392	0.832621235	0.58137418	-0.077902428	0.663514992	0.308844637	-0.068170277	0.778847023	0.691563593	0.2540291	0.266499897	-0.032157908
LOC_Os05g07000.1	0.059630335	-0.096118025	-0.325253171	-0.272297918	0.926486378	-0.194644801	-0.105845458	0.813725304	0.864531865	0.903453346	0.643245523	-0.167554028	0.718481076	0.172513315	0.086811609	0.684657874	0.507602422	0.34952414	0.475394771	0.18577532
LOC_Os05g08360.2	-0.024571801	-0.220181719	-0.381896778	-0.3264491	0.761070439	-0.245198103	-0.158907261	0.550690076	0.897219563	0.753447011	0.288571308	-0.149139528	0.702292183	0.089985905	0.156803816	0.321419887	0.302689911	0.428014085	0.159283009	0.112932424
LOC_Os05g08360.1	-0.087765461	0.400554024	0.003925522	-0.175402804	0.535691538	-0.267596238	0.611037742	0.098948844	0.21243414	0.094695948	0.551380704	-0.284438151	-0.042493696	0.188385763	0.483016127	0.046659135	0.154371891	-0.223199223	-0.068624381	0.788475471
LOC_Os05g08600.2	-0.110680765	-0.055063557	-0.167956504	-0.050600373	0.733331869	-0.03204843	-0.16768559	0.830337552	0.89914425	0.743159207	0.428767785	0.239561264	0.555585092	0.243418809	-0.24129876	0.673883406	0.614695368	0.170445617	0.120002968	0.07551825
LOC_Os05g08600.1	-0.022761345	-0.203558658	-0.266806139	-0.231344571	0.278253806	-0.157511526	-0.139969873	0.02585897	0.0323701	0.130230674	-0.002605503	-0.06255985	0.026840636	-0.0216334	0.838917406	-0.041127992	-0.172146599	-0.058730361	-0.13260976	0.186181411
LOC_Os05g30140.1	0.050022831	-0.189088957	-0.480686311	-0.423886764	0.768454785	-0.375624767	-0.179222949	0.518723868	0.379584268	0.643946648	0.51984707	0.320341544	0.383328655	0.083127003	0.002724699	0.384876283	0.076246539	0.130995036	0.362805687	0.520539252
LOC_Os05g30140.2	0.188173952	0.213186036	0.557771842	0.811310949	-0.043396351	0.913744394	-0.002119503	0.063820271	-0.08385813	-0.151604066	-0.003313356	-0.055485816	-0.265761405	-0.035073768	-0.094872161	0.191493233	0.46271377	-0.315835007	-0.151185567	-0.041038758
LOC_Os05g48960.3	-0.076840189	0.674099294	0.811264254	0.739422567	-0.359413329	0.549884779	0.568254642	-0.29842774	-0.366898802	-0.63934997	-0.014924	0.053249211	-0.663714861	0.224729889	-0.143609285	-0.198134291	0.311639115	-0.602936364	-0.518789895	0.044725394
LOC_Os05g48960.2	0.180705455	0.065589113	-0.117354636	-0.242583773	0.389552593	-0.339501918	-0.10954608	0.559447397	0.545805482	0.613815713	0.431728235	-0.300507344	0.717665203	0.484356746	-0.25629931	0.497118438	0.372763781	0.602018697	0.423642554	-0.221425419
LOC_Os05g48960.4	0.097462019	-0.179908634	-0.259508893	-0.228170889	0.493226511	-0.178556813	-0.219844245	0.575409748	0.758255842	0.74111781	0.244908278	-0.260556413	0.849981106	0.179384895	-0.288324354	0.448611456	0.358648004	0.705602353	0.384988171	-0.221665404
LOC_Os05g48960.1	-0.112375513	-0.001077629	0.01959651	0.220549421	0.59924988	0.264755944	-0.13389335	0.607664933	0.630575033	0.439256728	0.306720421	0.470687976	0.081347841	0.170573391	0.0741965	0.485891461	0.567013666	-0.318516967	-0.085707089	0.106821239
LOC_Os06g07080.1	0.08500374	-0.091947981	-0.321296927	-0.282225478	0.877735535	-0.220564852	-0.096873912	0.832529027	0.866575198	0.922723686	0.609661899	-0.22491231	0.812771962	0.208127931	-0.021955575	0.718061166	0.512418961	0.478367004	0.470444789	0.125326619
LOC_Os06g08840.3	-0.127956829	0.263288489	0.373914817	0.345445761	-0.365905338	0.183553968	0.151197585	-0.155972887	-0.277078495	-0.417449991	-0.148263215	0.540366871	-0.536080497	0.239122239	-0.230010481	-0.119069748	0.088079193	-0.533757329	-0.359156934	-0.251487422
LOC_Os06g08840.1	0.111267054	-0.110042981	-0.237363116	-0.146832698	0.571842323	-0.102905956	-0.093436738	0.640237924	0.432443369	0.582950116	0.480239477	0.530870623	0.187447816	-0.02518005	-0.160580288	0.580872516	0.334592069	-0.147512856	0.477635233	-0.010171298
LOC_Os06g08840.6	-0.043016552	-0.240244681	-0.261902163	-0.095490123	0.505089761	-0.067727784	-0.306665879	0.675785901	0.627973384	0.559371166	0.127294592	0.683523311	0.306252755	0.088195993	-0.118883952	0.520475839	0.350387752	-0.039110934	-0.065923213	-0.083734733
LOC_Os06g08840.4	-0.226818341	-0.010881723	0.158673359	0.204409135	-0.306136096	0.2130326	-0.232157895	-0.060107229	-0.163583068	-0.146666873	-0.183959838	-0.330028505	0.087491174	0.108477561	-0.243299109	0.049196049	0.026136619	0.229087231	-0.067001308	-0.186772006
LOC_Os06g08840.8	-0.040984462	-0.545847394	-0.631395777	-0.523018482	0.520148828	-0.369681068	-0.468104276	0.56796925	0.753607287	0.804807464	0.049568808	-0.103381332	0.904843486	-0.124578521	-0.218784622	0.396630179	0.065046476	0.750337445	0.320610338	-0.185523562
LOC_Os06g08840.5	0.084354648	-0.164739364	-0.038850628	0.049600162	-0.195189762	0.095401458	-0.138588953	-0.130718291	-0.172822788	-0.14986502	-0.240469949	0.421799771	-0.258816968	-0.197083548	-0.136555152	-0.113342346	-0.154426171	-0.250436115	-0.116175217	-0.18807759
LOC_Os06g08840.7	-0.157077455	-0.308331925	-0.221606771	-0.131246842	-0.220988131	-0.118816609	-0.226415676	-0.108708837	-0.142102462	-0.139205883	-0.394950339	0.785126534	-0.248371464	-0.211992313	-0.196652353	-0.175211676	-0.293060281	-0.25431066	-0.242691528	-0.196010306
LOC_Os06g08840.2	-0.017199561	-0.287372723	-0.538684781	-0.499847065	0.717284246	-0.453133698	-0.326314345	0.715824772	0.586692666	0.818118621	0.536470705	0.313309374	0.535748027	0.147861318	0.011827763	0.580753932	0.19456428	0.227076376	0.619712956	0.035522232
LOC_Os06g11620.1	0.164588522	-0.322180072	-0.408495006	-0.238343915	0.731822115	-0.09737967	-0.370429097	0.709227393	0.582868622	0.824096277	0.47929912	0.268479846	0.496153623	0.010584146	-0.051727379	0.606230276	0.314058284	0.180298597	0.656064619	-0.058424127
LOC_Os06g20500.1	-0.026237868	0.821605284	0.506532438	0.264548087	0.395773315	0.014095622	0.838543757	0.299737382	0.223513791	0.001354657	0.706236874	-0.250155786	-0.100564516	0.487371966	-0.124634681	0.339026044	0.622319847	-0.311971031	-0.1378066	0.508041142
LOC_Os06g23430.1	0.200859218	0.033979671	-0.166293797	-0.165342362	0.629327347	-0.182376653	0.030634917	0.892557601	0.545094902	0.704771912	0.591508794	0.072945541	0.508785504	0.195994586	-0.131885386	0.91850058	0.533288916	0.152196842	0.366160221	-0.060967553
LOC_Os06g23430.2	-0.0943202	0.103460892	-0.042308689	-0.074118317	0.299348152	-0.186058898	-0.090552199	0.388706987	0.116246871	0.210797124	0.395494579	0.408150657	-0.127333927	0.472144064	0.44261504	0.354804427	0.224819264	-0.379851194	0.095254713	-0.02766421
LOC_Os06g23530.1	-0.098729114	-0.047625133	-0.134301742	-0.07672952	0.618292136	-0.039117043	-0.052816828	0.636188109	0.946514929	0.673696237	0.295509516	-0.174245868	0.659880087	0.158281848	-0.138560771	0.471301803	0.544812495	0.379217197	0.112291097	-0.044200499
LOC_Os06g37000.1	0.322507226	-0.273549331	-0.269267871	-0.126254341	0.517064977	-0.028812225	-0.298703782	0.55303147	0.283755876	0.589083613	0.219286987	0.066721128	0.471917231	0.00890122	-0.047945806	0.50512522	0.188474233	0.294519759	0.249899284	-0.122504358
LOC_Os06g37000.2	0.159438693	0.036412787	-0.191974891	-0.184050669	0.884741066	-0.173928851	-0.057252145	0.836474717	0.824794573	0.883786806	0.704092385	-0.236072461	0.745315762	0.354992721	-0.038291733	0.725091828	0.596100478	0.404472369	0.462941739	0.092349865
LOC_Os06g45910.1	0.058589568	-0.093495666	-0.238346743	-0.128130157	0.892985128	-0.0445732	-0.153270943	0.878253377	0.915031805	0.893700673	0.579585439	-0.084915527	0.69217591	0.186583902	0.014534551	0.753976517	0.617181605	0.291906282	0.376997831	0.078994174
LOC_Os06g49740.1	0.024298555	0.398179688	0.606018698	0.776093611	0.011878311	0.799981915	0.261609622	0.010429334	-0.102421457	-0.338320726	0.027902926	-0.010797672	-0.462449808	-0.0048489	0.14176974	0.123862154	0.449367857	-0.56721077	-0.545068312	0.388254636
LOC_Os07g05050.1	0.128623242	0.855892501	0.774529476	0.593040503	0.036246506	0.389798818	0.845671996	-0.042621412	-0.189730039	-0.32772638	0.504191776	-0.30310788	-0.43257979	0.317175706	-0.135808562	0.097830159	0.521870541	-0.490971041	-0.062241719	0.231409622
LOC_Os07g05050.2	-0.142969474	-0.082114786	-0.175752308	-0.228691552	-0.043766013	-0.193439946	-0.010541782	-0.236589225	-0.154554199	-0.197683322	-0.094268538	-0.083112855	-0.245530454	-0.104751683	0.893222066	-0.231862156	-0.305404845	-0.24194691	-0.18802306	0.325221892
LOC_Os07g07220.1	0.119902327	0.079819434	-0.200369003	-0.274557736	0.839047859	-0.32302218	0.055124187	0.74639529	0.78133165	0.812161208	0.708221539	-0.15041915	0.649841242	0.376058217	-0.11364439	0.603293679	0.515021656	0.319437591	0.469918943	0.005026703
LOC_Os07g07490.2	0.017489421	0.089755359	-0.165861019	-0.213733458	0.805459182	-0.22177595	0.220734639	0.632839042	0.831988105	0.715194928	0.568891055	-0.224235726	0.578176148	0.201128332	0.045487307	0.47760821	0.496088311	0.252709308	0.276075733	0.107317452
LOC_Os07g07490.1	0.004175556	0.520775086	0.219832372	0.049473629	0.666499287	-0.132886525	0.578292092	0.511623922	0.623771979	0.399595871	0.685591426	-0.197080343	0.255397236	0.539002727	-0.014700062	0.404648066	0.644259988	-0.056212928	0.029265864	0.189438932
LOC_Os07g27300.1	0.119640966	0.548782051	0.769067327	0.771576038	-0.095235921	0.654909249	0.147161518	0.092345406	-0.012513638	-0.15439788	0.236522938	-0.367932524	-0.140005635	0.492681569	-0.184734181	0.199421888	0.629862778	-0.143625718	-0.033745812	-0.27121897
LOC_Os07g27300.2	0.055246801	-0.229917268	-0.517015638	-0.500685199	0.8521254	-0.425913542	-0.191305317	0.750940661	0.801247151	0.944435735	0.589039435	-0.117807745	0.81880941	0.131117211	-0.073479909	0.602206848	0.306356652	0.531480797	0.626920164	0.13770981
LOC_Os07g31340.1	0.111277014	-0.055408915	0.048505853	0.085410238	-0.032419073	0.177880243	-0.088495837	0.182964154	0.209055752	0.275876495	0.051961443	-0.611506429	0.491172882	-0.041161195	-0.330884596	0.279413555	0.223677055	0.57044919	0.467928752	-0.329770734
LOC_Os07g31340.2	0.061584801	-0.239988556	-0.343893431	-0.296435222	0.583781919	-0.20656793	-0.16884247	0.454823926	0.705391023	0.652716989	0.206303111	-0.200647372	0.71361628	-0.065356183	-0.257648344	0.280671592	0.209815915	0.554711457	0.199511391	-0.032518094
LOC_Os07g31340.3	0.069446461	-0.359223729	-0.558483157	-0.524699566	0.695814144	-0.430060788	-0.373336885	0.710481619	0.78515898	0.922798248	0.374925333	-0.208783625	0.951562067	0.090669202	-0.158827741	0.567956662	0.22188904	0.742268913	0.523078476	-0.04724944
LOC_Os07g33340.1	0.090994649	0.620699053	0.365356042	0.22752379	0.710080839	0.062657316	0.588290396	0.508928917	0.573486937	0.333395335	0.737261342	-0.333149068	0.17219267	0.547302445	0.152940793	0.439462427	0.739919255	-0.154010626	-0.086568304	0.350648963
LOC_Os07g43050.3	0.461222513	-0.08187422	-0.025784935	0.034110409	0.366407151	0.073276198	-0.068700478	0.398444633	0.460303423	0.400333075	0.085027921	0.093100815	0.369803804	-0.056629372	-0.265564979	0.278984086	0.32344522	0.223248441	0.003200808	-0.268555305
LOC_Os07g43050.2	-0.520819064	0.474902142	0.231401456	0.058207876	-0.008401075	-0.16624668	0.455761487	-0.176042679	-0.207254305	-0.403236482	0.20637585	0.299561443	-0.566726493	0.322993704	0.292376189	-0.187199292	-0.002336153	-0.640228463	-0.458445942	0.651556819
LOC_Os07g43050.1	-0.138508719	0.870720991	0.791399197	0.59615351	-0.104933252	0.275207316	0.596678657	-0.097480084	-0.220587623	-0.48024531	0.38021499	0.102285675	-0.588496765	0.64791475	-0.156709983	-0.037253276	0.455731299	-0.633208272	-0.389741042	0.295169663
LOC_Os07g47630.1	0.102524698	0.85365163	0.929622623	0.849606635	-0.084952037	0.65122226	0.574039711	-0.063993587	-0.265317906	-0.489875074	0.344353702	-0.206178753	-0.595458431	0.463804749	0.036620809	0.092785292	0.586145293	-0.652853116	-0.409662744	0.274861004
LOC_Os07g48410.1	0.09982879	0.699721838	0.943027668	0.929615707	-0.353455109	0.815821621	0.53964045	-0.299721724	-0.362282626	-0.643083787	-0.00338738	-0.321923917	-0.625941616	0.213432507	0.04104033	-0.123734656	0.43423387	-0.562583221	-0.487164993	0.002423145
LOC_Os07g48410.2	0.113332884	0.594853016	0.685516765	0.666493485	-0.189525478	0.587469949	0.717212231	-0.271115233	-0.323557692	-0.558018778	0.012568735	-0.120075278	-0.590355633	-0.072716553	-0.068762193	-0.140121032	0.27107612	-0.568337843	-0.51120982	0.288155633
LOC_Os08g02130.2	0.037424834	0.690307595	0.776330637	0.688010002	-0.185197839	0.52707394	0.407069874	-0.112543072	-0.306936399	-0.362367633	0.335646133	-0.270098152	-0.398024039	0.462574225	-0.156994324	0.045274759	0.452891532	-0.34803679	0.035267701	-0.0171318
LOC_Os08g02130.1	0.082951141	0.802351196	0.465017809	0.16009897	0.226582161	-0.119941463	0.697043583	0.018357311	-0.132048546	-0.138766862	0.762622743	-0.218156141	-0.289336408	0.624896005	-0.017068509	0.076625423	0.347363163	-0.36712693	0.186888975	0.461916902
LOC_Os08g03310.1	0.080571134	0.287628953	0.387062507	0.496526215	-0.012622366	0.521219052	0.330907379	-0.110664339	-0.192456868	-0.253340142	0.03632957	-0.024007488	-0.338216767	-0.119092215	0.001942634	-0.012688552	0.191823636	-0.357132504	-0.267775623	0.291297757
LOC_Os08g03310.2	0.176815801	0.136494369	0.577646916	0.820163448	-0.273352442	0.957157878	-0.025866667	-0.151581098	-0.213164579	-0.332717718	-0.24686544	-0.232303575	-0.334865622	-0.187651969	0.07906941	0.00157978	0.307318954	-0.282845565	-0.249873086	-0.207826497
LOC_Os08g05530.1	0.020316796	0.386730634	0.072580704	-0.127112116	0.308777037	-0.297342948	0.604091316	0.248023207	0.220021265	0.133531341	0.464368271	0.030687651	-0.031316892	0.2606692	0.035355059	0.220432056	0.246355592	-0.230611891	0.061353298	0.144681755
LOC_Os08g06344.1	-0.106072233	-0.07219946	-0.244079528	-0.201820848	0.776457729	-0.180890796	-0.106184836	0.789576514	0.99498428	0.81193877	0.441277253	-0.06386955	0.715996547	0.238708296	-0.051657882	0.61111423	0.562656522	0.354913248	0.198716099	0.029637402
LOC_Os08g06344.2	0.141123061	0.767052849	0.807722783	0.652339333	-0.027122092	0.429378568	0.629557545	0.083894059	0.077620679	-0.250846084	0.278022797	-0.355095535	-0.214627458	0.498778603	-0.122166668	0.159147086	0.657902921	-0.295512584	-0.347589062	-0.129217628
LOC_Os08g06344.3	0.018982291	0.350477432	0.179052395	0.115522052	0.609392642	-0.047577313	0.089240003	0.66844355	0.744194291	0.514935813	0.585692346	-0.052557721	0.399908939	0.75801092	-0.089498841	0.53294065	0.732218821	0.076629192	0.040221829	-0.003923405
LOC_Os08g09350.1	-0.121649386	0.68584325	0.352254376	0.099148531	0.344966016	-0.119700444	0.856077679	0.099691461	0.277826813	-0.054089476	0.518716754	-0.305228423	-0.10598242	0.404493104	0.107619329	0.06344734	0.411858391	-0.276377403	-0.230412414	0.487011496
LOC_Os08g22354.2	-0.240161033	-0.04936977	-0.067728224	-0.119680831	-0.186617572	-0.147487503	-0.10915057	-0.233761523	-0.183163378	-0.242776688	-0.185575129	-0.043734023	-0.249885668	0.160491068	0.873369661	-0.235556119	-0.243024645	-0.222343518	-0.256385582	0.04683681
LOC_Os08g22354.1	0.074091927	0.621030209	0.56336743	0.570709191	0.321694292	0.511846896	0.61099791	0.163255825	0.042761005	-0.099130056	0.481852425	-0.220361677	-0.239549572	0.120786626	-0.140563091	0.264159402	0.564259322	-0.392525078	-0.183112768	0.600821244
LOC_Os08g27150.1	-0.0761082	0.91523899	0.775347964	0.478172237	-0.170905153	0.127905924	0.75600508	-0.210322686	-0.25585619	-0.542025913	0.333577194	-0.196489187	-0.536447513	0.673066148	0.014468975	-0.143524351	0.360045559	-0.522823636	-0.448804146	0.240416398
LOC_Os08g32090.1	-0.012336761	0.552292964	0.220672707	0.114287165	0.767862152	0.01493328	0.569105973	0.477286493	0.500673443	0.343450365	0.829909536	-0.269420175	0.097961729	0.384487152	0.2344395	0.438650828	0.62833374	-0.238148665	0.089629032	0.665454972
LOC_Os09g02400.1	0.301789695	0.383667891	0.741948202	0.862187396	-0.352668229	0.854879138	0.120990413	-0.20343827	-0.254329589	-0.444476766	-0.130908858	-0.257345935	-0.414663247	0.161006782	-0.023091356	-0.048621955	0.376497196	-0.346903778	-0.302581795	-0.228754439
LOC_Os09g02400.3	0.111605549	-0.577891107	-0.555624748	-0.488180655	0.157096589	-0.322886153	-0.445108427	0.242213242	0.445158286	0.574396859	-0.205596934	-0.307986462	0.862659215	-0.304427837	-0.394385411	0.134963924	-0.169072245	0.948116995	0.351228043	-0.380784242
LOC_Os09g02400.2	0.120429436	-0.273502815	-0.483751691	-0.419839019	0.812591502	-0.322380445	-0.276466324	0.840145371	0.811062211	0.971850595	0.541850384	-0.044828241	0.814818249	0.077566388	-0.051012034	0.722188662	0.373988021	0.495452011	0.626208405	-0.000552142
LOC_Os09g02400.4	-0.250077309	0.581099306	0.560931395	0.428030944	-0.18851886	0.177276575	0.250767692	-0.115365444	-0.205814332	-0.392518887	0.175538915	0.017143065	-0.384372218	0.68935324	-0.091358308	-0.063066149	0.297424753	-0.375463066	-0.321219837	0.143567573
LOC_Os09g02700.1	1.31E-05	-0.160987939	-0.362166635	-0.310900201	0.793176493	-0.269498714	-0.145424204	0.867901476	0.878647509	0.894874801	0.529762844	0.093012933	0.703767384	0.176644709	-0.155922642	0.729832393	0.492303771	0.326297146	0.444927919	-0.092560246
LOC_Os09g03610.2	0.0669891	-0.215383363	-0.386376279	-0.309375241	0.823289861	-0.228703359	-0.255396473	0.854592764	0.871927368	0.955034305	0.498203292	-0.121479474	0.854870577	0.184200796	-0.042030618	0.728858223	0.46686947	0.523083459	0.466260935	-0.020733372
LOC_Os09g03610.1	-0.01325105	0.587294397	0.302299588	0.172211589	0.730425803	-0.003132506	0.338600991	0.684581332	0.575184547	0.454579783	0.899456112	-0.261976466	0.24501016	0.70938387	0.117501991	0.659602493	0.803479292	-0.111002727	0.155831356	0.372857932
LOC_Os09g03610.4	-0.027207242	0.383304804	0.004368462	-0.149302592	0.728603463	-0.298420935	0.178466524	0.642470759	0.523841656	0.551719853	0.8956336	-0.135886676	0.336616984	0.626047843	0.062132375	0.582804318	0.551669523	0.031189238	0.426260818	0.429198217
LOC_Os09g03610.3	-0.054858826	-0.454159949	-0.561839709	-0.503148427	0.463553724	-0.369821396	-0.364417683	0.375221355	0.670513571	0.6845054	0.048228182	-0.247813892	0.826606126	-0.11243985	-0.157079846	0.191910551	-0.006750184	0.771951204	0.29372373	-0.059878925
LOC_Os09g19850.1	-0.146700889	0.851054712	0.687933965	0.397577046	-0.182781112	0.102614818	0.89291574	-0.28131778	-0.307695614	-0.585864631	0.254560399	-0.25693367	-0.58494155	0.449069979	0.228650899	-0.184554096	0.249884636	-0.574479215	-0.483771152	0.304877715
LOC_Os09g21520.2	0.032815823	0.372429393	0.159507657	-0.026664429	0.07648121	-0.153157931	0.690377961	0.107400482	-0.025769186	-0.034738338	0.269934701	-0.093611151	-0.045117381	0.020665097	-0.182754192	0.183544538	0.178679673	-0.106662377	0.044761623	0.058087452
LOC_Os09g21520.1	0.045258821	0.768639894	0.601393207	0.327544649	-0.160061826	0.077877713	0.929346148	-0.234086755	-0.261133682	-0.460782815	0.277245074	-0.263841648	-0.453509536	0.287107114	-0.02246167	-0.122996769	0.237466699	-0.433968896	-0.243315654	0.169138409
LOC_Os09g31482.3	-0.0117191	-0.673080605	-0.63815353	-0.428273459	0.097379029	-0.246483915	-0.600113414	0.23848073	0.09529525	0.389476776	-0.162907839	0.721845437	0.189606055	-0.379205846	-0.180941289	0.172927467	-0.298563444	0.107987043	0.413179375	-0.206835399
LOC_Os09g31482.1	0.117343759	0.340754154	0.719823964	0.875792405	-0.317024237	0.910248591	0.188425647	-0.144964964	-0.207809083	-0.393683425	-0.170442455	-0.249265939	-0.359490565	-0.001634769	-0.081981258	0.017465359	0.412372722	-0.311607666	-0.301180161	-0.249759628
LOC_Os09g32190.1	-0.121508147	-0.029868066	-0.16164876	-0.134267961	0.744552012	-0.111870062	-0.079610938	0.712064338	0.918423368	0.717728352	0.429684448	-0.125870561	0.615199147	0.168694515	-0.015750325	0.548291649	0.545312106	0.273504126	0.13628677	0.018487166
LOC_Os09g33460.2	0.156930176	0.303348778	0.629213689	0.767207194	-0.295775152	0.850159028	0.287185196	-0.250434985	-0.300617399	-0.483205722	-0.186512249	-0.319299985	-0.4709237	-0.18676167	0.172256482	-0.067163602	0.271034382	-0.414720478	-0.359077588	-0.003435051
LOC_Os09g33460.1	-0.030744026	0.586903814	0.726150357	0.686450784	-0.297292318	0.544901303	0.433372632	-0.201954142	-0.250660242	-0.479766514	0.040461322	-0.247066595	-0.439756248	0.440392949	-0.060668055	-0.085243926	0.366549559	-0.386141187	-0.343209024	-0.054139489
LOC_Os09g34910.1	-0.068767139	-0.014185852	-0.282738322	-0.257125791	0.87762038	-0.252964704	0.094669384	0.716450593	0.873054274	0.738054706	0.481380605	0.032989701	0.59192849	0.196655292	0.003987874	0.521369775	0.458720516	0.220749802	0.035256079	0.319182249
LOC_Os10g17454.3	-0.133411064	0.377989009	0.282706084	0.099501184	-0.220799101	-0.083560973	0.321153029	-0.248645964	-0.230279504	-0.351760568	0.074671999	-0.175249176	-0.341196094	0.397326549	0.377632707	-0.189645014	-0.015097654	-0.305827685	-0.190549024	0.031225433
LOC_Os10g17454.2	0.084339484	0.733058013	0.420620943	0.127731773	0.189510583	-0.108402219	0.87333635	0.10030353	-0.014030759	-0.076746344	0.627853526	-0.320374085	-0.146487691	0.393599007	-0.142561679	0.18500103	0.382827018	-0.239533248	0.128840921	0.256290062
LOC_Os10g17454.1	0.075910619	0.607355479	0.388160821	0.221645247	0.206083659	0.08329269	0.887210332	0.007543127	0.066023446	-0.171424999	0.343153582	-0.280224338	-0.196052917	0.070558923	-0.04133249	0.058106133	0.325159172	-0.298176356	-0.291983298	0.480414782
LOC_Os10g35990.2	0.077063359	-0.336161308	-0.480838951	-0.399771715	0.703604864	-0.254466044	-0.316561361	0.675397279	0.768773399	0.879252474	0.389056855	-0.253569112	0.797318987	0.005653748	0.136330133	0.564276366	0.2841823	0.540662107	0.579090961	-0.035912099
LOC_Os10g35990.1	0.227394358	-0.120921444	-0.321082168	-0.276022654	0.824552581	-0.191073866	-0.145586148	0.707672153	0.745390741	0.89560902	0.612196564	-0.284816055	0.792457846	0.164229014	-0.118121697	0.600923047	0.421753378	0.532662643	0.647178641	0.101614232
LOC_Os11g04950.1	0.212597759	0.807579257	0.904316292	0.830490273	-0.129316685	0.653051493	0.492338051	-0.069366094	-0.291719879	-0.445100383	0.396121123	-0.137781794	-0.612615811	0.47577653	0.037221993	0.101113005	0.577895585	-0.662393926	-0.13844027	0.097633235
LOC_Os11g19220.1	0.100801321	0.645369793	0.3516353	0.199947541	0.704057419	0.027624552	0.49600528	0.551120032	0.44608228	0.35104131	0.893766552	-0.2538481	0.153188829	0.538033622	-0.085768056	0.535293787	0.726973115	-0.14661406	0.142535956	0.499185192
LOC_Os11g37090.1	0.211725465	-0.212132833	-0.393728788	-0.372707824	0.517038663	-0.263825436	-0.201927009	0.532705014	0.32061873	0.697011193	0.535600921	-0.117222373	0.53759635	-0.021418865	-0.083030345	0.551942104	0.152857944	0.381068681	0.904893983	0.000599838
LOC_Os11g47830.1	-0.02549781	0.908041987	0.878719045	0.743243797	-0.062846948	0.527590717	0.800139715	-0.11071723	-0.168011799	-0.504804467	0.348070125	-0.291925358	-0.556424632	0.417895669	0.028910494	0.023197596	0.556506744	-0.61626808	-0.468099526	0.402471565
LOC_Os11g47830.2	0.217824205	0.248401633	0.606527628	0.790711601	-0.159352115	0.860505457	0.180157385	-0.029470779	0.027706817	-0.256895812	-0.180209642	-0.114693713	-0.28626744	-0.136118482	-0.088291946	0.056804391	0.449924554	-0.328767055	-0.36956834	-0.230393654
LOC_Os12g29660.1	-0.070893503	0.860031271	0.490177558	0.194172822	0.320509599	-0.091165716	0.852204625	0.074419982	0.046562736	-0.154049495	0.715511786	-0.240539211	-0.288874649	0.590320871	0.101371018	0.09413802	0.439282643	-0.439213173	-0.127979703	0.633624438
LOC_Os12g31800.1	0.104702008	0.304681656	-0.069060768	-0.251895183	0.742227105	-0.367540535	0.349389805	0.594118726	0.629178169	0.634267843	0.754438396	-0.424194653	0.591071632	0.45991358	-0.045382931	0.511380311	0.481081772	0.344600897	0.361187077	0.221841146
LOC_Os12g36740.1	0.109668244	0.858008807	0.89746476	0.747916555	-0.095961918	0.492402857	0.60283781	0.078321735	-0.099341107	-0.320219245	0.416601326	-0.230370615	-0.391443834	0.632667001	-0.180717395	0.213133495	0.681687798	-0.465921308	-0.17564202	-0.12897179
LOC_Os12g36740.2	-0.090147973	0.192920477	0.093740903	0.160684785	0.622665323	0.074298538	0.041985622	0.713495937	0.531884604	0.420360796	0.461976144	0.525333562	0.066527804	0.296041134	0.030703218	0.615364593	0.604186911	-0.345158029	-0.169272151	0.167669178
LOC_Os12g41715.1	-0.054362665	0.268935002	-0.065629968	-0.165700091	0.790313659	-0.233012505	0.374541893	0.479948999	0.747490413	0.533884409	0.613047024	-0.257898779	0.436327151	0.312904177	0.052684501	0.316072544	0.467539374	0.143893888	0.092536649	0.469751303
