# Supplementary material for: Co-expression network of heat-response transcripts: A glimpse into how splicing factors impact rice basal thermotolerance
Source: Front Mol Biosci. 2023 Feb 2;10:1122201. doi: 10.3389/fmolb.2023.1122201 (PMC9932781; doi:10.3389/fmolb.2023.1122201)
Supplement: Supplementary file 4 [file DataSheet1.CSV]

	X0h.brep1	X0h.brep2	X0h.brep3	X1h.brep1	X1h.brep2	X1h.brep3	X3h.brep1	X3h.brep2	X3h.brep3	X6h.brep1	X6h.brep2	X6h.brep3	X12h.brep1	X12h.brep2	X12h.brep3	X24h.brep1	X24h.brep2	X24h.brep3	X36h.brep1	X36h.brep2	X36h.brep3	X48h.brep1	X48h.brep2	X48h.brep3
LOC_Os01g01010.1	7.197616	4.883741	7.49439	0.874166	0.328549	0.705763	10.751658	8.956117	10.813569	10.955397	10.516649	11.065621	6.340821	5.690076	2.840636	3.738275	3.857489	2.319482	4.29629	5.873799	6.216372	1.407081	0.342609	0.559245
LOC_Os01g01010.2	0.072185	0.030334	0.152682	0.047046	0	0	0.946051	0.123659	0.095615	0.393729	0.331269	0.430932	0.060745	0.059096	0	0.097382	0.248792	0.130321	0.08637	0.064898	0.167114	0	0	0
LOC_Os01g01019.1	0.067183	0	0.109838	0	0.052104	0	0	0.050311	0.052142	0.181489	1.096698	0.243259	0.370306	0.163176	0.43257	0.659646	0.354261	0.69003	0.26652	0.29167	0.300826	0.294752	0.272522	0.338784
LOC_Os01g01030.1	1.797609	2.044087	1.966788	0.119506	0.102716	0.046239	1.864986	2.543693	2.647453	2.892449	4.656748	3.233637	3.75573	3.20197	1.615889	1.062158	0.671521	0.663762	0.62673	1.977301	1.202553	0.490786	0.10715	0.199879
LOC_Os01g01040.4	0.271732	0.059622	0.434633	0.286784	0	0	0	0	0	0	0.180298	0.068269	0.044426	0	0	0.212193	0.102152	0.26883	0	0	0.051097	0	0	0
LOC_Os01g01040.1	6.578238	6.414498	5.26984	0.388758	0.485345	0.442562	3.512382	4.705505	3.543217	2.147404	4.058249	2.845455	1.473199	0.711773	0	1.679376	1.879016	0.180159	1.564872	2.844808	1.127811	0.886418	1.024801	0.080941
LOC_Os01g01040.3	5.796332	4.652286	5.207523	4.6431	2.829776	3.491263	8.9387	8.545554	9.540403	8.350241	7.537357	7.315252	5.781744	6.844024	3.856928	12.737558	11.050815	9.574454	5.139927	7.47946	6.322505	4.228658	2.159734	0.918855
LOC_Os01g01040.2	5.668922	5.505329	6.371284	0.358224	0.524272	0	5.635168	2.462033	1.669338	1.379446	1.552297	2.55778	0.527977	0.657135	0	0.465943	1.737552	0.219331	0.443368	0.569027	0.765248	0.036611	0	0.378347
LOC_Os01g01050.2	15.480513	9.982177	10.866761	2.457525	1.943426	3.206263	7.8891	13.80885	16.303823	14.95397	12.647734	14.79589	7.472662	9.514029	4.998176	6.336193	2.667799	4.502646	5.447058	9.294867	3.350747	0	0.952335	0
LOC_Os01g01050.1	1.497514	4.332523	6.772524	1.624077	1.258248	0	23.495004	4.294807	6.456294	8.537807	7.736593	7.004911	5.104693	3.838381	0	0.689288	6.294489	0.53988	0.509918	0.432273	2.445799	0.894729	0	0.825448
LOC_Os01g01060.1	48.82952	41.283967	53.533983	54.476768	60.543094	40.487321	159.257767	128.624438	177.766092	270.97931	389.640484	305.777408	210.245627	164.830787	83.709054	109.23299	71.862841	71.042222	79.70435	112.955483	125.288424	36.76306	32.249897	33.945537
LOC_Os01g01070.3	0.478418	0.230356	1.125778	1.136532	0.89283	1.088151	3.408875	2.039957	2.967049	2.525771	3.285575	4.236163	3.493483	3.10916	0.39232	3.555028	6.945572	3.3793	3.25174	2.824135	3.499305	1.832759	2.277424	1.282715
LOC_Os01g01070.1	0	0.798207	0.276329	0	0	0	0	0.614775	2.536713	0.536566	0.718892	0.433262	0	0.362984	0	1.108558	0.821456	0.892975	0.934787	1.512461	0.393027	0	0.476838	0
LOC_Os01g01070.2	9.480838	7.965124	11.0548	6.465988	5.874397	4.781597	14.938052	14.676645	15.401599	17.578832	15.840164	13.758334	17.565632	14.056878	3.342112	8.276599	10.51223	7.663322	12.198589	13.534081	15.087658	3.580844	4.53583	2.855107
LOC_Os01g01080.2	0	1.322666	0.298411	0.353876	0	0	0	0	0	0	2.374243	0.204391	0	0	0	0.715528	0.272749	0	0.412796	0	0.37833	1.155249	1.963531	0.229951
LOC_Os01g01080.1	40.06835	32.824086	44.437577	23.671145	19.755198	24.10734	47.2653	50.918978	47.256043	53.603759	47.840144	57.900854	29.347463	28.090711	7.598042	39.901238	48.749053	22.202355	32.709084	39.833592	38.049052	21.155332	8.921314	17.804444
LOC_Os01g01080.3	1.903106	1.05089	0.862304	1.299536	0.144381	0	5.40413	0.432097	4.58176	0.26983	1.29331	2.12205	1.717715	0.189238	0	9.756748	6.103534	3.694959	0.528062	2.790945	3.654779	0.420127	4.511687	3.319061
LOC_Os01g01090.1	0	0	0	0	0	0	0	0	0	0	0.0303	0.02387	0	0	0	0	0	0	0	0.026816	0.020219	0	0.073262	0
LOC_Os01g01100.1	0	0	0.012506	0	0	0	0	0.011531	0	0	0	0.013547	0	0	0	0	0	0	0.030925	0	0.011564	0	0.02095	0
LOC_Os01g01110.1	0.461381	0	0.075937	0	0	0	0	0.277114	0.503687	0.63774	0.442864	0.510158	0.291255	0.299355	0	0.302919	0.081275	0.421262	0.293623	0.160104	0.068906	0.202994	0.124851	0
LOC_Os01g01115.1	0.053625	0.046588	0.065056	0.080807	0.125014	0.117259	1.304453	0.420011	0.206569	0.97803	1.76443	2.361698	0.904998	0.844407	0.124154	0.553236	0.493225	1.346458	0.699261	0.816181	1.159727	0.819916	0.072453	0.202731
LOC_Os01g01120.1	96.923266	86.868471	102.775767	6.971554	4.312156	6.097424	57.512662	95.293031	56.855084	134.667771	105.319939	117.931587	68.747265	68.656606	18.902564	19.198121	9.196836	4.54336	12.859247	39.623234	26.455641	7.08441	1.702857	2.354922
LOC_Os01g01130.1	7.309169	8.939902	8.562562	3.497062	2.799265	3.283047	4.181347	5.517099	5.898839	3.575647	2.568358	2.793611	1.183793	1.384479	0.543492	4.508136	8.411331	4.326416	3.937892	1.920987	2.499875	1.609766	1.787159	1.165912
LOC_Os01g01140.1	0	0	0	0	0	0	0	0	0	0	0	0	0	0	0	0	0	0	0	0	0.638665	0	0	0
LOC_Os01g01150.2	1.365117	1.15854	1.968854	0.500751	0.135088	0	1.097566	1.477064	1.314872	0.696235	0.935327	1.308599	1.119072	1.05276	0.246661	0.732836	0.800234	0.373571	1.097844	0.62828	0.977329	0.426147	0.270165	0
LOC_Os01g01150.1	7.480644	5.798576	8.42425	4.056114	2.642006	4.239553	7.427277	7.606314	7.789634	4.226578	6.130651	7.714617	3.222925	2.97216	1.500347	9.725794	9.329634	12.82897	4.290799	3.545609	4.411982	5.229888	3.943215	2.012225
LOC_Os01g01150.3	4.623431	3.909902	5.156934	0.107805	0.052793	0.22519	4.10036	2.375139	1.891627	2.107052	1.835434	1.533738	0.538575	0.649404	0.049775	0.222029	0.455755	0.474716	0.284042	1.077118	0.544961	0.073355	0.105651	0.070746
LOC_Os01g01160.1	136.9117	117.54913	150.357602	32.95216	33.194502	33.406298	154.104599	131.9181	104.134334	19.896571	13.218481	20.371421	2.708272	7.047382	4.774239	8.654206	7.155966	4.244539	4.901194	7.006465	5.13269	2.69486	1.043831	0.619308
LOC_Os01g01170.1	0.758487	0.878477	1.000022	0.021166	0	0	0	0.041915	0.173182	0	0	0	0.022053	0.022687	0	0	0.02461	0.096185	0.133223	0.146587	0.398051	0.27616	0	0.070803
LOC_Os01g01180.1	0	0	0	0	0	0	0	0	0	0	0	0	0	0	0	0	0	0	0	0	0	0	0	0
LOC_Os01g01190.1	0.036209	0	0.029357	0	0	0	0	0	0	0	0.122395	0.096235	0.028443	0	0	0	0.031742	0.041324	0.085925	0.062959	0.054014	0.118752	0	0.091267
LOC_Os01g01200.1	0	0	0	0	0	0	0	0	0	0	0.030739	0.024284	0	0	0	0	0	0	0.021388	0.047962	0	0	0	0
LOC_Os01g01210.1	0	0	0	0	0	0	0	0	0	0	0	0	0	0	0	0	0	0	0	0	0	0	0	0
LOC_Os01g01230.1	0	0	0	0	0	0	0	0	0	0	0	0	0	0	0	0	0	0	0	0	0	0	0	0
LOC_Os01g01240.1	0.006578	0	0	0	0	0	0	0	0.020035	0	0.043214	0	0.002579	0	0	0	0	0	0.017207	0.002904	0.019789	0	0	0
LOC_Os01g01250.1	0	0	0	0	0	0	0	0	0.04009	0	0.029	0	0.020425	0.021012	0	0	0.022793	0.059399	0.041127	0.067899	0.13584	0.028417	0	0
LOC_Os01g01260.1	0	0	0	0	0	0	0	0	0	0.011985	0	0	0	0	0	0	0	0	0	0.01966	0.007459	0	0	0
LOC_Os01g01270.1	0	0.056626	0	0	0	0	0	0.012128	0.037546	0.021009	0.01795	0.042673	0	0	0	0.017654	0	0	0	0.014162	0	0.053267	0.043972	0.041017
LOC_Os01g01280.1	82.206221	78.343042	95.099786	27.994346	24.139422	23.415491	73.419501	76.870124	75.967027	127.052889	84.183608	95.631793	127.353675	102.96708	9.328937	6.704882	3.919431	2.0645	1.960259	49.866943	16.780964	1.453999	0.896765	1.140217
LOC_Os01g01290.1	1.078819	0.857423	1.607295	0	0	0	1.852722	0.604616	0.347456	1.666245	0.971554	1.482375	0.247338	0	0	0.24458	0.039434	0	0	0.585987	0.033533	0.049187	0	0.113312
LOC_Os01g01295.1	6.536564	8.045981	8.415938	22.737716	18.746508	24.816316	10.102041	7.860992	10.325338	7.600091	10.716712	12.000627	9.822836	9.059528	5.444853	25.661601	37.351712	59.46098	13.830633	11.199627	14.598451	19.121227	18.077756	14.60833
LOC_Os01g01302.1	53.827807	31.724587	66.44205	15.843415	13.578987	25.007304	87.73613	78.003473	62.315076	117.007942	112.308114	150.246901	54.265257	54.76652	68.44791	1.277732	3.202494	0.817	0.722771	11.359463	1.311334	0.428207	1.935923	2.543422
LOC_Os01g01307.1	48.439984	46.235205	50.129012	45.244636	27.68584	35.600641	89.951758	48.958156	67.362893	57.067664	57.783959	64.246502	27.264937	40.434077	4.818946	41.849547	92.10524	20.244242	105.409561	82.877841	87.354931	28.740084	15.995353	14.290077
LOC_Os01g01307.2	0	0	0	0	0	0	0	0	0	0	0	0	0	0	17.983845	0	0	0	0	0	0	0	0	0
LOC_Os01g01312.1	2.656058	2.36243	3.107812	3.068908	2.111583	1.807536	3.128356	3.16075	3.981609	3.174188	3.155704	3.283216	4.04883	3.672229	2.063121	12.447167	12.850207	24.722082	5.504011	5.06189	4.85051	7.210097	5.059104	2.782609
LOC_Os01g01320.1	0	0.019875	0	0	0	0	0.345524	0.229015	0.020289	1.454156	1.661946	4.448293	0.216751	0.363136	0	0	0.020024	0	0	0.019641	0	0	0	0
LOC_Os01g01330.1	3.99221	3.038099	5.141386	4.011652	3.707239	1.015787	10.236794	9.144244	9.510826	5.765625	7.281315	9.055575	3.951185	4.923624	0.668407	6.594024	4.569268	6.626557	1.774736	3.152136	2.456545	0.729278	0.163556	0.381256
LOC_Os01g01340.2	28.488184	23.282403	30.010107	1.7435	1.5274	1.710325	17.616063	30.518281	19.09798	110.716819	52.475794	73.062654	37.0161	54.289016	16.315863	34.117545	4.635526	10.343724	1.486627	10.294356	4.081078	3.259701	1.341686	2.156208
LOC_Os01g01340.1	1181.63862	1174.075631	1179.71031	39.935581	42.074176	39.324217	631.950234	1119.92275	704.795118	6000.833521	3076.244532	4343.957928	2369.673809	3143.910507	1997.343504	406.016084	107.911061	68.318428	47.252714	437.838013	101.711127	88.144011	48.373889	74.581647
LOC_Os01g01350.1	0.915232	0.241803	1.134418	0.098542	0	0	1.34225	1.332937	2.537589	5.261706	5.530848	6.956864	9.810883	6.519526	4.029782	0.855672	1.181351	0.37303	0.207439	0.596332	0.341503	0.286761	0.176784	0
LOC_Os01g01350.2	0	0.104732	0.0995	0	0	0	0	0.124838	0.170286	0.956971	0.821258	1.552856	1.036458	0.566557	0.491439	0	0.211385	0	0	0.519995	0	0	0	0
LOC_Os01g01360.1	9.663022	13.180382	7.183349	1.174278	1.473609	1.044854	8.436825	10.501197	9.445736	3.280041	5.123515	5.004687	1.162141	2.097475	0.890198	3.864316	2.252498	3.350057	1.108452	2.485186	2.11145	0.538963	0	0.098202
LOC_Os01g01369.1	26.661132	25.981028	26.860579	7.208402	6.370792	5.543731	33.3023	25.713778	29.680272	26.580649	25.966548	34.24281	16.850532	14.990933	6.905877	9.81802	10.420414	4.86374	8.650268	14.420222	10.923869	3.323859	1.470589	1.428531
LOC_Os01g01380.1	2.133926	1.887134	2.597449	0.762968	0.449889	0.299724	2.709749	2.790572	2.281293	2.758762	2.957433	2.848322	1.574593	1.13841	0.385762	1.844231	1.962908	2.022712	0.913895	1.368859	1.159632	0.710349	0.317582	0.546892
LOC_Os01g01390.1	4.890194	5.054797	8.039824	0.514044	0.534193	0.460903	8.137526	6.509829	8.479649	5.342966	5.850732	5.526567	1.331725	1.641666	0.344616	0.296626	1.003694	0.176658	1.248243	1.783906	1.099688	0.101473	0	0.11704
LOC_Os01g01390.2	0	0	0	0	0	0	0	0	0	0	0	0	0	0	0	0	0	0	0	0	0	0	0	0
LOC_Os01g01390.4	1.379812	0	0	0	0	0	0	0	0	0	0	0	0	0	0	0	0	0	0	0	0	0	0	0
LOC_Os01g01390.5	3.902911	3.421728	2.929363	0.274363	0.272423	0	1.655742	1.165099	0.360442	0	0.459287	1.672469	0.705859	0.674172	1.346151	0.334835	0	0	0	0.619761	0.732015	0	0.0992	0
LOC_Os01g01390.3	0.37982	0	0.305981	0	0	0	0	0	0	0	0	0	0	0	0	0	0	0	0	0	0	0	0	0
LOC_Os01g01400.1	0.150494	0.06032	0.255868	0.022461	0.102091	0	0	0.265392	0.296127	0.12573	0.175338	0.194969	0.056241	0.026315	0	1.513809	1.260919	1.011356	0.658317	0.824738	0.588272	0.473402	0	0.091738
LOC_Os01g01410.1	10.82527	7.95079	8.393706	2.545267	1.78544	3.197862	0	6.583512	5.501278	6.803008	5.798253	6.322428	4.964141	4.697022	0	2.078895	2.331648	0	0	2.812784	0.248597	0	0	0
LOC_Os01g01410.2	1.50409	3.501261	4.211577	2.080424	2.370144	0.208264	7.386582	3.791327	3.920678	0	2.489447	2.346489	0	2.009692	2.5212	1.208611	0	1.504354	1.356955	0	1.771088	0.702604	0.848725	0.293806
LOC_Os01g01420.1	22.649324	22.617392	30.030742	18.028584	13.424796	21.505517	37.559248	44.968911	40.720826	28.893854	31.716806	35.083155	24.423688	25.233693	0	21.468478	27.16421	18.276844	24.915248	20.375446	21.756899	6.703964	11.328573	12.14669
LOC_Os01g01420.3	5.802325	4.666038	1.932543	0	2.225069	0	4.665234	0.484954	6.254382	4.282991	2.47519	0.343043	0	0	32.665898	0	2.88224	1.261125	0	0	0	1.45458	0	0
LOC_Os01g01420.2	12.9097	12.514624	11.967802	7.625204	5.422919	1.997299	14.749203	13.212401	13.755853	5.701173	6.080154	5.072715	7.154067	9.156534	0.96044	0.130508	0.804094	1.265191	0.731099	0.421666	1.373742	0.857568	0.132478	0
LOC_Os01g01430.1	0.100007	0.086661	0	0	0	0	0	0	0.038687	0	0.057199	0.089448	0.275248	0.080878	0	0.326675	1.053223	0.399469	3.366611	1.477237	1.119167	1.313887	1.284209	0.504224
LOC_Os01g01440.1	0	0	0	0	0	0	0	0	0	0	0	0	0	0	0	0	0	0	0	0	0	0	0	0
LOC_Os01g01450.2	196.007721	270.527263	156.25551	48.448953	47.878761	47.465411	176.079133	213.571046	165.564539	208.494777	276.609164	228.656373	79.595414	114.620002	75.93258	58.686488	83.261845	55.922327	111.443423	103.954033	100.808972	117.433293	75.275165	92.66609
LOC_Os01g01450.1	1.187675	1.444485	0.88735	0.181218	0.070521	0	2.328569	1.247766	0.913375	0.502089	0.627045	0.410693	0.291912	0.606416	0	1.120666	1.340725	0.519061	0.374321	0.477755	0.129914	0.284586	0.126464	0.114242
LOC_Os01g01460.1	0	0	0	0	0	0	0	0	0	0	0	0	0	0	0	0	0	0	0	0	0	0	0	0
LOC_Os01g01470.1	0	0	0.109417	0	0	0	0	0	0	0	0	0	0	0	0	0	0	0	0	0	0	0	0	0
LOC_Os01g01484.4	15.982273	12.84045	17.406868	6.615714	2.221775	5.4094	15.388045	19.100876	21.565832	17.040297	9.910766	12.909607	11.394915	8.715824	6.088056	9.243072	8.39787	1.934341	4.167989	7.840305	3.083824	0	1.004244	0
LOC_Os01g01484.1	4.454502	1.619446	4.377718	1.95615	0.293543	1.288822	1.426127	3.657319	3.634587	1.928788	3.623775	2.837565	3.612876	2.425016	0	0.786389	3.618031	0.72522	1.118767	1.033547	1.06485	0.314044	0	0
LOC_Os01g01484.2	0	1.960387	1.773372	0	1.335274	0	7.989061	1.220283	1.606951	2.532851	6.747004	6.081969	0	1.858804	0	0	0	0.659049	0	0.964672	2.068023	1.133488	0.159372	0.965113
LOC_Os01g01484.5	0	0	0	0.122272	0	0.091729	0	0.380599	0.252797	0.117293	0	0	0.351219	0	0	1.586079	0.800841	0.159819	0	0.326485	0.266059	0	0	0
LOC_Os01g01500.1	0	0	0	0	0	0	0	0	0	0	0	0	0	0	0	0	0	0	0	0	0	0	0	0
LOC_Os01g01510.2	0.643556	1.136381	0.439179	0.577873	0.89621	0.078409	3.383232	2.277356	3.563547	4.083356	2.583892	3.086512	3.695646	3.968636	15.663625	5.645379	2.627849	6.402162	1.909009	4.255633	3.95291	1.862304	0.345928	0.415264
LOC_Os01g01510.1	5.468202	2.678887	5.486365	3.0005	2.061209	1.707613	18.711039	12.652503	15.882836	22.728841	26.710294	24.209043	8.608943	11.91088	2.918228	10.012488	4.652335	8.808027	2.719673	6.445487	7.298465	1.12452	0.441051	0.213551
LOC_Os01g01520.1	11.18093	12.158358	10.695997	0.236493	0.39608	0.103339	2.380399	2.962106	1.969048	2.325273	5.398568	2.85595	16.76845	11.350667	1.667763	1.834567	0.997604	0.179096	0.465629	4.569834	1.75579	0.257414	0.053018	0.346112
LOC_Os01g01530.1	0	0	0	0	0	0	0	0	0	0	0	0	0	0	0	0	0	0	0	0	0	0	0	0.066452
LOC_Os01g01540.1	0	0	0	0	0	0	0	0	0	0	0	0	0	0	0	0	0	0	0	0	0	0	0	0
LOC_Os01g01550.1	0	0	0	0	0	0	0	0	0	0	0	0	0.042929	0	0	0	0	0	0	0	0	0	0	0
LOC_Os01g01560.1	0.359136	0.632804	0.162858	0.222187	0.308892	0	0.537163	0.146213	0.227924	0	0.065977	0.130078	0.106862	0.023765	0	0.236433	0.227201	0.160326	0.191911	0.28592	0.342898	0.076676	0	0
LOC_Os01g01570.1	8.412089	5.745472	8.269244	2.207929	2.707856	1.511213	11.178815	8.368887	10.159128	13.14409	11.863671	12.783011	4.223889	4.2056	3.347868	2.735313	3.247263	2.714768	2.426557	3.806591	5.142425	0.715927	0.55901	0.608246
LOC_Os01g01580.1	1.479081	1.732917	1.901827	3.14841	3.436642	3.654508	2.248416	1.826403	1.481267	2.708927	4.243426	3.57743	3.092625	2.40972	1.593039	9.182342	8.333537	10.606258	3.120245	5.83262	7.24798	1.339358	1.641537	1.869598
LOC_Os01g01590.1	1.248402	0	0	0	0.968462	0	0	0	1.614655	6.30226	4.469065	5.379838	2.607797	0	0	1.445012	1.15842	2.906143	2.085079	0.551233	2.431658	1.454625	1.765339	1.637981
LOC_Os01g01600.1	0.849596	0.456234	0.8538	1.554761	1.790808	0.817325	0.981687	0.634589	1.093625	0.549308	0.228982	0.539207	3.847531	2.910143	0.784994	0.572043	0.88696	0.738762	0.28814	1.160504	1.026053	0.088497	0.164027	0.15297
LOC_Os01g01610.1	11.29687	7.042053	12.394517	89.477843	83.450031	87.4095	42.378705	29.108129	35.437802	10.117458	10.624133	15.240827	29.160349	25.545087	9.414816	22.43534	23.392872	17.388655	17.112086	18.901062	15.448594	3.221506	7.646431	4.963575
LOC_Os01g01620.1	89.048043	58.002986	105.093161	22.15643	20.387402	19.643427	54.515512	49.306282	46.058621	43.131815	43.185628	57.395248	42.250094	42.33732	29.673089	42.698267	57.185384	53.39254	9.605615	21.544603	11.532881	10.394145	5.311303	4.354396
LOC_Os01g01640.1	82.49926	78.117955	79.374621	55.446518	42.208907	46.59662	87.876824	66.223389	74.404547	73.927723	77.336624	90.958846	37.865395	46.319501	27.724777	57.461469	69.133187	35.037959	87.586446	73.110538	63.408969	31.536526	20.977577	23.103771
LOC_Os01g01650.1	2.489522	0.479095	3.786699	0.04169	0.214643	0.292896	0	0.12414	0.085684	1.182745	8.795992	8.392978	2.350075	0.895074	0	0.120542	0.194285	0.378803	0.087682	0.336401	0.536587	0	0	0.069733
LOC_Os01g01660.1	6.643275	6.44126	8.981208	27.721946	27.248785	21.481175	22.153627	22.044276	12.63761	87.791433	46.052576	67.088778	39.691521	85.876371	23.785238	3.554268	2.971805	3.018455	12.145178	29.755276	30.614563	2.292449	2.162185	1.550797
LOC_Os01g01670.2	0.138996	0.271546	0	0	0	0	0	0.104539	0.2891	0	1.170945	0.983766	0.643603	0	0	0.334689	0	0	0	0	0	0	0.643311	0
LOC_Os01g01670.1	9.079317	7.871284	9.998273	4.92463	4.569795	4.817728	26.778057	15.051014	16.952418	30.371304	37.207863	34.853794	41.447277	45.451449	32.251427	25.808045	9.74474	15.82074	3.607703	15.142862	8.088424	1.837637	0	0.502287
LOC_Os01g01680.1	18.931077	28.29537	13.886831	7.82555	6.923508	4.610683	8.189016	14.075237	13.650962	2.495391	3.867129	3.376003	5.17295	9.584941	0.981493	5.085324	3.289725	5.837303	2.727904	6.426861	5.412849	1.759982	1.858217	0.86619
LOC_Os01g01689.3	3.393302	2.449904	3.381077	2.227159	1.664527	1.751091	4.381529	4.648923	4.747477	4.432839	3.92567	4.099618	6.370624	5.971173	3.483158	1.748823	2.007482	1.217875	2.95352	6.339425	5.249372	0.374098	0.245449	0.296974
LOC_Os01g01689.1	1.516164	1.165621	1.81851	1.4357	0.759853	0.984775	2.107315	1.808129	2.350531	0.994938	1.840211	2.152707	2.046096	1.59788	0.02636	0.351542	0.743637	0.22348	0.643017	1.025658	1.210365	0.07013	0.052561	0.041832
LOC_Os01g01700.1	133.301182	144.866696	131.095997	67.993733	67.619919	62.061979	176.448713	152.780305	169.284174	173.216154	172.335434	152.558089	178.964576	168.101454	33.794017	331.923276	311.732625	224.187065	493.839452	437.43495	515.579028	489.309321	330.643366	346.650919
LOC_Os01g01710.1	111.916342	106.074556	122.47669	48.309399	46.581066	44.141245	82.052731	91.989945	75.174794	43.495366	39.416289	44.448863	13.159394	18.120309	7.546023	28.258222	12.727921	9.370893	1.069801	7.187553	2.997023	0.958268	0.910985	0.894327
LOC_Os01g01710.2	0.332101	0.040209	0.2779	0.581877	0.261087	0.630785	0.556407	0.314824	0.785667	0.301988	0.284288	0.646057	0.179491	0.150138	0.035419	1.369205	0.953715	1.233457	0.11606	0	0.105781	0.094798	0	0
LOC_Os01g01720.1	24.267118	23.778681	21.23994	27.279841	26.120637	23.862339	26.3973	29.031642	30.556166	29.756248	24.062808	26.31862	20.511521	26.937194	51.458728	53.397323	26.90139	23.453517	14.659871	20.737988	16.142198	7.255353	7.249652	7.075933
LOC_Os01g01720.2	8.492119	8.661979	9.649041	15.292151	11.820612	17.732522	20.035875	12.678864	14.595995	13.859887	18.1873	13.105698	17.865786	13.837615	20.251411	30.101922	17.17652	14.504836	11.034863	12.440205	11.945825	3.538576	0.99168	2.968091
LOC_Os01g01730.1	0	0	0	0	0	0	0	0	0	0	0	0	0	0	0	0	0	0.635474	0.447191	0.160477	0	0	0.754842	0.468817
LOC_Os01g01740.1	1.933452	2.065067	2.06184	0.315643	0.22531	0.254092	1.644498	1.515149	1.739546	3.143287	5.314544	3.160209	2.302758	2.577083	0.50686	5.077342	2.569823	1.434317	0.560561	2.914075	1.730405	0.809905	0.043543	0.284272
LOC_Os01g01760.1	7.650405	10.053966	9.524752	2.626877	1.796174	0	2.929329	4.257983	3.949233	12.701492	9.046442	8.958883	10.27912	10.421354	1.05747	6.665287	8.548681	3.679924	2.163284	5.697116	2.507022	2.42214	1.747106	1.790905
LOC_Os01g01770.1	1.719923	2.836496	1.730575	1.708906	2.120957	4.238381	1.884037	2.344344	5.532616	3.093321	2.584353	2.210901	0.123224	0.443374	0.430664	0.256191	0.068769	0.178433	0	0.271405	0	0.343397	0	0.197138
LOC_Os01g01780.1	1.245722	0.998431	1.189948	0.385076	0.074446	0.279824	0.892707	1.668689	1.921253	1.337605	1.934502	1.664835	1.404701	1.00627	1.389095	1.770105	1.007694	2.005016	0.733307	1.805345	1.334061	0.698068	0.129482	0.241524
LOC_Os01g01790.1	22.543456	18.06009	23.759945	10.475469	8.818507	10.005039	24.490163	21.883337	23.101517	21.2707	25.372633	27.745881	23.869207	23.195641	33.81885	21.026532	13.504749	14.131254	7.108907	11.634136	8.435052	6.787576	4.264269	7.162855
LOC_Os01g01790.2	0.046473	0	0.232194	0.202702	0.035191	0.371836	0	0.253567	0.435366	0.358082	0.180441	0.471415	0.178293	0	0.12328	0.123627	0.046113	0.530747	0	0.274171	0.091202	0.427915	0.081289	0.197237
LOC_Os01g01800.2	2.34597	3.320965	3.543276	2.959887	1.505395	2.514532	3.941738	4.959053	4.320545	4.75615	5.064906	4.669186	4.034716	3.67141	0.6908	4.773577	6.139323	3.529573	2.616141	3.405643	3.405742	1.171317	2.296434	2.51379
LOC_Os01g01800.1	5.623971	3.417471	5.720645	1.566156	0.926625	1.519322	6.395291	5.923415	5.715943	3.945809	3.503075	4.795556	2.641424	2.949122	3.098713	5.153409	7.906081	2.898308	6.227612	5.228774	4.974876	2.105735	1.209173	2.158323
LOC_Os01g01810.1	0	0	0	0	0	0	0	0	0	0	0	0	0	0	0	1.002013	0.784596	0	1.425549	0	0.667205	0	0	2.124003
LOC_Os01g01830.1	7.442806	6.007773	8.900338	5.365762	4.884168	4.474044	15.633981	11.900678	12.390139	13.638298	14.046665	17.085964	14.089047	12.807348	12.422587	10.865967	15.490483	9.222776	8.641	10.157251	10.479553	5.928046	4.413548	3.727054
LOC_Os01g01840.1	1.080837	0.246286	1.437631	0	0	0.050223	0.825731	2.936498	0.308471	1.370193	1.57369	1.278108	1.969325	0.874481	0.314493	0.433918	0.949099	0	0	0.494145	0.084891	0.062326	0.153807	0
LOC_Os01g01850.1	0	0	0	0	0	0	0	0	0	0	0	0	0	0	0	0	0	0	0	0	0	0.011051	0	0.012771
LOC_Os01g01860.1	0	0	0	0	0	0	0	0	0	0	0	0	0	0	0	0.022964	0	0.030631	0	0	0	0	0	0.034148
LOC_Os01g01870.1	44.694384	59.558532	35.705878	45.167135	59.972624	34.372965	33.080194	30.592118	34.649068	20.663116	24.645621	23.45289	13.194407	14.266864	10.572901	126.837818	72.169041	41.649926	2.123157	4.981695	2.798888	4.402098	0.651989	0.878169
LOC_Os01g01880.1	0	0	0	0	0	0.145165	0	0	0.125722	0	0	0	0	0	0	0	0	0.181811	0	0	0	0.176475	0	0
LOC_Os01g01890.1	0.082682	0.167593	0.066884	0.456843	0.685323	0.144671	0	0.102801	0.021236	0	0.246119	0.169907	0.04327	0.20031	0.178643	0.209529	0.120719	0.220186	0	0.071908	0.020554	0.030102	0	0
LOC_Os01g01900.1	0	0	0	0	0	0	0	0	0	0	0	0	0	0	0	0	0	0	0	0	0	0.021316	0.18471	0.049226
LOC_Os01g01910.1	4.949806	5.15032	6.382979	0.260712	0	0.310882	0	1.47341	1.623953	0.650317	0.851703	1.940913	1.00225	0.84246	0.105188	0.252909	0.305137	0	0.091894	0.599393	0	0	0	0
LOC_Os01g01920.1	0.911157	0.372158	0.622784	0.063853	0.760553	0.397997	0.10454	1.301933	0.722107	0.860298	0.861783	0.92918	0.566694	0.486105	0	0.684898	0.57975	0.099456	0	0.14311	0.357373	0.454198	0	0
LOC_Os01g01920.2	17.421964	14.581737	18.730168	4.664484	3.683043	5.588025	26.232606	19.566615	19.587629	16.273762	12.688763	15.877531	6.731454	5.826279	3.054182	5.60788	4.714012	4.611128	2.819845	4.166268	3.547568	0.885554	0.803293	1.498427
LOC_Os01g01925.1	0.181585	0	0	0	0	0	0	0	0	0	0	0	0	0	0	0	0	0	0	0	0	0	0.246901	0
LOC_Os01g01930.1	0.124702	0	0.20695	0	0.096599	0	0	0.18799	0	0.533255	0.155558	0.235274	0.098801	0	0	0.4115	0.441176	0.285049	0.099664	0.324604	0.46659	0	0	0.630292
LOC_Os01g01940.1	0	0.051298	0.193356	0	0	0	0	0.17737	0.045924	0	0.13697	0.213376	0.046632	0.047952	0	0.12918	0.104091	0.202882	0.422819	0.154409	0.30952	0.389647	0.240339	0.373498
LOC_Os01g01950.1	0.28814	0	0.240364	0	0	0	0.171821	0	0	0.209286	0.184018	0.275765	0.228765	0.117467	0	0.476714	0.638481	0.16474	1.154258	0.249958	0.539572	1.117546	0.97758	0.728731
LOC_Os01g01960.1	34.130065	30.589712	35.919128	27.115049	13.393665	26.619251	29.389836	29.93218	30.666554	26.088168	24.110088	25.683175	26.843273	24.156255	6.87654	47.590735	50.580079	61.45044	36.909592	33.196458	35.225884	36.912331	22.226787	21.251196
LOC_Os01g01970.2	12.365867	15.127018	10.965801	0.493576	0.272413	1.993279	6.697846	8.384128	7.825497	15.512551	11.30637	11.909824	6.000111	6.372268	0.581343	0	1.970597	1.764008	1.282549	5.60642	2.951382	0.593923	0.190017	0.265738
LOC_Os01g01970.1	0	0	0.172646	0.230567	0	0	0	0.817606	1.349576	0	2.165652	2.62308	0.183907	0	0	1.640038	0.235228	0	0	0.288948	0.181305	0.307958	0	0
LOC_Os01g01980.1	0	0	0.254021	1.492613	1.294105	2.768808	0	0.229792	0.239988	0	0	0	0	0.123966	0	0	0.134784	0	0.852922	0.131787	0	0	0	0
LOC_Os01g01990.1	0	0	0	0	0	0	0	0	0	0	0	0	0	0	0	0	0	0	0	0	0	0	0	0
LOC_Os01g02000.1	2.788666	3.755159	2.62284	1.803122	1.607124	1.461998	5.063154	5.956679	4.440683	0.784575	1.090651	0.941408	0.354025	0.498684	0	0	0	0.05305	0.018361	0.040432	0	0.076117	0	0
LOC_Os01g02010.1	0.051276	0.048002	0.344071	0.039196	0.04053	0	0	0.2385	0.278423	0.810681	8.085259	4.829333	0.661974	0.0994	0	0	0	0	0	0	0.037858	0	0	0
LOC_Os01g02020.1	17.147715	13.223678	19.705168	68.215962	39.796247	63.659395	13.109149	17.226504	17.607696	14.875296	17.768336	14.98488	15.955723	23.126204	14.121133	50.7737	42.483316	24.810022	16.394246	21.827804	17.937315	13.908869	11.164264	15.440496
LOC_Os01g02020.3	0	0	0	0.04852	0	0	0	0	0	0	0	0	0	0	0	0	0	0	0	0.05291	0	0	0	0
LOC_Os01g02040.1	0.948756	1.308946	0.816042	0.978966	0.466128	0.234073	2.310508	2.521649	2.060599	2.485302	2.745034	2.73782	1.715285	2.214247	0.956037	0.34506	0.322346	0.729738	0.260641	0.825365	0.907385	0.157574	0.195043	0
LOC_Os01g02040.2	0	0	0	0	0	0	0	0	0	0	0	0.034045	0	0	0	0.042665	0.046711	0	0	0	0	0	0	0.375239
LOC_Os01g02050.1	0.018028	0.344906	0.101829	0.040747	0.042047	0.220162	0.021962	0.255294	0.152539	0.3962	0.637429	0.378587	0.155557	0.101849	0	0.019559	0.094685	0.020576	0.199295	0.45487	0.268846	0.059012	0	0
LOC_Os01g02060.1	0	0	0	0	0	0	0	0	0.169501	0.230264	0.588588	0.23592	0.373599	0	0	0.067076	0	0	0	0	0	0	0	0
LOC_Os01g02060.2	0.433538	0.115807	0.891606	0	0	0	0	0.348492	0.363016	0.545283	0.394556	0.938745	1.468578	0.862118	1.573363	0.074775	0.204598	0	0.052745	0.347961	0.074619	0.036447	0	0
LOC_Os01g02070.1	0	0.658487	0	0	0	0	0	0	0.208635	2.098645	3.407433	1.076838	1.037992	0.212715	2.086014	0	0.23194	0	0	0.223786	0	0	0.352197	0
LOC_Os01g02080.1	27.809411	13.615037	38.546547	0.270432	0.463989	0.105695	5.133547	24.88351	13.257033	75.602145	71.44354	82.785982	51.316114	60.301559	66.589381	2.281677	2.206189	0.614266	0.568996	2.960806	0.178504	0.196634	1.131956	1.281629
LOC_Os01g02090.2	0	0.121648	0.068235	0.813641	0	0.807284	0	0	0	0	0	0	0	0	0	0.726516	0.649003	1.414092	0.205576	0	0.273556	0.500802	0.665475	0
LOC_Os01g02090.1	21.244716	21.335738	21.91642	6.696878	6.830736	3.12303	19.348151	19.056141	17.358345	15.333591	15.523764	19.525235	9.340882	9.3281	5.435327	18.742067	20.844773	16.885849	12.408812	12.071203	14.620692	6.781827	5.294769	3.781544
LOC_Os01g02100.4	0.278266	0.287804	0	0.271827	0.238828	0.675658	0	0.563904	1.674446	0	1.56135	0.564139	0.77457	0	0	0	0	0	0	0	0	0	0	0
LOC_Os01g02100.1	1.254383	2.620322	0.716575	1.764152	0.161557	0	0	1.754708	1.373844	0	1.726672	1.739795	2.413605	1.311753	0	0.977049	4.829703	2.839703	2.646119	0.831333	0.994311	0.237102	0	0.507671
LOC_Os01g02100.3	5.418118	3.975734	6.238012	0	1.368664	0	5.519376	0	0	2.912209	0	1.318929	0	3.192478	2.340351	0	0	2.02167	0	0	0	0	1.652243	0
LOC_Os01g02100.2	0	0	0	0	0	0	0	3.386437	3.927602	0	0	0	1.865884	0	0	8.617349	0	0	0	1.960779	1.62067	1.434457	0	0
LOC_Os01g02110.1	0	0	0	0	0	0	0	0	0	0	0	0	0	0	0	0	0	0	0.03797	0	0	0.052482	0	0
LOC_Os01g02120.1	0	0	0	0	0	0	0	0	0	0	0	0	0	0	0	0	0	0	0	0	0	0	0	0
LOC_Os01g02130.1	5.951089	6.531618	8.239597	0.256356	0.263522	0.075724	0.716223	2.296055	1.45643	1.167267	0.606933	1.792437	0.06704	0.206737	0	0.185885	0.598629	0	0	0.147537	0.190412	0	0	0
LOC_Os01g02139.1	40.233706	59.089908	33.6844	6.061202	6.366609	9.869889	21.956034	26.899932	13.86744	33.18246	91.934101	78.542684	128.888825	98.255107	23.821214	46.319119	32.131152	14.629396	26.96181	64.555088	40.207064	3.389375	1.178775	1.64722
LOC_Os01g02150.1	55.131523	60.930756	55.173567	10.237993	9.151965	6.945044	9.614316	23.233772	10.641192	34.208623	117.685408	77.79949	178.001436	104.097973	13.022622	16.35984	14.345702	3.622515	21.861167	50.880017	36.144443	1.944637	1.297781	1.582208
LOC_Os01g02160.1	0	0	0	0	0	0	0	0	0	0.579591	0.504544	0.289067	1.065485	0.505323	0	0	0.18298	0.118435	0.743799	0.989842	0.930111	0.114285	0.14044	0
LOC_Os01g02170.2	0.698324	0.814724	0.798079	0.847828	0.516438	0.564427	1.99229	2.341658	3.69257	4.874338	6.024242	5.652976	1.05818	1.402008	1.327163	2.37057	0.760304	2.194242	0.537907	1.538298	1.828148	0.353516	0.092032	0.193154
LOC_Os01g02170.1	0	0	0	0.058075	0	0	0	0.02933	0.169549	0	0.053123	0.111828	0.09558	0	0	0.164494	0	0.341432	0	0.029894	0.152154	0.033709	0	0
LOC_Os01g02180.1	0.569823	0.149955	0.053274	0.130982	0.336193	0.201134	0	0.329823	0.205438	0.086026	0.071189	0.056395	0.12808	0.05325	0	0.372691	0.140284	0.975345	0	0.14972	0.195255	0.534199	0	0
LOC_Os01g02180.2	11.035969	11.336559	11.598276	5.910995	4.501798	6.776317	11.668275	8.606933	11.55301	12.314406	13.630648	13.043491	8.844438	12.449531	3.228163	30.544958	21.19639	42.215909	11.732667	17.553973	15.371684	5.991147	4.024326	2.828261
LOC_Os01g02190.1	0.074197	0.897738	0.364599	0.727023	0.575237	0.395164	0	0.500419	0.691913	0.504319	1.133628	0.404981	0.467648	0.84137	0	0.891123	0.391472	0.762062	0.471278	0.579654	0.71993	0.488655	0.200677	1.028999
LOC_Os01g02200.1	52.072253	59.3217	48.09883	59.421974	44.965745	47.526647	48.831113	46.38532	41.908812	22.242638	21.246203	23.832518	57.682878	58.525097	39.981895	63.892648	82.73949	74.435296	23.552782	38.220532	27.520008	27.443622	4.267045	8.612704
LOC_Os01g02210.1	0	0	0	0	0	0	0	0	0	0	0	0	0	0	0	0	0	0	0	0	0	0	0	0
LOC_Os01g02220.1	0	0	0	0	0	0	0	0	0	0	0.029611	0	0	0	0	0	0	0	0	0	0	0	0	0
LOC_Os01g02230.1	0	0	0	0	0	0	0	0	0	0	0	0	0	0	0	0	0	0	0	0	0	0	0	0
LOC_Os01g02240.1	0	0	0	0	0.010074	0	0	0	0	0	0	0	0	0	0	0	0.026969	0	0.040896	0	0	0.014127	0	0
LOC_Os01g02250.1	0	0	0	0	0	0	0	0	0	0	0	0	0	0	0	0	0	0	0	0	0	0	0	0.058347
LOC_Os01g02260.1	0	0	0	0	0	0	0	0	0	0	0	0	0	0	0	0	0	0	0	0	0.046992	0	0	0
LOC_Os01g02270.1	1.227687	1.355319	1.139335	0.05758	0.013969	0.015677	3.052546	1.724415	1.235855	2.166246	1.471361	2.040593	0.365823	0.582498	0.133271	0.481144	0.354805	0.137328	0.446793	0.696077	0.608186	0.0653	0.097055	0.113163
LOC_Os01g02280.1	0	0	0	0	0	0	0	0	0	0	0	0	0	0	0	0	0	0	0	0	0	0	0	0
LOC_Os01g02290.1	1.234222	1.044203	1.465973	0.214605	0	0.277215	0	0.283412	0.341638	0.289824	0	0.866422	1.416477	1.380407	0	1.650546	0.748776	0.902958	0.275242	1.458341	0.731676	0.622441	0	0
LOC_Os01g02290.2	0	0	0	0	0.288604	0	0.533346	0	0	0	0.341594	0	0	0	0.312414	0	0	0	0	0	0	0	0	0
LOC_Os01g02300.1	0.237595	0.435787	0.149442	0.019891	0	0	0	0.039383	0.020337	0.206275	0	0.046463	0.12433	0.213174	0.0489	0.458686	0.462487	0.09039	0.020863	0.390331	0.098436	0.230643	0	0
LOC_Os01g02310.1	0.681612	0.809519	1.076092	0.108125	0.027865	0.188796	2.265163	1.52667	1.190409	0.706656	1.01017	1.207444	0.084538	0	0	0	0.125792	0.040943	0	0.124757	0.026757	0	0	0
LOC_Os01g02320.1	0.5015	0.693448	0.718257	0.085873	0.017718	0.019914	0.80463	1.087888	0.877464	1.0949	1.012629	1.200634	0.071551	0.184029	0.063375	0.321672	0.179654	0.052034	0.126056	0.297435	0.169984	0.04977	0	0
LOC_Os01g02334.1	1.247806	1.738955	1.174878	0.471565	0.120778	0.853914	1.856795	1.416219	1.109685	1.375652	1.213104	1.054365	0.991997	1.782467	1.5593	0.517007	0.138443	0.535223	0	0	0.350717	0	0	0
LOC_Os01g02350.1	1.172127	0.679052	1.184235	0.091991	0.056935	0	1.515392	1.329414	1.692448	1.333296	1.874482	1.952843	0.249137	0.236591	0	0.159069	0.556047	0.278701	0.038588	0.318602	0.145679	0	0.098974	0
LOC_Os01g02360.1	2.68882	2.531938	2.77012	0.082091	0.105832	0.023828	1.457588	1.422346	1.930736	1.632911	1.398161	1.918683	0.491778	0.395931	0	0.295819	0.550879	0.031088	0.107637	0.402703	0.040626	0.118998	0	0.034326
LOC_Os01g02370.1	5.910656	9.087692	4.955469	0.340834	0.281165	0.13202	3.15242	9.450976	8.184763	1.379064	2.599269	2.314702	0.047355	0.097428	0.055824	0.065523	0	0.034418	0	0	0	0	0	0.038004
LOC_Os01g02380.1	0	0	0	0	0	0	0	0	0.031345	0.067232	0	0	0	0	0	0	0	0	0.15603	0.050705	0	0	0.069369	0.076839
LOC_Os01g02390.2	0	0.083452	0	0.146624	0.123789	0	0.524915	0.491148	0.823313	0.282505	0.327875	0.446454	0.352038	0.299531	0	0.729215	1.326078	0.340296	0.33828	1.085126	0.708791	0.237657	0.336096	0
LOC_Os01g02390.1	6.765225	6.540851	5.716407	2.008658	1.323935	4.05832	9.886358	9.076351	7.866125	4.637639	4.096945	5.052821	1.171069	1.775112	1.079781	11.018515	7.70633	4.707691	3.728206	5.229089	4.909649	8.848276	2.280129	2.094644
LOC_Os01g02400.3	1.165865	0.962825	1.829512	0.558747	0.145789	0.259746	2.197056	1.963136	2.629735	0.944353	1.396447	1.908276	0.160057	0.029538	0	0.209408	0.268873	0.150873	0.02663	0.266965	0.06033	0.09235	0	0.038477
LOC_Os01g02400.1	8.229424	10.482672	7.912485	0.837369	1.110808	1.211731	13.7143	5.937998	4.120642	5.215536	5.188398	4.002095	0	1.81254	0.586866	0	0.546323	0	0.208461	0	1.49622	0.825929	0.576216	0.142752
LOC_Os01g02400.2	4.262646	2.214774	4.128087	1.135	0	0	0	6.05335	5.998887	3.292812	1.951677	6.000665	0.793142	0.258915	0	1.7086	1.320685	0.213831	0.756476	2.052222	0	0.654005	0	0.284379
LOC_Os01g02410.1	0	0	0	0	0	0	0	0	0	0	0	0.027417	0	0	0	0	0	0	0.049108	0.027006	0	0.067866	0	0.039138
LOC_Os01g02420.1	0.903687	0.817968	0.605657	0.118406	0.030509	0	1.525495	0.76282	0.970694	1.448855	1.154714	1.081183	0.092598	0.126992	0	0.085444	0.068893	0.089669	0.062168	0.204894	0.146513	0.04296	0	0
LOC_Os01g02430.1	0.176121	0.148817	0.401057	0.10112	0.025108	0	0.170755	0.14966	0.335137	0.083103	0.325345	0.194569	0.048541	0.082123	0	0	0.027831	0.038388	0.049684	0.145989	0	0	0.128705	0
LOC_Os01g02440.1	0.081708	0	0	0.030785	0	0	0	0.091549	0.157777	0	0	0.07262	0.032103	0	0	0	0	0	0	0.071023	0	0	0	0
LOC_Os01g02450.1	0	0	0	0	0	0	0	0.35828	0.38465	3.463723	2.349257	0	0.375947	0	0	0	0	0	0	0	0	0	0	0
LOC_Os01g02460.1	0.231099	0.474849	0.144213	0	0	0	0	0.2656	0.104445	0	0	0.163442	0	0	0	0	0.078321	0.202923	0	0	0	0	0	0
LOC_Os01g02470.1	4.581315	1.517003	3.283083	0	0	0	4.78192	2.73342	3.704091	3.716611	2.605967	3.709667	0.614496	1.469312	0	0	0	0	0	0	0	0	0	0
LOC_Os01g02480.1	0	0	0	0	0	0	0	0	0	0	0	0.410855	0	0	0	0	0	0	0	0	0	0	0	0
LOC_Os01g02490.1	2.350653	1.392634	3.058318	0.096294	0.039148	0	3.000265	3.032388	1.500208	0.795919	0.864904	1.311757	0.180567	0.047429	0.093046	0.274599	0	0.057561	0.051631	0.283328	0.041451	0.165665	0.068176	0.063574
LOC_Os01g02490.2	5.040602	3.239293	7.560757	0.811443	0.263941	2.349763	12.366805	9.195916	6.45492	3.865106	3.496143	5.402745	0.759075	1.646727	0.103778	0	0.401243	0	0.87976	0.348323	0.755735	0	0	0
LOC_Os01g02500.1	23.035572	21.563384	24.799206	0.370525	0.885514	0.298874	11.07348	9.527489	9.960036	18.628817	27.784647	24.90818	11.440161	7.800156	1.928451	0.542103	3.62837	0.560703	4.724127	15.020694	13.842871	0.363017	0.221923	0.827054
LOC_Os01g02510.1	0.217761	0.093778	0.359915	0	0	0	0	0.245774	0	1.222926	0.533103	0.489394	1.404781	0.619416	1.89002	0.206732	0.684258	1.336838	1.001751	2.974419	3.144978	4.262495	0.650042	1.620167
LOC_Os01g02520.1	0.126386	0.021964	0.143035	0.133296	0.151319	0.110493	2.306455	0.516614	0.720244	0.351103	0.767971	0.750552	0.989111	1.026914	1.033158	1.760642	2.512147	2.96201	2.864679	3.340176	5.440074	8.96713	4.019889	6.204294
LOC_Os01g02530.1	0.013776	0	0.033949	0.010077	0.039827	0.018261	0.018007	0.030337	0.091032	0.134006	0.255896	0.021694	0.28604	0.266387	0.731782	0.453917	0.56661	1.003301	0.583788	0.699049	1.042705	2.37503	1.77863	1.468884
LOC_Os01g02540.1	0	0.014494	0.013409	0	0	0	0	0	0	0	0	0.014532	0	0	0	0.018033	0.0291	0.247916	0.249373	0.231431	0.384351	1.159055	4.823572	1.024949
LOC_Os01g02550.1	0.870034	0.573208	1.988437	0.04521	0.02331	0	0.474089	0.11193	0.069381	0.274357	0.167887	0.529319	0.047111	0.072694	0	0	0.026287	0	0.023717	0	0.067124	0	0.121611	0.037808
LOC_Os01g02560.1	5.440743	2.277569	6.868458	0.024402	0.0755	0	1.888989	0.217536	0.274733	0.678361	0.145357	0.744015	0.198203	0.287771	0.029964	0	0.028381	0	0.051216	0.197119	0.193229	0.10617	0.175042	0
LOC_Os01g02570.1	1.987299	2.32916	1.663613	0.099827	0.077192	0	0.442625	1.0136	1.2518	0.130169	0.111585	0.43922	0.026012	0	0	0	0	0	0	0	0.049406	0	0	0
LOC_Os01g02580.1	3.257867	3.94099	2.140282	0.130574	0.134611	0.060776	3.440882	3.862996	2.780911	0.409179	0.938347	0.490752	0	0	0	0	0	0	0	0.060267	0	0.037883	0.046834	0
LOC_Os01g02590.1	5.441791	3.864236	5.16203	0.41395	0.16265	0.297423	4.741849	3.863856	3.34616	1.055964	1.749611	2.46304	0.143746	0.169005	0	0.056819	0.366661	0.089578	0.020675	0.068264	0.136572	0.028571	0	0
LOC_Os01g02600.1	2.7569	2.883708	3.581875	0.756808	0.359271	0.790639	12.881306	5.323115	5.76581	3.051385	2.882659	3.289781	0.296626	0.195314	0.244314	0	0.218202	0	0.029871	0.297713	0	0.176455	0.163261	0.102822
LOC_Os01g02610.1	0.240564	0.292682	0.330515	0.054374	0	0	0.204918	0.251158	0.25934	0.031263	0	0.042271	0	0.019422	0	0.104466	0.084272	0.054912	0.019007	0.020925	0.071756	0.10506	0.032501	0
LOC_Os01g02629.1	0	0	0	0	0	0	0	0	0	0	0	0	0	0	0	0	0	0	0	0	0	0	0	0
LOC_Os01g02650.1	0	0	0	0	0	0	0	0	0	0	0	0	0	0	0	0	0	0	0	0	0	0	0	0
LOC_Os01g02660.1	0	0	0	0	0	0	0	0	0	0	0	0	0	0	0	0	0	0	0.016293	0	0	0	0	0
LOC_Os01g02670.1	0	0	0	0	0	0	0	0	0	0	0	0	0	0	0	0	0	0	0	0	0	0	0	0
LOC_Os01g02680.1	0	0	0	0	0	0	0	0.064494	0	0	0	0	0	0	0.026676	0.031299	0	0	0.045553	0	0	0	0	0.108936
LOC_Os01g02690.1	0.408562	0.176358	0.745361	0.105399	0.054328	0	0.424699	0.470418	0.229206	0.36709	0.078699	0.216683	0.082402	0	0	0.076024	0.214555	0.079822	0.110635	0.152047	0.104331	0	0.047256	0.044072
LOC_Os01g02700.1	9.247045	6.711398	10.833073	3.505464	3.275009	3.178355	14.7226	6.903192	7.143648	6.146445	1.946256	5.985893	0.850151	3.421852	4.776032	1.415568	0.680376	0.757715	0.351141	0.330703	0.248169	0.030289	0.074936	0
LOC_Os01g02710.1	49.519412	38.083355	53.526946	5.240094	3.533737	8.674413	32.936384	29.97794	20.233491	23.410874	12.025353	29.680837	2.422448	10.914155	4.601228	4.116579	2.40421	3.287888	0.135874	1.612661	0.253574	0	0	0.213976
LOC_Os01g02720.1	9.903206	6.555105	8.596381	2.139491	2.067884	1.612431	16.548513	9.059301	12.7157	10.170742	13.701893	9.633964	5.388907	5.648114	0.514483	4.748455	5.909307	2.010698	2.879785	4.77274	2.922405	0.881364	0	0.509584
LOC_Os01g02720.2	2.602526	3.167053	4.164768	0.858581	0.88498	0.907898	0	3.508698	2.532445	2.769079	0.858015	4.139624	3.120326	1.647264	2.68591	2.511067	2.791663	3.018888	1.179582	1.673196	2.812321	0.452082	0.805406	0.165646
LOC_Os01g02730.1	0.684139	0.250003	0.992542	0.135658	0	0	5.115389	1.236781	1.750597	1.607882	1.054624	1.94563	0.33941	0.116374	0.133177	0.156575	0.536603	0.041095	0.028482	0.219133	0	0	0	0.04538
LOC_Os01g02740.1	0.013648	0	0	0	0.005308	0	0	0.005081	0	0.008736	0.007451	0.005926	0.010697	0	0	0.014788	0.017904	0	0	0.01188	0	0.029748	0	0
LOC_Os01g02750.1	3.350872	1.339937	4.577244	0.116548	0	0.318063	6.803661	1.696076	1.835219	2.461773	1.122356	2.215607	0.243261	0.375256	0	0	0.045249	0.058834	0.04084	0.582278	0.076923	0	0	0
LOC_Os01g02760.1	0.55822	0.915462	1.270072	0	0.02409	0.081467	1.017466	1.626305	1.195328	1.175758	1.042218	1.343797	0.048694	0.100181	0	0	0.108681	0.106164	0.343204	0.161777	0.185	0.23715	0.167587	0.234454
LOC_Os01g02770.1	2.220099	1.168062	1.608008	0.126729	0.026131	0.088452	5.43463	2.68661	3.73619	2.601094	2.721308	3.331988	1.030304	0.543499	0.186695	0.146233	0.176892	0.115172	0.106406	0.263227	0.200707	0.073527	0.045454	0.084785
LOC_Os01g02780.1	2.040454	0.694643	2.810471	0.020775	0.021426	0.024123	0.234727	0.411398	0.701128	0.503235	0.09234	0.728525	0	0	0	0	0	0	0.065379	0	0	0	0	0
LOC_Os01g02790.1	0.677382	0.377415	0.669044	0	0	0	0.117235	0.144671	0.224539	0.257033	0.220994	0.172909	0.038043	0.039125	0	0	0	0	0	0	0	0	0	0
LOC_Os01g02800.1	0.791342	0.577291	0.214199	0.038733	0.135338	0.279494	0.219475	1.432026	2.984904	0.057225	0.123104	0.324492	0	0.032864	0	0.042651	0.085099	0.102489	0	0	0.028883	0.063423	0	0
LOC_Os01g02810.1	0.279761	0.607073	0.340133	0	0	0	1.104218	0.600446	1.322106	0.045888	0.354147	0.123819	0.027467	0.028254	0	0.038012	0.214572	0	0	0	0	0	0	0
LOC_Os01g02830.1	0.936102	1.352169	1.824552	0.130215	0	0.12137	4.446174	2.640941	2.107792	2.80306	3.568658	4.479861	1.067197	1.044049	0.128449	0.471502	0.915184	0.218697	0.131569	0.844515	0.220684	0	0	0.034963
LOC_Os01g02840.1	0.141151	0.030628	0.169692	0	0	0	0.599945	0.026344	0.108914	0.099173	0.436929	0.499884	0.194022	0.057022	0.097899	0	0	0.040274	0	0	0.078959	0	0	0
LOC_Os01g02850.1	3.879269	0	3.147081	0	0	0	0	0	3.28005	14.719937	12.652864	9.534842	1.50388	1.518963	0	0	0	0	0	3.537114	0	0	0	0
LOC_Os01g02860.1	0.188495	0.072829	0.18604	0.015779	0	0.091428	0	0.249824	0.225658	0.597173	1.369591	1.211895	0.049297	0.067624	0	0.022729	0.018337	0.382459	0.016542	0.01822	0.078086	0	0	0
LOC_Os01g02870.1	89.858181	89.134443	84.308205	1.412695	1.273438	1.814914	7.496902	17.443978	9.822456	48.292984	108.427663	85.463703	23.366958	16.673555	2.941435	1.479353	2.30277	1.123235	0.668002	3.584048	1.433498	0.461645	0.316731	0.295361
LOC_Os01g02880.1	16.362979	19.828396	14.828061	15.197348	14.447288	13.498341	57.432648	55.578071	54.626531	38.080068	61.210039	50.188633	30.75648	37.319412	28.686937	198.549981	415.997413	193.080723	230.489811	212.335962	241.957957	196.823066	106.429951	85.090857
LOC_Os01g02884.1	13.130516	12.90059	15.336606	11.303016	8.59525	11.351519	30.840884	24.112273	33.034142	25.119598	27.378354	24.888482	25.908651	24.418541	9.309293	72.82687	52.986123	87.692977	28.449271	28.749532	34.832194	25.880638	14.027037	8.542636
LOC_Os01g02890.1	0.197287	0.076218	0.123943	0.049546	0.017039	0	0	0.065375	0.134986	0.284347	0.389146	0.211545	0.120401	0.141566	0	0.023792	0.038389	0.025019	0	0.228826	0.065384	0.023928	0	0
LOC_Os01g02900.2	0	0	0	0	0.156438	0	0	0	0	0.202806	0.426591	0	0	0	0	0	0	0.626428	0	0	0	0.147622	0	0
LOC_Os01g02900.1	6.840557	4.66699	6.192822	1.349987	1.208159	0.700724	0.544276	0.811405	0.715495	3.18542	6.097481	5.285129	1.95967	1.059619	0	6.222992	11.766136	5.096435	0.733631	2.197798	4.746985	0.164669	0.129695	0.04032
LOC_Os01g02910.1	0.331206	0.549126	0.292476	0.839404	0.842189	0.500889	0	0.629082	0.464221	0.472069	1.280795	0.664091	0.780141	0.924127	0.473769	0.228974	0.290204	0.034364	0.166622	0.36657	0.46991	0.06579	0.284786	0.303558
LOC_Os01g02920.1	11.43421	14.997212	9.633786	20.508349	24.778605	16.820785	9.186669	9.881276	9.235718	5.511001	7.256774	8.637183	6.157333	7.40146	3.697013	36.508446	40.231869	24.624329	11.996508	15.71524	12.126778	8.002506	7.569396	8.254622
LOC_Os01g02930.1	0.448157	0.68826	0.027938	0.025976	0.241012	0.151121	0	0.077203	0.053193	0.09043	0.659092	0.335553	0.21661	0.50133	0.701458	4.084235	0.664766	0.078689	0.654352	1.828363	2.468364	0.113041	0.093168	0.086892
LOC_Os01g02940.1	0	0	0	0	0	0.840534	0.270013	0	0	1.404615	0	0.405005	4.791653	0	0.486683	1.097582	0	0.028141	0.019482	0	0.073548	0.080767	0.133251	0.031071
LOC_Os01g02940.3	0	5.34949	0	0	0	0	0	0	0	0	0	0	0	0	0	0	0	0	0	0	0	0	0	0
LOC_Os01g02940.4	6.137577	0.35305	6.623603	0	0	0	0	1.143563	0.952262	0.591682	4.561431	1.545731	0	2.107976	0	0	0	0	0	0	0	0	0	0
LOC_Os01g02940.6	0.223441	0	0.781989	0.519824	0.388305	0	0	0.663279	0	0	1.272524	0.797622	2.094104	0.614394	0	0	1.312622	0	0	0	0	0	0	0
LOC_Os01g02940.2	0	0	0	0	0	0	0	0	0	0	0	0	0	0	0	0	0	0	0	0.742162	0	0	0	0
LOC_Os01g02950.1	0	0	0	0	0	0	0	0	0	0	0	0	0	0	0	0	0	0	0	0	0	0	0	0
LOC_Os01g02960.1	5.967887	4.673949	5.69692	4.633928	4.154909	4.277723	14.84526	12.470012	14.189443	15.204629	17.391056	22.594966	4.001937	5.439587	3.701016	6.131969	6.794902	5.814329	4.57687	2.942192	3.854171	1.631086	2.360398	0.871371
LOC_Os01g02970.1	0	0	0	0	0	0	0	0	0	0	0	0	0	0	0	0	0	0	0	0	0	0	0	0.141218
LOC_Os01g02980.1	0	0	0	0	0	0	0	0	0	0	0	0	0	0	0.039305	0	0	0	0	0	0	0	0	0
LOC_Os01g02990.1	0	0	0	0	0	0	0	0	0	0	0	0	0	0	0	0	0	0	0	0	0	0	0	0.572528
LOC_Os01g03010.1	0	0	0	0	0	0	0	0	0	0	0	0	0	0	0	0	0	0	0	0	0.589946	0.441756	0.533697	0
LOC_Os01g03020.1	15.475774	9.565473	18.042938	9.341015	6.487156	9.319427	28.851151	20.494994	23.317673	31.901995	28.589898	37.224201	38.455224	32.007766	22.19203	24.296068	26.575917	14.551305	10.788627	14.115619	9.051875	17.071646	15.270869	11.312489
LOC_Os01g03020.2	0.147754	0.084623	0.356629	0.024739	0.106987	0.128342	0	0.318243	0.343186	0.037981	1.015835	0.833906	0.34577	0.219885	0	0.551216	0.211938	0.447517	0.102122	0.054547	0.208482	0.288692	0.579223	0.66202
LOC_Os01g03030.1	7.156056	5.021648	9.985007	11.309945	6.434524	12.927318	11.781248	11.72807	11.617845	9.915601	7.836681	10.038026	5.179957	5.640504	1.637387	40.608181	102.42228	57.470937	63.142936	28.320887	33.76933	22.776083	61.798674	23.571665
LOC_Os01g03030.2	0.982121	0.671241	0.442919	0.864573	0.574398	1.973235	0	1.687216	0.958855	0.554128	0.162352	1.08511	1.941355	1.309708	2.57747	28.124422	46.771874	87.53187	17.978847	9.726485	11.701437	76.968432	90.860248	65.662557
LOC_Os01g03040.1	167.689219	133.606337	173.540467	82.059089	66.920781	98.568915	151.659731	111.315671	115.365998	42.718605	30.007313	51.487416	13.608983	21.644672	22.518284	8.140306	2.856158	6.486829	3.692369	10.112736	4.848645	5.266726	9.084468	13.224472
LOC_Os01g03050.1	10.629058	9.616463	8.445165	39.314377	26.973424	33.325961	10.182533	8.381838	8.907418	6.638153	7.967733	7.922758	6.792074	11.565986	7.058222	62.174616	74.85663	80.27769	27.119626	21.291553	19.937434	36.2722	20.610118	19.364591
LOC_Os01g03060.3	49.255336	63.733089	53.570089	36.63851	42.025414	44.33139	43.508378	20.561748	29.022391	27.034056	27.12653	25.166122	22.31939	13.361411	3.59317	63.218361	95.656858	126.122049	30.278614	15.733032	25.378846	59.92228	45.218766	16.327693
LOC_Os01g03060.1	3.624691	1.751759	4.116336	8.346639	1.398212	7.955019	8.694953	3.317493	4.833591	1.495683	4.599787	3.910116	4.742383	3.853888	0.232162	16.703433	18.206467	38.128995	6.093045	6.137532	7.786026	22.443236	9.690248	8.988076
LOC_Os01g03060.2	29.424175	21.74907	27.072447	25.803102	24.847156	22.776335	0.896967	11.766914	6.053979	8.835854	6.679932	8.317942	14.112379	28.691117	38.447761	63.38688	83.717677	156.887204	45.705395	38.60113	32.422946	52.71818	72.180613	36.963538
LOC_Os01g03070.1	29.026639	25.537831	31.983376	37.617902	38.276368	30.32989	47.808449	36.571373	47.040597	49.209326	68.960542	58.860526	39.38379	36.234249	20.90599	88.508118	61.799687	85.517323	51.172454	53.506707	67.302185	23.402872	12.755485	8.466368
LOC_Os01g03070.2	0	0	0	0	0	0	0	0	0	0	0	0.167689	0	1.644785	9.945153	0.60977	0.311936	1.330246	0	0	1.075622	0	0	0
LOC_Os01g03080.1	0.2358	0.339484	0.128897	0	0.121849	0	0	0.235709	0	0.32185	0.742727	0.071726	0.123893	0.127365	0.144319	0	0	0	0.124866	0.204648	0.645375	0	0.106302	0
LOC_Os01g03090.1	36.926198	36.378603	40.590689	14.711182	16.098386	12.310861	8.052408	19.806118	15.347493	7.110657	9.010039	9.955223	9.827634	10.658725	0.252961	8.577381	21.957665	11.871152	12.990095	7.604887	8.193547	6.654246	6.081964	3.132218
LOC_Os01g03090.2	48.196979	53.398224	46.681125	14.66649	16.477926	14.419773	24.645488	22.136546	21.574977	21.112419	13.670611	17.029874	14.226572	13.775643	12.63158	14.186061	26.669485	7.506185	12.294558	16.862507	10.283069	3.123666	1.731156	0.265238
LOC_Os01g03100.1	0.158645	0.111072	0	0.247641	0	0	0	0.50647	0.264683	0.096594	0.417274	0.193286	0.636138	0.296826	0.325182	0.195781	0	0.466127	0.149522	0.678524	0.274245	0	0	0.147462
LOC_Os01g03100.2	0.604415	0.275968	0.310577	0.416183	0.423909	0.570092	0.164389	0.462331	0.83147	0.890287	0.959164	0.876204	0.831829	0.716644	0	0.988216	1.297002	0	0.833929	1.541936	1.608148	0.440098	0	0
LOC_Os01g03110.1	8.984008	9.942217	7.989809	3.671441	3.502999	4.149755	19.155556	14.092473	20.413937	16.068646	22.869461	20.753326	22.748742	26.047565	8.853941	28.310257	14.383357	48.053187	15.877838	12.326406	20.855757	15.030525	12.667935	4.374342
LOC_Os01g03130.1	1.495255	1.704608	0.555713	8.204092	5.429058	6.142127	10.009888	4.377575	4.806662	1.102419	2.062296	1.538948	5.673128	3.466833	0.062508	3.63362	9.208278	13.419324	22.326948	4.602977	11.919923	11.108515	45.951403	21.935259
LOC_Os01g03144.1	20.932816	17.119621	22.337152	26.153809	18.399642	31.035856	28.041238	19.049199	20.325737	19.870304	17.943349	18.951247	28.578355	20.221975	7.869448	6.788826	4.633742	11.703837	9.658171	13.131454	10.913608	2.907056	5.85863	2.694721
LOC_Os01g03160.1	11.228096	8.930827	11.198873	13.902228	12.82696	10.938276	10.6984	8.021175	9.277986	7.030115	7.360737	9.158928	6.539661	7.812881	5.321778	21.708233	21.527322	16.540448	14.421493	13.60467	14.957161	6.637789	2.401991	1.936888
LOC_Os01g03160.2	0.601189	0.338779	0.064661	0.588732	0.502704	1.089979	0	0.411005	0.803534	0.285183	0.126477	0	0.433839	0.573174	0	1.436728	1.512091	0.861519	0.529992	1.478132	1.795791	0.209141	1.068969	0.986183
LOC_Os01g03170.1	0.103055	0.089457	0.027838	0.129419	0.053369	0	1.126537	0.102572	0.265016	0.495551	0.115884	0.091183	0.05396	0.055506	0	0.522718	0.150547	0.274437	0.298847	0.119469	0.204969	0.262826	0.092839	0.216462
LOC_Os01g03180.1	11.716894	12.782589	12.919993	0.100687	0.172902	0.235023	3.941716	8.120412	4.75085	5.304711	4.709747	5.957474	9.837554	6.697217	4.975954	0.484651	0.62513	0.05083	0	1.741868	0.06645	0.048734	0	0
LOC_Os01g03190.1	0.10274	0.311556	0.041817	0.077425	0	0	0	0	0.079508	0	0.117702	0	0.0808	0	0	0.055942	0.045089	0.058626	0	0	0.038326	0	0	0
LOC_Os01g03200.1	0	0	0	0	0	0	0	0	0	0	0	0	0	0	0	0	0	0	0	0	0	0.081574	0	0
LOC_Os01g03210.1	0	0	0	0	0	0	0	0	0	0	0	0	0	0	0	0	0	0	0	0	0	0	0	0
LOC_Os01g03220.1	0	0	0	0	0	0	0	0	0	0	0	0	0	0	0	0	0	0	0	0	0	0	0	0
LOC_Os01g03230.1	0	0	0	0	0	0	0	0	0	0	0	0	0	0	0	0	0	0	0	0	0	0	0	0
LOC_Os01g03240.1	0.239103	0	0.614237	0.181204	0	0	0	0	0	0	0	0	0.192042	0.393716	0	0	0.214537	0.274343	0.194164	0.207466	0.180238	0.268455	0	0.303869
LOC_Os01g03250.1	0	0	0	0	0	0	0	0	0	0	0	0	0	0	0	0	0	0	0	0	0	0	0	0
LOC_Os01g03260.1	0	0	0	0.028068	0	0	0	0	0	0	0	0.033025	0	0	0	0	0	0	0	0	0.083353	0	0	0.046947
LOC_Os01g03270.1	0	0	0.314387	0	0.073934	0	0	0	0	0	0	0	0	0	0	0	0	0.217872	0	0	0	0.105023	0	0.240772
LOC_Os01g03280.1	0	0	0	0	0	0	0	0	0	0	0	0	0	0	0	0	0.111015	0.143446	0	0	0	0.484915	1.021101	0.792969
LOC_Os01g03290.1	22.762535	30.258087	16.727364	0.709209	0.582934	0	0	1.624511	1.687558	0.781365	0.565444	0.173559	0	0.152593	0.172292	3.603234	0.165722	0.107354	0	0.081597	0.070243	0.103482	0	0
LOC_Os01g03300.1	2.779886	4.306673	1.214677	2.241311	3.810987	0.629354	0	1.064838	1.003031	0.4356	0.450999	0.058417	0.152686	0.261659	0.535411	13.114695	0.738461	0.295114	1.538421	1.571907	0.627175	5.529388	5.069783	2.200483
LOC_Os01g03310.1	1276.75907	2008.041565	793.29873	1965.37715	2999.189356	1680.683314	160.815031	899.752978	852.235072	189.406724	299.009871	163.145354	25.049895	60.851429	125.755325	758.228808	55.502274	22.152253	2.771696	8.846866	2.137223	9.441873	2.057194	4.060947
LOC_Os01g03320.1	504.321715	933.925241	281.787724	566.628748	1028.96286	471.746548	96.426217	543.941098	649.793851	47.857433	81.783184	105.22034	35.406809	26.942824	19.031513	93.523778	6.156141	2.091801	0.595911	12.435216	0.559785	1.73935	3.155449	2.731471
LOC_Os01g03330.1	20.243699	25.043952	13.968734	101.190692	156.079109	62.276772	1.45621	3.473371	9.385261	1.480167	0.737224	1.352459	3.425941	2.877908	0.201623	43.581232	82.935132	38.456964	19.003295	23.667727	13.337208	7.86709	1.522521	2.198611
LOC_Os01g03340.1	107.55644	135.961335	92.894214	952.90977	1481.398388	623.122061	81.975419	61.016826	326.473458	50.197086	45.692756	87.201558	84.18647	53.965281	39.260455	1472.052823	2260.491848	817.869007	822.428744	881.952818	715.319504	213.732327	68.365471	114.430001
LOC_Os01g03350.1	0	0	0	0	0	0	0	0	0	0	0	0	0	0	0	0	0	0	0	0	0	0	0	0
LOC_Os01g03360.1	3.788848	3.329481	1.952323	171.678104	277.978055	117.502262	10.651508	9.176198	22.776115	0.171845	3.26186	6.305414	6.044804	4.746273	2.715206	391.152083	501.66415	326.700576	262.78178	292.187206	254.051712	83.462001	9.101906	44.291242
LOC_Os01g03370.1	0	0	0	0	0	0	0	0	0	0	0	0	0.034701	0	0	0	0.406605	0.025237	0	0	0	0	0	0
LOC_Os01g03380.1	0	0	0	0	0.085332	0	0	0	0	0	0	0	0	0	0	0	0	0	0	0	0	0	0	0
LOC_Os01g03390.1	15.905869	15.447958	13.28952	7.635	10.734259	4.924635	6.006208	2.076564	2.215863	2.737755	26.092889	11.625957	92.747785	40.201828	7.91807	173.513884	424.05388	170.979743	450.954764	543.48459	662.649509	180.681102	35.211255	91.992462
LOC_Os01g03400.1	0	0	0	0	0	0	0	0	0	0	0	0	0	0	0	0	0	0	0	0	0	0	0	0
LOC_Os01g03410.1	0	0	0	0	0	0	0	0	0	0	0	0	0	0	0	0	0	0	0	0	0	0	0	0
LOC_Os01g03420.1	0	0	0	0.17666	0.318278	0	0	0	0	0	0	0	0	0	0	0.063871	0.051467	0.066879	0	0	0.043728	0	0	0
LOC_Os01g03429.1	0	0	0	0	0	0	0	0	0	0	0	0	0	0	0	0	0	0	0	0	0	0	0	0
LOC_Os01g03440.1	0	0	0	0	0	0	0	0	0	0	0	0	0	0	0	0	0	0	0	0	0	0	0	0
LOC_Os01g03452.1	0.017017	0.0148	0	0.025641	0	0	0	0.050728	0.130872	0.087919	0	0.058087	0.026695	0.013733	0	0	0.019317	0.019422	0.013436	0.014806	0.03804	0.018566	0	0.042886
LOC_Os01g03464.1	0	0	0	0	0.085012	0	0	0	0	0	0	0	0	0	0	0	0	0	0	0	0	0	0	0
LOC_Os01g03480.1	3.985991	0.838107	5.508704	1.538518	0	0	5.064993	6.26058	5.295265	5.961935	6.749209	3.727547	5.037996	0.849626	0.87356	0	2.718537	1.15885	1.643547	5.456621	0.80793	0	0	0
LOC_Os01g03490.1	0.349205	0.420061	0.412784	0.060717	0.041748	0	0.326712	0.520975	0.351818	0.454942	0.749058	0.496562	0.189768	0.108457	0.223887	0.262544	0.094121	0	0.042458	0.140174	0.380612	0.029337	0	0
LOC_Os01g03500.1	4.30487	3.789883	4.760159	0.791786	0.679301	0.515542	5.152621	4.410924	5.38202	5.709247	4.380283	6.511232	2.204555	1.936363	0.483904	1.017813	0.768894	0	0.50897	1.216759	0.696834	0.191878	0.078908	0.073577
LOC_Os01g03510.1	8.135672	9.248667	7.254117	38.418964	31.453199	37.871894	11.106886	13.054082	13.592946	10.045871	12.632857	11.221798	10.577701	14.455476	11.417179	66.157216	66.906957	63.012373	63.584566	48.037466	53.601783	61.445792	31.70549	31.728944
LOC_Os01g03520.1	9.259885	7.616219	8.623056	10.480591	7.456896	8.167776	9.175039	8.425413	8.926108	5.680642	6.301054	7.607999	6.325346	6.976573	4.573396	21.794863	28.572724	37.36295	14.165766	12.195397	14.406409	11.939252	7.615644	4.505747
LOC_Os01g03530.2	0	0.30964	0	0	0.300098	0	0	0	0	0	0.332416	0	0	0	0	0	0.731079	0.203452	0.21138	0	0	0.22964	2.019899	0
LOC_Os01g03530.1	0.300467	0	0.486084	0.308709	0	0.095581	1.428448	0.611296	0.695006	0.391603	0	0.312679	0.407396	0.485279	0.607061	0.296653	0.572262	0	0	0.546392	0.203704	0.504928	0.283579	0.757286
LOC_Os01g03549.1	16.760546	18.841663	14.761345	17.010063	13.975758	13.993958	53.928393	63.070752	62.282725	45.887002	46.332473	54.520328	2.483894	5.248595	5.647473	0.959788	1.573258	0.227725	0.743507	3.743166	1.466777	0.747265	1.00135	1.00579
LOC_Os01g03570.1	1.645676	2.206776	2.269053	1.870799	1.951716	2.404155	5.01965	4.523558	5.29587	4.107448	3.840575	4.931748	5.711914	6.179067	2.191724	2.257995	1.998287	2.010021	4.130702	4.996516	4.736958	0.75692	1.092275	0.618526
LOC_Os01g03580.1	0	0	0	0	0	0.018671	0	0	0.061125	0	0	0	0	0	0	0	0.018959	0	0.016934	0.03814	0.050562	0	0.053228	0.026968
LOC_Os01g03590.1	0	0	0	0	0	0	0	0	0	0	0	0	0	0	0	0	0	0	0	0	0	0	0	0
LOC_Os01g03600.1	0	0	0	0	0	0	0	0	0	0	0	0	0	0	0	0	0	0	0	0	0	0	0	0
LOC_Os01g03610.1	0	0	0	0	0	0	0	0	0	0	0	0	0	0	0	0	0	0	0	0	0	0	0	0
LOC_Os01g03620.1	0	0	0	0	0	0	0	0	0	0	0.119313	0	0	0	0	0	0	0	0	0	0.026352	0	0	0
LOC_Os01g03630.1	0	0	0	0	0	0	0	0	0	0	0	0	0	0	0	0	0.11474	0	0	0	0	0	0	0
LOC_Os01g03640.1	0	0	0	0	0	0	0	0	0	0	0	0	0	0.023156	0	0	0	0	0	0	0	0	0	0
LOC_Os01g03650.1	20.561812	11.345682	26.678494	20.658693	13.674198	15.946028	56.215653	45.663294	54.095833	60.833577	67.7666	86.934305	20.335765	24.135867	13.104644	27.330718	24.248298	14.49694	9.973852	10.340844	8.902723	6.763096	7.186493	7.198543
LOC_Os01g03660.2	0.89783	1.024507	2.454116	0.194221	0.250192	0.369954	0.575649	0.342956	0.43476	0.892632	0.75303	0.770651	0.433297	0.116804	0.106785	0	0	0	0	0.158334	0.072137	0	0	0
LOC_Os01g03660.3	6.07152	3.822509	6.717947	0.813038	0.365255	0.54683	9.359611	11.729775	14.083059	23.351737	21.587448	24.700863	15.155926	13.022363	4.39273	5.322985	1.4434	4.415499	0.211233	3.990091	0.513265	0.87586	1.202091	3.475138
LOC_Os01g03670.1	0.059078	0.40914	0	0.089047	0	0	0	0.132621	0	0	0.068263	0.053175	0.232448	0.047805	0	0	0	0.067422	0	0.102627	0	0	0	0
LOC_Os01g03680.1	15.905869	28.708594	8.047006	4.891172	15.518128	12.03378	0.190673	1.127278	1.736229	0.43226	0.093528	2.239434	0.311848	0.577054	0.145286	20.825416	7.309521	3.702571	0.37716	1.304875	0.708833	1.216704	0.4281	0.399099
LOC_Os01g03690.1	4.315334	3.968994	3.684372	4.392689	2.892465	4.214559	8.199299	4.860644	6.713815	8.454367	6.700779	8.371162	2.858992	4.040263	1.440559	7.202876	10.330309	8.318155	5.255651	3.086947	3.832639	4.018565	1.191828	0.338343
LOC_Os01g03710.1	6.059505	5.566114	6.750109	6.684839	4.398258	6.538264	3.412096	3.224158	4.771004	2.974357	2.329086	2.578388	1.151387	1.920455	1.024755	8.054478	9.932825	15.187227	2.977148	3.029583	2.038383	2.598734	1.81978	1.74703
LOC_Os01g03720.1	0.657525	0.190055	0.783577	0.099096	0.136141	0.269804	0	0.13101	0.033876	0.057974	0.049804	0	0.241177	0.141744	0	0.095042	3.153004	1.100606	1.249206	0.152391	0.719397	0.09592	0.236979	0
LOC_Os01g03740.1	0.380375	0.295434	0.322985	0.752968	0.361695	0.314034	0.803278	1.134064	1.07663	0.207074	1.374197	0.491087	0.297951	0.129071	0.07413	0.303662	0.298799	0.707311	1.75227	1.118548	0.764858	1.614247	1.863196	1.234173
LOC_Os01g03730.1	12.106245	3.044148	20.599024	1.681992	0.940506	0.738661	13.163781	9.13615	10.068692	12.531236	24.14722	18.86518	10.886347	7.628789	0.719896	2.553335	3.621726	6.176463	5.173853	6.770149	8.855191	2.322772	1.131435	1.828689
LOC_Os01g03750.1	18.33959	19.775467	16.750064	26.616824	28.773209	25.374054	34.722701	32.802763	49.900642	31.230006	25.949633	23.65594	34.225802	36.593561	21.590655	131.662995	66.222728	174.562848	70.82459	86.948125	114.062079	29.045519	32.380528	39.551043
LOC_Os01g03760.1	16.793668	17.709912	17.453265	16.09187	12.801857	14.133682	38.280558	25.675779	33.455237	26.933889	28.652625	27.886764	9.16699	18.522136	21.186942	41.026638	56.326235	42.602383	37.030817	24.982341	26.459405	10.990957	13.487791	13.426298
LOC_Os01g03760.2	0.341974	0.272878	0.230538	0.95617	0.166868	0	0	0.355628	0.861749	0.272475	0.54006	0.360615	0.197393	0.264016	0	1.241368	1.790677	3.427954	0.574626	0.033892	0.562907	0.794785	0.744943	0.075171
LOC_Os01g03770.1	0	0	0	0	0	0	0	0	0	0	0	0	0	0	0	0	0	0	0	0	0	0	0	0
LOC_Os01g03780.1	0	0	0	0	0.008731	0	0	0	0	0	0	0	0	0	0	0	0	0	0	0	0	0	0	0.027067
LOC_Os01g03790.1	0	0	0	0	0	0	0	0	0	0	0	0	0	0	0	0	0	0	0	0	0	0	0	0
LOC_Os01g03800.1	0	0	0	0	0	0	0	0	0	0	0	0	0	0	0	0	0	0	0	0	0	0	0	0
LOC_Os01g03810.1	0.269911	0.476507	0.512636	1.238661	0.319848	0.414517	9.368339	5.324914	7.635342	2.017703	2.048745	1.388342	0.458982	0.958161	0.828951	2.435761	1.787766	0.223746	0	0.797993	0.76221	0.664117	0	0
LOC_Os01g03820.1	2.776057	2.782277	2.696295	0.771113	0.411322	0.640597	7.398128	5.96072	4.465586	3.803139	6.460877	5.369828	0.880021	1.06793	0.021138	1.570513	1.329755	0.464047	0.738905	0.933867	1.180563	0.348785	0.161353	0.150504
LOC_Os01g03830.1	0	0	0.009631	0.042211	0.027523	0.13161	0	0	0.021367	0.032538	0.013767	0.017647	0.069002	0.092149	0	0.34026	0.265112	0.679085	0.198612	0.078963	0.256288	0.287413	0.266236	0
LOC_Os01g03840.1	0	0	0	0	0	0	0	0	0	0	0	0	0	0	0	0	0	0	0	0	0	0	0	0
LOC_Os01g03860.1	0	0.15003	0	0	0	0	0	0	0	0	0	0.159563	0.06855	0.140924	0.079689	0.380168	0	0	0.194484	0	0	0	0.161368	0.125757
LOC_Os01g03870.1	0.54656	0.552109	0.464208	2.326699	1.401563	1.912525	1.927642	1.182394	1.305717	2.172661	2.134826	1.708526	3.131991	3.06752	1.265301	1.662039	0.837882	0.249517	3.455719	7.985819	6.239487	1.85102	0.406156	1.446407
LOC_Os01g03880.1	0	0	0	0	0	0	0	0	0	0	0	0	0	0	0	0	0	0	0	0	0	0	0	0
LOC_Os01g03890.1	0.160667	0	0	0.121107	0.062262	0	0	0	0	0	0	0	0	0	0	0.175545	0.070677	0.366702	0.063821	0.488009	0.299831	0.176473	0	0
LOC_Os01g03900.1	0	0	0	0	0	0	0	0	0	0	0.354666	0	0	0	0	0	0	0	0	0.242209	0.10454	0	0	0.176495
LOC_Os01g03914.2	1.396034	0.879211	0.554977	0.157041	0	0.879758	0	0.909687	0.101964	0.815513	1.92404	0.871381	1.062323	0.436843	0	0.471345	0	2.329338	0.202454	0	0.875638	0	0	0
LOC_Os01g03914.1	31.383404	47.543123	25.680319	26.352912	30.502687	25.78614	24.759078	25.24711	22.434037	15.890844	18.676036	23.21777	16.6332	22.254246	12.8056	29.498439	36.50505	34.805251	15.9211	30.135028	37.839183	3.031679	1.31022	2.334201
LOC_Os01g03914.3	1.775058	2.129593	0.725639	2.603486	3.457115	4.454303	0	1.579952	1.404844	1.238133	0.543491	1.707752	2.836017	3.490551	0	10.271667	10.978013	24.02345	3.515499	5.495871	9.961693	2.370026	2.2028	3.116355
LOC_Os01g03930.1	0	0	0	0	0	0	0	0	0	0	0	0	0	0	0	0	0	0	0	0	0	0	0	0
LOC_Os01g03940.1	18.07075	19.180557	20.4699	21.800612	21.61278	9.494529	31.172913	27.033074	22.600863	5.002116	4.008826	8.083123	1.876166	5.037024	0.852508	4.404421	4.82786	6.569067	0.57763	2.528901	1.630081	0.580739	0.178995	0.166889
LOC_Os01g03950.1	0.289077	0.047135	0.437363	0.424862	0.632068	0.378245	0.550249	0.605957	0.750456	3.456873	7.187439	5.786136	0.198412	0.247884	0.435675	0.039202	0.158152	0	0.014266	0.157192	0.080829	0.039427	0	0
LOC_Os01g03960.1	0	0	0	0	0	0	0	0	0	0	0	0	0	0	0	0	0	0	0	0.463381	0	0	0	0
LOC_Os01g03970.1	0	0	0	0	0	0	0	0	0	0	0	0	0	0	0	0	0	1.832197	0	0	0	0	0	0
LOC_Os01g03980.1	94.89524	152.098438	64.351372	21.371393	33.594064	13.925438	42.044753	35.786423	68.528582	20.094217	27.661666	16.450926	9.990671	13.258831	29.213037	9.063402	4.190124	7.190379	1.464546	4.668422	3.211797	1.940412	0.623495	0.096878
LOC_Os01g03989.1	0	0	0	0	0	0	0	0	0	0	0	0	0	0	0	0	0	0.572631	0	0	0	0	0	0
LOC_Os01g04000.1	0	0	0	0	0	0	0	0.326956	0	0	0	0	0	0	0	0	0	0	0	0	0.319332	0	0	0
LOC_Os01g04005.1	0	0.012125	0	0.010499	0	0	0	0	0.064272	0	0	0	0.021857	0	0	0.060451	0.02439	0.063625	0.077001	0	0.041563	0.151997	0.508276	0.087801
LOC_Os01g04010.1	634.694847	671.933248	597.10656	600.377995	709.878097	493.924341	1143.438128	1012.066767	1058.841613	799.713366	686.46503	758.98423	229.69976	336.028991	888.163259	126.093806	131.131628	62.748244	62.266154	112.744269	65.03283	62.869924	74.575127	24.343329
LOC_Os01g04020.1	184.301008	192.375226	177.99448	247.446166	239.481822	215.312038	172.241788	142.334879	158.782472	201.003225	281.179356	244.106104	610.083386	538.808528	102.987496	841.421039	309.251719	623.405053	73.910638	162.61935	113.069269	176.81819	91.667294	31.269358
LOC_Os01g04020.2	0.86522	1.921688	2.535359	5.486784	1.891157	6.240918	0	3.034826	4.146361	4.63475	3.120696	5.665979	2.298529	1.780896	0.137694	32.073644	18.880625	49.449198	4.954979	3.983212	6.736119	46.933361	21.653552	19.017325
LOC_Os01g04030.1	25.654267	24.05178	25.032872	10.105194	11.829836	6.966162	33.630443	37.651254	47.653004	40.06796	44.327357	39.319096	17.645516	26.12624	14.726828	40.19499	29.277918	17.627401	26.399303	54.141866	55.210277	10.56503	3.24238	4.925544
LOC_Os01g04040.1	4.970936	0	2.313969	0	0	0	0	0.65791	4.361595	3.400587	0	3.196153	1.397037	1.415728	15.30047	2.868461	2.29572	1.931538	1.379523	0	0.659727	1.959645	0	0
LOC_Os01g04050.1	102.730203	149.181137	76.348157	129.077732	238.799135	128.404881	120.040756	86.353192	211.377749	71.009743	439.812297	175.366744	28.319706	33.267326	42.147229	268.785575	304.290172	90.29003	88.940761	304.124397	113.890001	106.441566	27.952084	44.155774
LOC_Os01g04070.1	0.24163	0.210143	0.139238	0	0	0	0.462632	0.270112	0.265477	0.133782	0.209599	0.135844	0.054151	0.069643	0.112067	0.018723	0.030214	0	0.027254	0	0.012869	0	0	0
LOC_Os01g04080.1	0	0	0	0	0	0	0	0	0	0	0	0	0	0	0	0	0	0	0	0	0	0	0	0
LOC_Os01g04090.1	0	0	0	0.092419	0.095243	0	0	0	0	0	0	0	0.032126	0	0	0.133406	0.215118	1.633047	0	0.035536	0	0	0	0.103053
LOC_Os01g04100.1	23.594771	23.876832	26.190945	6.159007	7.67999	7.333778	13.07038	16.188029	14.720218	9.494625	8.542285	9.085165	6.383674	9.696983	4.469221	17.149556	15.040546	13.884277	5.018713	7.631112	4.489853	3.502378	1.412244	0.929496
LOC_Os01g04110.1	14.564686	11.271548	12.664013	1.553834	1.037301	3.876623	12.360115	14.401065	16.421332	13.227995	15.642844	13.804593	6.672888	5.602712	2.07299	3.273852	5.450266	3.880736	2.379585	4.020877	3.232345	1.715875	0.697228	1.039796
LOC_Os01g04120.1	2.304673	1.508051	2.753322	0.25622	0.234751	0.563692	4.448491	3.275396	2.917368	11.481458	8.201645	10.153734	21.964619	14.990541	6.775337	2.382691	3.444997	1.638539	3.855875	10.970078	6.707076	2.024213	0.816918	0.857098
LOC_Os01g04130.1	6.71711	2.851678	17.303217	6.276577	7.581841	1.170535	30.275229	40.113327	43.220218	63.488435	88.952573	108.016529	13.607088	13.671958	1.913787	11.393039	10.230391	8.435121	12.761023	5.04062	6.016322	10.718872	17.166516	19.106193
LOC_Os01g04140.1	0	0.027539	0	0	0	0	0	0	0	0	0	0	0	0	0	0	0	0	0	0	0	0	0	0
LOC_Os01g04150.1	0	0	0	0	0	0	0	0	0	0	0	0	0	0	0	0	0.020192	0	0	0	0	0	0	0
LOC_Os01g04160.1	0.102907	0.053679	0.265895	0.015506	0.031997	0	0	0.015343	0.015838	0.186662	0.228028	0.090199	0	0.132905	0	0.558378	0.450489	0.328861	0	0.071619	0.092081	0.134776	0	0.051869
LOC_Os01g04170.1	0	0.131571	0.124773	0	0	0.067623	0	0	0	0.103684	0.089678	0.069355	0	0	0	0.083146	0	0	0	0.066084	0.056828	0	0.102964	0
LOC_Os01g04180.1	0.18632	0.080352	0	0.07024	0.072171	0	0.111961	0	0	0	0	0	0.220551	0.528925	0	0.203903	0.574419	0.318974	0.815279	0.162469	0.278274	0.10248	0	0
LOC_Os01g04190.3	1.44253	1.935836	1.665023	3.257546	0	0	0	0	0	7.228975	7.351975	8.949984	1.106148	0	0	0	5.800865	9.187621	2.790745	15.214945	12.528901	0	0	2.657863
LOC_Os01g04190.4	0.471273	0	0.086484	1.771788	0.26924	1.243029	0	0.933385	1.606236	2.239066	0.414038	0.458805	2.41648	2.100829	0	9.153319	6.074655	2.427564	3.970549	2.717632	4.13831	2.631365	1.700409	0.439605
LOC_Os01g04190.1	7.395546	0	1.32219	1.192319	4.141384	0	0	1.09882	1.128234	0	1.128754	4.563501	0	7.636265	0	1.263533	8.22468	2.68749	11.489167	4.074615	4.232404	1.156343	0	1.529289
LOC_Os01g04190.2	0	6.030015	6.158891	7.919067	4.338541	12.483024	19.757797	13.173839	13.999245	6.226595	8.117241	4.150884	9.579877	3.537365	13.147068	23.800417	3.140125	0	1.472796	0	0	5.05239	2.416661	0
LOC_Os01g04200.2	8.313784	7.743344	8.390311	8.479259	6.799716	7.118041	12.035048	9.543133	8.686099	5.322219	3.844007	4.437392	8.766774	7.751604	4.604499	8.704956	4.934875	5.086097	2.232511	4.283239	3.968045	1.316881	0.894962	0.567654
LOC_Os01g04200.1	2.443905	1.997359	2.237433	3.119024	3.005889	2.741562	8.713497	6.238412	7.91293	2.184646	4.236854	4.26792	3.575888	4.221901	0	2.403942	2.006615	2.076171	1.591148	2.015142	2.041077	2.31407	1.285474	1.256894
LOC_Os01g04200.3	0.316263	0.193492	0.074944	0.172433	0.056596	0.472058	0	0.14842	0.070018	0.264981	0	0.131923	0	0	0	0.198616	0.130251	0	0.79039	0.09902	0	0.289031	0	0
LOC_Os01g04200.4	2.545284	1.840254	1.775778	5.851478	5.012119	4.485678	4.075356	3.465657	4.435914	1.877398	2.344444	2.083071	5.106827	4.248371	0.626916	3.382528	2.381078	2.185248	1.497284	2.763773	1.821223	0	0.733535	0.47439
LOC_Os01g04210.1	1.730798	1.239909	1.265969	8.950961	11.437114	10.811174	1.010198	2.456424	2.358446	1.921592	1.794219	1.98847	8.44963	10.59243	6.156234	11.18969	2.149228	0.68112	4.826504	8.967944	8.327951	1.111964	0.726194	0.978061
LOC_Os01g04220.1	0	0.105582	0	0.137907	0.047319	0	0	0.04565	0	0	0	0	0	0	0	0	0.053578	0.139218	0.29019	0.158923	0.045514	0.066857	0.65971	0.692011
LOC_Os01g04230.1	0.658342	0.714886	0.865371	0.041336	0	0	0.366957	0.429725	0.211357	0.07151	0.122463	0.144936	0.043066	0	0	0.029791	0	0	0	0	0	0	0	0
LOC_Os01g04250.1	0.149345	0.25965	0.189533	0.064296	0	0.018629	0.467552	0.381748	0.147785	1.161743	0.662389	1.029043	0.401754	0.172222	0	0.185239	0.168124	0.0487	0.202222	0.482551	0.604537	0.023287	0.028823	0
LOC_Os01g04260.1	12.227729	14.950955	8.972442	0.597279	0.571047	0.449769	17.325471	15.038827	9.966322	46.803794	47.062447	59.855996	13.22809	13.868196	6.989882	7.834049	2.485442	7.623452	7.672583	18.194773	23.386666	7.504619	1.607116	3.782062
LOC_Os01g04270.1	0	0	0	0	0	0	0	0	0	0	0	0	0	0	0	0	0	0	0	0	0	0	0	0
LOC_Os01g04280.1	4.508046	3.465096	6.110546	8.19382	4.330714	8.538151	9.237146	4.546899	8.442535	6.995511	5.61134	6.287802	8.59494	5.504837	0.668394	20.085627	43.793321	49.307922	15.894275	4.158898	7.1353	38.299976	11.160384	7.719711
LOC_Os01g04290.1	0	0	0	0	0	0	0	0	0.031159	0	0	0	0	0	0.037278	0	0	0	0	0	0	0	0	0
LOC_Os01g04300.1	0.133703	0.609378	0.189566	0.050372	0.181764	0	0	0.02495	0.025783	0.0438	1.013818	0.532012	0.078753	0.027003	0	0	0	0	0.026433	0.058126	0.12465	0	0.271003	0.210625
LOC_Os01g04310.1	0	0	0	0	0	0	0	0	0	0	0	0	0	0	0	0	0	0	0	0	0	0	0	0
LOC_Os01g04320.1	0	0	0	0	0	0	0	0	0	0	0	0	0	0	0	0	0	0.16597	0	0	0.217449	0.321721	0.393964	1.101288
LOC_Os01g04324.1	1.408446	1.282213	1.475413	0.155302	0.106738	0.210814	3.129269	2.359167	1.881614	4.955511	3.553768	5.805474	3.291583	2.136976	1.397983	0.261359	0.150547	0.313642	0.054336	0.686948	0.153727	0.150186	0.278516	0.216462
LOC_Os01g04330.1	60.509301	86.210185	45.240378	443.123716	351.668222	595.117902	88.744365	77.019461	97.735422	17.017752	29.636629	20.181985	22.015682	31.119164	21.888313	181.692585	100.184982	524.730058	98.874556	97.11436	164.85156	139.568694	135.77478	167.063082
LOC_Os01g04340.1	1.126557	1.271497	0.925701	108.831296	111.36353	117.127115	14.805526	12.486603	14.541279	0	0.413219	0.636241	15.309283	13.27754	5.164633	1.13708	0.762852	2.670239	9.369414	13.684516	52.600511	4.667427	24.500409	8.195878
LOC_Os01g04350.1	132.228204	168.435213	116.929088	356.83696	408.418127	287.304091	472.086108	346.757189	330.965272	120.709315	220.67654	192.996984	136.222013	132.819022	43.676466	87.677728	143.386404	55.689226	44.076019	65.38756	52.328788	42.881122	42.750225	30.819962
LOC_Os01g04360.1	32.555952	28.545454	26.863482	2415.930194	2798.427402	2570.915907	262.179256	210.77446	367.668492	41.263248	80.181638	89.19999	3152.792376	2240.064914	2579.093422	25.551864	24.401308	28.010439	309.143956	1192.545832	1207.573585	103.588745	224.752253	178.458672
LOC_Os01g04370.1	120.332565	124.294916	101.712322	9006.832752	9737.291395	9538.128048	6740.412391	5948.272831	7439.334368	946.464643	1108.064607	1349.294902	11744.03109	10941.32711	7232.29866	480.211131	585.134165	471.032878	8013.99926	12562.47266	18262.67807	3754.027265	6934.762439	7877.399252
LOC_Os01g04380.1	76.732464	70.342672	59.726285	5906.05203	6179.285853	6358.174975	763.103023	667.577206	969.839176	341.605272	475.417732	613.872997	5422.014784	4605.168043	4605.510702	446.190872	437.765723	311.718199	6630.766374	9035.060255	9669.451433	1131.450034	3714.194433	2769.832208
LOC_Os01g04390.1	5.387194	9.083476	5.01199	0.169451	0.173937	0.100943	2.825277	3.463577	1.406611	3.602996	4.137807	2.308072	1.687389	2.737326	2.667597	0	0	0.128245	0	0.389627	0	0.3716	0.608416	1.134105
LOC_Os01g04409.1	12.579756	12.240734	13.515247	6.085932	5.001037	5.535652	18.458107	12.24888	11.935298	8.894782	9.033656	10.372111	12.347887	10.692704	7.431826	16.764177	20.994167	20.977579	9.062283	9.408612	7.310938	4.945729	1.932207	1.368322
LOC_Os01g04430.1	0.620433	0.469007	1.207886	0.116914	0.060117	0	0	0.639508	0.723667	2.326581	1.46394	1.697247	0.672287	0.502647	1.139387	2.371855	0.613946	2.694613	0.800742	0.269244	0.926217	2.043796	1.468396	0.488908
LOC_Os01g04440.1	0	0.037149	0.034791	0	0.099784	0	0	0.032003	0.033098	0	0	0.038124	0	0	0.039563	0.139811	0.112716	0.195551	0.271249	0.037231	0.095862	0.328036	0.63683	0.107979
LOC_Os01g04450.1	7.733313	11.605661	7.377126	3.38323	2.455379	2.279558	9.336855	10.959229	8.161722	5.906246	4.703745	6.471035	2.545775	3.066601	1.873577	5.539154	16.365951	8.889348	20.592836	5.327444	7.110762	14.776695	7.827133	1.676631
LOC_Os01g04460.1	0.822073	0.899616	1.014143	0.29625	0.027763	0.031349	1.085039	0.853913	0.937768	1.830331	1.086813	1.931074	0.589583	1.097401	0.991523	0.893655	3.352511	0.652676	2.289996	0.466119	0.826428	2.578771	1.400691	0.40541
LOC_Os01g04470.1	1.227811	2.270549	0.576668	0.991733	0.679537	0	1.160489	2.500819	1.571513	0.844981	1.884099	0.966554	0.069173	0.142204	0.401993	0.575454	0.231629	0.200176	0.069729	0.076092	0.130959	0.096411	0	0.110595
LOC_Os01g04480.1	1.662552	2.763212	1.519707	0.293192	0.192338	0.031022	0.386609	1.558101	0.84594	0.742913	1.234451	1.284138	1.25032	0.428704	0.261694	3.691392	6.046486	7.630184	2.853838	3.136946	2.427299	5.916139	1.816435	0.891612
LOC_Os01g04490.1	0.474288	0.308602	0.352806	0.029782	0.030695	0	0.911252	0.649418	0.396769	1.093508	0.581033	1.052867	0.310551	0.543019	0.438293	0.085968	0.277261	0.180432	0.062549	0.206143	0.147408	0.043224	0	0
LOC_Os01g04500.1	8.17207	5.585757	5.544899	0.309322	0.316449	0.568457	2.89832	5.757307	6.040942	8.512945	6.189184	8.803646	2.777425	3.184464	1.292605	0.909664	0.182465	0.702234	0.990392	0.708903	1.382497	0	0	0
LOC_Os01g04510.1	82.319992	79.980806	93.081397	48.671759	43.799396	57.131929	89.702809	91.350696	98.069641	53.345633	69.155005	47.316962	60.111037	67.090737	95.279578	37.357397	8.878086	7.881296	3.039775	17.585357	6.416115	3.574064	2.821595	2.867583
LOC_Os01g04520.1	0	0	0.058276	0	0	0	0	0.026833	0.055471	0	0.040484	0.06367	0	0.087119	0	0.039071	0.031506	0.123056	0	0.031247	0.026807	0	0	0
LOC_Os01g04530.1	1.061118	1.318944	2.441292	0.712136	1.278864	1.062354	3.671123	2.663976	2.958702	2.170551	3.209338	4.094694	0.933479	0.767189	0	5.701044	7.91976	6.736748	3.860253	3.069427	3.969172	7.161893	3.835706	2.383184
LOC_Os01g04540.1	0.23927	0.25975	0.411555	0.247887	0	0.418961	0.727134	0.044634	0.253609	0.599857	0.702955	0.316593	0.09393	0.144939	0.03776	0.129966	0.052411	0	0.709221	0.234082	0.871845	3.138073	0.969336	0.226149
LOC_Os01g04550.1	9.624279	5.543608	11.138608	0.059444	0.030632	0.034635	0.095728	0.058918	0.18275	0.849813	0.178401	0.875559	0.092975	0.063755	0.291606	0.085793	0.069174	0	0	0	0	0	0	0
LOC_Os01g04560.1	0.228109	0	0	0	0	0	0	0.113982	0.059109	0.207078	0	0.06926	0.539224	0.677546	1.536386	0.166074	0	0	0	0	0	0	0	0
LOC_Os01g04570.2	0.38061	0.381429	0.450193	0.02206	0.045497	0	0	0	0	0	0	0.466086	0	0	0	0.031804	0.410423	0.133659	0.092574	0	0.043669	0.159917	0	0.184479
LOC_Os01g04570.1	0	0	0	0	0	0	2.308969	0.893829	1.103516	0.724762	0.816857	0.79721	0.091759	0.165188	0	0	0	0	0	0.07623	0	0	0	0
LOC_Os01g04580.1	0.286726	0.199238	0.162407	1.512252	1.782336	1.405222	0.941272	0.385057	0.817607	1.08501	1.602223	1.516259	3.151378	3.843949	0.159271	19.871108	50.446856	30.98981	21.403815	12.662385	13.450041	43.095868	11.661033	18.536335
LOC_Os01g04590.1	9.710729	9.511506	8.695167	40.453936	37.334049	43.102792	20.579938	19.328763	28.774525	8.484763	9.091335	7.626422	0.67521	1.080215	0.924615	3.843263	3.181697	12.360314	0.41561	0.74628	0.996623	1.201118	0.709383	1.563557
LOC_Os01g04600.2	0.369542	0.053653	0.098844	0	0.161681	0	0	0.09675	0.164397	0	0.304907	0.459006	0.164663	0.125974	0	0	0.293612	0	0.05569	0	0.040801	0	0.056279	0
LOC_Os01g04600.1	0.491514	0.602847	0.299932	0.091174	0	0	1.974239	1.443603	1.215094	1.62412	1.297848	2.021778	0.093698	0.355252	1.503915	0.659402	0.476082	0.276124	0.158763	0.420285	0.166394	0	0	0
LOC_Os01g04610.1	0	0	0	0	0	0	0	0	0	0	0	0	0	0	0	0	0	0	0	0	0	0	0	0
LOC_Os01g04620.2	0	0	0	0	0	0	0	0	0	0	0	0	0	0	0	0	0.092177	0.736501	0	0	0	1.5369	0.834531	0.409912
LOC_Os01g04620.3	0.097332	0	0	0.066869	0.103347	0	0	0.033153	0	0.117416	0.05044	0.079059	0	0.053842	0	0.04828	0.132899	0.132028	0.140499	0	0	0.652284	0	0
LOC_Os01g04620.1	0.52264	0.806076	0.503551	0	0	0	0.053671	0	0	0	0	0	0	0.053642	0	0	0	0.733529	0	0.23084	0.099069	0	0.347671	0
LOC_Os01g04630.1	58.336952	46.700537	58.35303	55.773533	45.493599	53.668193	29.354503	41.295583	37.453552	46.100447	47.575837	55.290623	12.322158	11.216054	4.021696	22.639439	4.297116	0.894877	1.923298	2.828657	2.36872	0.600227	0.529824	0.444701
LOC_Os01g04640.1	1.48818	3.690374	1.148353	0.140256	0.21617	0.58143	0	0.698353	0.145077	3.602207	7.930102	4.373122	2.348762	2.640379	1.107578	2.442893	1.228919	1.486173	1.035957	2.501338	2.986689	1.227777	1.384331	1.290401
LOC_Os01g04650.1	20.223375	22.920934	18.597824	13.884418	12.521136	10.103255	24.209986	25.920407	28.039608	26.891133	33.171037	37.241468	10.056662	10.474211	1.477935	17.84582	25.891125	24.459902	8.866407	7.776971	9.765001	12.071967	10.78852	5.424008
LOC_Os01g04660.2	0	0	0	0	0	0	0	0	0	0	0	0	0	0	0	0	0	0	0.031949	0	0	0	0	0
LOC_Os01g04660.1	0	0.038356	0	0.033333	0.068689	0	0	0.033052	0	0.058523	0.05028	0	0.034769	0	0	0	0	0	0	0.038444	0.131992	0	0	0
LOC_Os01g04670.1	10.572159	21.929734	4.455514	0.814274	1.17043	0.678195	6.599747	3.976816	5.150106	1.361823	2.110196	1.507854	0.426629	0.613689	0.296036	1.539126	0.952484	3.327963	0.086044	0.374533	0.161344	0.713962	0.438521	0.817448
LOC_Os01g04680.1	0	0	0	0	0	0	0	0	0	0	0	0	0	0	0	0	0	0	0	0	0	0	0	0
LOC_Os01g04690.1	0	1.413088	0	0	0	0	0	0	1.474006	0	0	0	0	0	0	0	0	0	0	0	0	0	0	0
LOC_Os01g04699.1	3.431207	4.82777	4.573036	1.873098	3.523238	2.109216	0	2.605337	3.964947	4.056445	3.092141	2.831843	4.40828	4.525165	0.172361	10.574454	16.295136	15.946455	5.114744	5.291612	4.137005	2.335703	0.777086	0
LOC_Os01g04710.1	7.42605	8.585679	5.114437	0.203471	0.235994	0.088762	0.943069	1.310195	0.390574	1.242425	7.776081	4.081328	0.875773	0.981706	0.312234	0.843771	1.538411	0.693433	0.427108	0.616329	0.604215	0.036892	0.045612	0.04254
LOC_Os01g04720.2	0.105263	0.056511	0.104018	0	0	0	0	0.093103	0	0.096772	0.061992	0.022024	0	0.117603	0	0.067349	0	0.04517	0	0.023381	0	0	0	0
LOC_Os01g04720.1	0.715575	1.016577	0.732928	0.015195	0.031355	0.035209	0.02456	0.785732	0.651812	0.401114	2.200424	1.050537	0.933554	0.715853	0.243083	0.200346	0.476746	0.150742	0.223	0.935806	0.646661	0.022011	0.027246	0
LOC_Os01g04730.1	160.682333	123.982771	133.810251	78.688621	97.404829	52.137723	225.932769	178.637004	210.262251	134.371799	163.527648	170.454454	151.129675	147.350883	83.092329	150.619771	96.054542	124.605929	128.463439	149.341213	193.611462	61.234403	23.549789	39.105685
LOC_Os01g04740.1	0	0	0	0	0	0	0	0	0	0	0	0	0	0	0	0	0	0	0	0	0	0	0	0
LOC_Os01g04750.1	1.033671	1.004172	0.503531	0.062892	0.032107	0.036328	1.253896	0.52506	0.415205	0.436494	0.713748	1.250921	0.064984	0.401363	0.038197	0.089952	0.617858	0.094441	0.032723	0.215634	0.061746	0.317222	0.179154	0
LOC_Os01g04760.1	0	0	0	0	0	0	0	0	0	0	0	0	0	0	0	0	0	0	0	0	0	0	0	0
LOC_Os01g04770.1	0	0	0	0	0	0	0	0	0	0	0	0	0	0	0.590602	0	0.600404	0	0.271623	0	0	0	0	0.422775
LOC_Os01g04780.1	0	0	0	0.005515	0	0	0	0.00545	0	0	0	0	0	0	0	0	0	0	0	0.012293	0.005986	0	0	0.089062
LOC_Os01g04790.1	0	0	0	0	0	0	0	0	0.069801	0	0	0	0	0	0	0	0	0	0.028587	0.047546	0	0	0	0
LOC_Os01g04800.1	126.673871	166.799946	99.853992	38.051262	33.527738	36.705572	164.1266	42.610195	99.282965	82.943876	49.282353	104.647667	31.032659	38.533269	3.29955	17.778182	67.475227	25.659816	34.802172	43.399401	23.865116	90.680825	126.146223	135.112458
LOC_Os01g04814.3	1.03355	1.005505	0.936316	1.873789	1.015718	1.982354	0	2.076212	2.459143	1.239036	0.275793	1.178776	1.106038	0.463656	1.424246	9.216999	13.491885	13.840557	13.541998	6.178087	9.646569	19.979578	11.342739	8.542372
LOC_Os01g04814.4	0	0	0.132464	0.340406	0.046453	0.347202	1.034867	0.051349	0.360551	0	0	0.07062	0.309445	0.523495	0	0.854571	1.049546	1.894727	0.626898	0.392374	0.482632	2.399972	1.882774	2.139259
LOC_Os01g04814.1	81.204369	89.264141	73.048639	71.840132	55.203622	68.48694	41.659648	54.143741	47.889987	51.551995	50.384104	52.737492	60.646667	69.83316	49.034583	97.257313	112.983867	74.686736	126.772231	85.99897	88.210157	131.734798	80.345812	49.878068
LOC_Os01g04830.1	0	0	0	0.353741	0.35968	0	0	0	0	0	0	0	0	0	0	0	0	0.536034	2.307094	0	1.065207	2.128283	5.785509	2.391753
LOC_Os01g04840.1	0	0	0	0	0	0	0	0	0	0	0.123092	0.048052	0	0	0	0	0	0	0.084926	0	0	0	0	0
LOC_Os01g04850.1	0	0	0	0	0	0	0	0	0	0	0	0	0	0	0	0	0	0	0	0	0	0	0.128519	0
LOC_Os01g04860.1	13.139058	10.029377	15.070142	2.032363	2.124663	2.638267	37.738578	22.970003	23.223922	39.818147	33.797503	30.993999	33.693393	28.222912	12.428824	4.064234	3.334446	0.879494	0.823119	4.856812	1.379538	0.294933	0.208284	0.291369
LOC_Os01g04870.1	1.417941	1.012342	1.071665	0.142451	0.146882	0.082801	5.743752	3.386187	3.717376	3.473711	3.391042	2.838209	0.791765	1.348972	1.457891	0.205423	0.414182	0.035962	0.722489	1.013784	0.728509	0.03443	0	0
LOC_Os01g04880.1	6.810276	6.458224	5.950569	1.404403	1.332753	2.063798	8.594926	8.48776	10.895971	8.273313	9.942883	7.782046	10.239215	9.543435	2.398783	8.650813	2.837925	1.556729	1.091015	5.021513	1.691156	0.746673	0.380421	0.277007
LOC_Os01g04880.2	0.115139	0.279742	0.079148	0	0	0	0	0.253143	0	0.126041	0.5598	0.510369	0.112965	0	0	0	0.352749	0	0.732011	0	2.023137	0	0	0
LOC_Os01g04900.3	1.451391	1.505493	1.336917	0	0.070096	0	0	1.641147	1.202118	0.417561	0.390302	0.609141	1.199645	1.057092	3.804916	1.73651	0.617413	0	0	0	0	0	0	0
LOC_Os01g04900.2	4.665364	3.598279	3.634813	0.540937	0.106758	0	7.786712	2.254812	1.815849	4.334191	2.127146	2.041893	3.479393	2.02367	1.756736	1.891089	0.808915	0.757247	0	2.611937	0.645189	0.304665	0	0
LOC_Os01g04900.1	28.691434	16.026418	36.653086	5.313233	3.329181	4.33708	36.050264	37.084914	37.575629	64.373463	52.056621	62.49791	23.565987	21.754965	0	0	0.40618	0.426916	0	2.176746	0	0	0.983155	1.416326
LOC_Os01g04910.1	6.796226	6.064021	8.61612	3.360045	3.116365	2.075101	25.736926	16.537342	20.889059	19.679285	25.048139	25.707894	24.813207	20.005957	5.17086	6.621886	4.611597	2.084987	3.422992	6.597723	5.618107	1.122902	0.098826	0.368546
LOC_Os01g04920.2	1.129331	0	0.497272	0	0	0	0	0.177932	0	0.393335	0.231454	0	0	0	0	0	0	0	0	0	0	0.119949	0.148266	0
LOC_Os01g04920.3	0.084401	0	0	0.157273	0	0	0	0.069147	0	0	0	0	0.138021	0	0	0.094345	0	0	0	0.071219	0.063903	0	0	0
LOC_Os01g04920.1	16.505521	13.516996	18.829481	7.386024	4.689046	3.414906	9.10878	7.92964	6.977207	10.263685	8.624018	13.576731	3.783147	3.838544	3.137909	1.589381	0.913283	0.326138	1.243183	2.54606	2.502813	0	0	0.135054
LOC_Os01g04930.1	23.773476	32.576245	19.896318	6.289849	5.290192	7.349419	17.045687	17.336516	16.942269	7.448508	9.577924	8.332453	8.161437	9.813304	5.886034	12.879493	7.290888	5.311245	7.649546	13.298667	11.406647	10.425989	2.299433	4.624493
LOC_Os01g04950.3	11.171734	4.724497	14.554985	2.696937	3.716301	2.301386	16.434783	1.03196	3.901022	0.61383	2.919928	2.641891	0.844567	2.325753	0	3.135595	1.585699	0.20923	0	1.502425	0.356012	0.541019	0	0
LOC_Os01g04950.1	3.802878	1.869709	4.58253	2.437605	1.605125	1.495207	0.214271	2.749919	2.815538	3.239891	5.257462	6.584864	2.160069	2.937303	0	1.443741	1.601029	0.322384	0.136359	1.484912	0	0.20926	0	0
LOC_Os01g04950.4	0.42453	0.287183	0.864486	0.154638	0.103523	0.20259	0.694522	0.427439	0.566977	0.126517	0.143441	0.233042	0.04938	0.339922	0.025851	0.972329	0.33753	0.122571	0.0241	0.091917	0.180722	0.176799	0	0.078529
LOC_Os01g04950.2	81.255497	74.254552	82.403783	22.095523	30.493366	21.749438	50.404222	36.273881	39.451605	31.746919	20.712429	30.816393	24.922045	29.669006	18.111648	48.740136	15.337138	2.604664	3.794181	20.541853	11.233198	4.529061	1.284142	1.530704
LOC_Os01g04960.1	0	0	0	0	0	0	0	0	0	0	0	0	0	0	0	0.074192	0	0	0.054892	0.086844	0.046192	0.131152	0	0
LOC_Os01g04970.1	0	0	0	0	0	0	0	0	0	0	0	0	0	0	0	0	0	0	0	0	0	0	0	0
LOC_Os01g04980.1	0	0	0	0	0	0	0	0	0	0	0	0	0	0	0	0	0	0	0	0	0	0	0	0
LOC_Os01g04990.1	6.346829	4.564772	6.078622	3.472277	2.518575	0	11.452264	11.49385	13.780318	15.902004	19.607281	18.49396	9.24122	8.55385	0.821608	6.346033	4.830214	0	1.749881	3.350438	2.034426	0.463143	0	0.177789
LOC_Os01g04990.2	0	0	0	0	0	1.749704	0	0	0	0	0.234912	0.360228	0	0	11.540573	0	0	2.931486	0	0	0	0	0.524065	0
LOC_Os01g05000.1	0	0	0	0	0	0	0	0	0	0	0	0	0	0	0	0	0	0	0	0	0	0	0	0
LOC_Os01g05010.1	5.169279	4.854849	6.537456	5.987496	3.716459	2.843885	36.162248	31.964967	35.682602	40.041523	47.049813	42.750847	8.832879	18.930066	18.394131	52.72526	21.212114	36.906746	19.998581	24.252629	34.908066	14.583024	6.733373	7.788091
LOC_Os01g05020.1	0	0	0	0	0	0	0	0	0	0	0	0	0	0	0	0	0	0	0	0	0	0	0	0
LOC_Os01g05030.1	0	0	0	0	0	0	0	0	0	0	0	0	0	0	0	0	0	0	0	0	0	0	0	0
LOC_Os01g05040.1	0	0	0	0	0	0	0	0	0	0	0	0	0	0	0	0	0	0	0	0	0	0	0.067071	0
LOC_Os01g05050.1	0	0	0	0	0	0	0	0	0	0	0.389192	0.494805	0.420349	0	0.291792	0.349934	0.656927	0.242918	0.084776	0.184546	0.079492	0.703419	0	0.13425
LOC_Os01g05060.1	42.628777	25.529775	58.52348	19.128713	15.027821	15.885915	139.458547	128.349807	149.420079	392.860984	339.419597	423.455009	119.186256	151.048053	222.565057	116.606256	150.949049	63.868187	56.723263	68.439626	45.357931	34.89519	19.9033	25.436767
LOC_Os01g05064.1	12.513291	18.609262	9.592672	2.748492	2.140885	4.101512	3.296372	7.146777	3.328085	18.203447	19.936218	16.728487	31.888837	16.49266	3.840019	6.503616	24.249778	8.152845	25.068208	14.515373	15.586567	11.127517	4.668619	2.028976
LOC_Os01g05070.1	10.732964	18.532184	9.124502	2.963386	3.717689	0	0	14.579616	11.431827	15.93613	17.573846	17.884678	8.174292	14.58142	0	21.650074	18.01964	17.765331	11.573338	10.264282	9.93806	2.659548	1.543868	2.274537
LOC_Os01g05070.2	0	0	0.205697	0.808191	0.307853	3.035019	11.503764	0.570958	2.02032	0.565706	1.367404	0.262491	3.710815	1.331145	5.11892	2.338428	1.313721	7.477482	1.185049	2.422666	3.645482	1.605665	3.799262	0
LOC_Os01g05080.1	41.612441	21.481627	47.096032	4.515157	4.520557	6.585586	78.421877	72.338489	71.436379	202.523258	201.277233	211.51181	92.505775	83.029582	34.871701	3.315102	7.002375	3.66598	0.939044	13.808127	1.503162	1.298278	3.353015	6.061551
LOC_Os01g05080.2	4.880856	2.718083	3.857408	0	0	0	2.521835	2.329493	2.906908	9.087762	6.101596	5.357319	6.073021	3.702739	0.288628	0.084555	0	0.081482	0	0.817681	0.133593	0	0.108286	0
LOC_Os01g05090.1	19.370013	19.438332	22.349676	5.850857	3.616985	5.10266	10.140765	14.55989	15.172725	17.639459	16.610042	19.211225	21.241399	19.376912	15.830373	11.206425	13.577218	7.263668	6.161362	11.283939	8.026956	3.550986	2.722688	1.813151
LOC_Os01g05100.1	0.357749	0.170789	0.188872	0.029384	0.090386	0	0.952171	0.26527	0.088943	0.252568	0.042391	0.100531	0.246096	0.098194	0.394408	0.130463	0.236022	0.232755	0.031078	0.104601	0.205899	0	0	0
LOC_Os01g05105.1	0.025596	0.044543	0.030938	0.028924	0.029856	0.055728	0	0.066735	0.078678	0.016469	0.112498	0.178535	0.030105	0.113578	0	0.860326	0.380728	1.330578	0.484816	0.211604	0.381665	0.530338	0.311161	0.112878
LOC_Os01g05120.1	0.496595	0.256846	0.491257	0.299636	0.076944	0	1.550361	0.895543	0.930763	0.414496	0	0.551802	0.392205	0.080611	1.000001	1.849676	3.414821	4.649014	2.530868	0.43084	2.597022	0.874914	1.210001	0.125316
LOC_Os01g05130.1	27.26125	25.458873	25.089673	8.299421	6.009033	6.946559	37.988442	18.326942	20.085844	17.577118	19.579362	18.467056	14.539954	16.854952	13.67019	12.273294	16.228787	16.031972	7.718624	9.689065	8.445315	3.334731	1.848518	1.053154
LOC_Os01g05140.1	23.98179	24.600127	28.683444	3.867221	2.491292	6.251003	27.371575	21.881014	27.80286	35.350114	38.350444	40.090534	25.083314	36.372433	22.75395	18.876556	24.243437	26.922411	9.375198	24.355401	12.926477	12.967249	7.938758	7.952117
LOC_Os01g05150.1	0.536438	1.016596	0.797479	4.777708	3.907701	6.935925	1.28709	4.116131	1.679092	0.902402	2.490303	2.698106	1.187907	2.528276	1.668432	1.17732	1.515481	1.593505	0.855639	2.697518	1.764963	0.354986	1.017549	0.677437
LOC_Os01g05160.1	0	0	0	0	0	0	0	0	0	0	0	0.24258	0	0	0	0	0.211886	0.271017	0	0.204973	0.178038	0	0	0
LOC_Os01g05170.1	0.289566	0.124284	0.483204	2.625423	2.130303	0.92134	2.589802	1.750336	3.539457	4.419885	4.812364	6.238753	2.069244	7.555632	3.426042	30.025091	26.309482	13.935285	36.310536	53.127365	76.242579	14.601369	8.449108	16.295074
LOC_Os01g05180.1	10.065075	8.533872	7.31148	1.120433	0.99569	1.67597	5.302596	4.553802	3.460741	4.649246	5.118282	5.952841	3.511807	3.391937	2.548148	11.599524	8.610387	4.626822	3.806601	5.806144	4.684511	0.667066	0.182736	0.6815
LOC_Os01g05200.1	0	0	0	0	0	0	0	0	0	0	0	0	0	0	0	0	0	0	0	0	0	0.024904	0	0
LOC_Os01g05210.1	0	0	0.608184	0	0.508619	0	0	0.519606	0	3.999674	0	0.812766	0	0	0	0	0	0	1.64401	0	0	0.766672	0	0
LOC_Os01g05220.1	3.543546	1.611072	4.648979	4.833348	7.3211	9.300644	0.278067	1.988146	0.760768	1.881723	2.704941	1.212901	6.259106	7.583254	0.212789	33.035123	14.40828	10.02764	4.410442	9.633718	5.341134	1.325631	1.610989	1.500866
LOC_Os01g05240.1	0	0	0	0	0	0	0	0	0	0	0	0	0	0	0	0	1.287497	0	0	0	0	0	0	0
LOC_Os01g05250.1	9.380941	9.163139	4.935914	0.377859	0.767598	0	0	1.943517	3.350118	1.908759	1.720209	2.934889	1.633488	2.910371	0	9.105081	6.377221	3.435786	15.20628	12.966152	34.199825	2.846591	0	2.559417
LOC_Os01g05260.1	0	0	0	0	0	0	0	0	0	0	0.309458	0	0	0	0	0	0	0.252631	0	0	0	0	0	0
LOC_Os01g05280.1	0.540496	0	0	0.8287	2.520159	1.084475	0	1.279708	0.461533	0	0	0	0	0	0.477826	16.231972	31.000722	9.417447	4.120425	7.593137	11.698033	8.761497	5.301484	3.517293
LOC_Os01g05289.1	20.617347	21.773779	18.965383	1.768676	2.662422	0.895292	7.545582	14.331782	8.41653	14.029522	10.958792	14.25308	6.408789	8.421586	2.459684	13.066666	16.062389	9.65855	7.382718	11.055066	8.138998	3.775107	1.133438	2.113225
LOC_Os01g05300.1	0	0	0	0	0	0	0	0	0	0	0	0	0	0	0	0	0	0	0	0	0	0	0	0
LOC_Os01g05310.1	0	0	0	0	0.063572	0	0.790181	0	0.255351	1.684759	1.459052	2.551215	0	0	0	0.627498	1.587926	0.9361	0.130358	0.498276	0.183702	0	0	0
LOC_Os01g05320.1	0	0	0	0	0	0	0	0	0	0	0	0	0	0	0	0	0	0	0	0	0	0	0	0
LOC_Os01g05330.1	0	0	0	0	0	0	0	0	0	0	0	0.121022	0	0	0	0	0	0	0	0	0	0	0	0
LOC_Os01g05340.1	0	0	0	0	0	0	0	0.151605	0	0	0	0.093502	0	0	0	0	0	0	0	0	0	0	0	0
LOC_Os01g05350.1	0	0	0	0	0	0	0	0	0	0	0	0	0	0	0	0	0	0	0	0	0	0	0	0
LOC_Os01g05360.1	0	0	0	0	0	0	0	0	0	0	0	0	0	0	0	0	0	0	0	0	0	0	0	0
LOC_Os01g05370.1	0	0	0	0	0	0	0	0	0	0	0	0	0	0	0	0	0	0	0	0	0	0	0	0
LOC_Os01g05380.1	0.205731	0.351513	0.526187	0.622995	0	0.190903	0.243167	1.253774	0.822326	4.098516	2.928682	2.889494	0.711808	0.337599	1.673272	0.458117	1.08946	2.828737	0.52688	0.713871	4.17636	1.609405	0	0.260959
LOC_Os01g05390.1	0	0	0	0	0	0	0	0	0	0	0	0	0	0	0	0	0	0	0	0	0	0	0	0
LOC_Os01g05400.1	0	0	0	0	0	0	0	0	0	0	0	0	0	0	0	0	0	0	0	0	0	0	0	0
LOC_Os01g05410.1	0	0	0	0	0	0	0	0	0	0	0	0	0.322662	0	0	0	0	0	0	0	0	0	0	0
LOC_Os01g05420.1	27.364671	25.209889	27.55858	23.292306	14.774076	18.805182	35.755932	29.09306	31.077495	18.431946	21.442412	23.263778	18.427976	18.30878	16.143203	28.821624	34.090207	36.305241	18.693234	16.535615	16.537193	11.165468	9.233153	4.717638
LOC_Os01g05430.1	0.394354	0.585409	0.505122	0.169826	0.17486	0.64647	1.771965	0.800741	1.134558	0.301394	0.648962	0.556717	0.177291	0.592524	0.72679	2.823719	2.72071	3.857597	1.205572	0.685131	0.630523	0.49376	0	0.355073
LOC_Os01g05440.1	0.059683	0.051663	0.292147	0	0.092608	0	0.360785	0.669934	0.601344	2.565887	1.518192	2.364667	0.375743	0.28978	0	0.325282	0.209681	0.408672	0.189275	0.311027	0.178138	0	0	0
LOC_Os01g05450.1	0.239103	0	0	0	0	0	0	0.183011	0.385253	1.527943	2.060262	2.706572	0	0.787433	0	0.267613	0	0	0.194164	0	0	0	0	0
LOC_Os01g05460.1	0.682016	2.482852	1.862535	0.128929	0.660108	0.468989	0	3.360616	2.298566	0.508607	2.02546	1.165411	0.543116	1.254429	0.30937	0.94396	1.061218	0.390202	0.548351	0.295769	1.151153	0	0.231692	0.431713
LOC_Os01g05470.1	8.485807	7.505155	7.452384	1.141699	0.726207	0.949409	11.399419	13.279991	11.048608	13.608484	15.130281	15.388968	5.292543	5.567026	2.105544	2.413124	2.632297	0.720607	2.454605	5.667382	5.14159	1.5995	1.501347	1.495808
LOC_Os01g05480.3	0	0.025725	0	0.321106	0.068049	0	0	0	0	0	0	0	0	0	0	0.091066	0.238543	0	0.069015	0	0.168472	0.398552	0.504314	0
LOC_Os01g05480.2	0.151716	0	0.061532	1.264094	1.684865	1.864205	0	0	0.351366	0.099799	1.027602	0.302781	0	0	0.07012	4.254928	0.292918	1.99124	1.682017	0.736979	1.566575	6.207791	8.580398	10.612203
LOC_Os01g05480.1	0	0	0	0.357249	0	0	0	0	0	0	0	0	0.795902	0.7602	0	0	0	0	0	0.712533	0	0	0	0
LOC_Os01g05490.2	2.369939	4.365686	2.975151	3.703245	2.677938	6.014318	0.116277	3.636161	2.395333	4.256712	3.847335	3.025424	3.646249	4.833502	2.395119	3.769935	1.610493	2.468425	4.394082	5.870538	6.83296	3.021757	2.541228	3.304536
LOC_Os01g05490.1	355.792121	419.326389	312.887877	543.226488	542.657498	513.111558	333.511598	361.831705	374.08567	525.532493	533.75664	520.775164	469.941479	523.801654	387.641939	187.177131	170.981651	78.006146	300.870757	433.789838	360.373944	146.578527	124.67608	126.575038
LOC_Os01g05500.1	0.267686	0.243475	0.170314	0.61501	0.786965	0.421672	1.445822	0.69671	1.152979	0.562985	0.642836	0.400699	1.312464	1.131852	0.892758	2.118234	2.241706	1.934534	1.556412	1.254625	1.211144	1.576433	1.706577	1.689002
LOC_Os01g05500.2	13.589035	12.725013	14.69264	6.985881	5.821032	5.795931	13.583851	12.449745	12.080908	9.957083	10.067803	11.572457	11.524433	9.398228	4.338225	12.761359	15.242079	13.019813	12.681298	13.281518	14.016216	8.510225	8.171982	6.769172
LOC_Os01g05510.4	2.75392	2.260009	3.437697	2.759838	0.588514	1.112964	3.545225	3.395529	6.331681	3.63358	3.45493	4.365	3.916614	4.289392	0	3.613773	6.922514	2.976591	3.364015	6.0362	5.566662	1.320277	0.408645	0.905494
LOC_Os01g05510.5	2.114733	1.700061	4.221968	0.35581	0	1.999191	9.613029	2.359692	3.316543	4.19671	3.506454	2.630312	2.920637	4.259788	3.610941	2.409835	1.712573	1.360352	1.662157	1.451585	1.057668	0	0.518461	0
LOC_Os01g05510.1	3.242695	3.951175	5.187804	0.539866	0	0	1.149086	3.039271	4.346761	4.204011	5.513653	4.460472	0.679511	0.663318	0	0.227493	0.111871	0	0.061379	0.375031	0.060427	0	0	0
LOC_Os01g05510.3	1.839015	0.837927	1.815838	0.312424	1.966488	0	2.081382	2.970295	2.00233	3.593504	2.281342	2.637157	0.819352	0.553675	1.714775	0	0.403986	0.203992	0.048046	0.068078	0	0	0	0
LOC_Os01g05510.2	0.753442	0.709492	0.77501	0.099569	0.292492	0.069208	0	1.49895	1.546608	1.242483	1.102162	0.877039	0.591688	0.893806	0	1.503452	2.697897	1.62904	1.483233	2.62614	2.166612	0.560271	0.244536	0.647866
LOC_Os01g05520.1	0	0	0	0	0	0	0	0	0	0	0	0	0	0	0	0	0	0	0	0	0	0	0	0.176073
LOC_Os01g05530.1	5.484871	4.549443	5.884886	1.709348	0.949405	1.481973	7.826077	8.723154	10.387608	11.80418	12.543519	12.782014	7.359264	6.877416	5.404447	4.655853	4.604472	3.329156	9.731493	8.67398	11.378141	1.388358	1.717852	0.848262
LOC_Os01g05540.1	13.967766	13.993442	16.280077	9.250621	8.926924	8.82236	32.401877	17.142308	16.389993	17.80396	20.062222	23.249536	6.511873	8.731383	2.844261	16.358077	18.796274	17.822248	13.700606	11.61206	14.626152	5.125475	3.400358	2.2416
LOC_Os01g05550.1	0	0	0	0	0	0	0	0	0	0	0	0	0	0	0	0	0	0	0	0	0	0	0	0
LOC_Os01g05560.1	17.120921	16.680214	18.925394	4.345802	4.582448	3.923486	33.753414	30.925232	33.592086	33.263287	41.018729	42.328647	11.014525	12.930976	4.908433	7.550631	8.181763	6.478904	4.244759	7.831253	8.940439	1.479046	0.608952	0.567877
LOC_Os01g05570.1	0	0	0	0	0	0	0	0	0	0	0	0	0	0	0	0	0	0	0	0	0	0	0	0
LOC_Os01g05580.1	0.210889	0	0.358379	0	0	0	0	0.482306	0	2.620982	2.049447	0.424813	1.687817	2.077483	3.047601	0.704986	1.131082	3.141901	0.341102	0.914752	0.634555	0	0	0.267576
LOC_Os01g05585.1	0	0	0	0	0	0	0	0	0	4.776309	0	0	0	0	0	0	2.825691	0	0	0	0	0	0	0
LOC_Os01g05590.1	0	0	0	0	0.047024	0	0	0.045363	0	0	0	0.054616	0.047704	0	0	0.330392	0.372695	0.069175	0.096123	0	0.13569	0.265747	0.409743	0.07641
LOC_Os01g05600.1	0	0.018669	0	0.032361	0	0	0	0.064048	0.06612	0.863272	0.738364	1.243163	0.134808	0.069346	0	0.023309	0.112827	0.049023	0.135711	0.186827	0.080072	0	0	0
LOC_Os01g05610.1	70.190878	83.632726	64.685054	47.854977	41.454717	36.375541	138.243433	144.412652	266.249431	62.1943	76.40083	72.106939	57.107842	58.834988	27.815784	55.344205	34.040685	27.432004	51.979487	74.625186	72.405746	22.257357	12.823529	16.79478
LOC_Os01g05620.1	0.129001	0	0.173645	0.016199	0	0	0.026176	0.128237	0.281321	0.947882	1.526003	1.583985	0.067479	0.121491	0	0.070004	0	0.098155	0.033965	0.301915	0.320644	0.046936	0.174276	0.352204
LOC_Os01g05630.1	79.13829	82.270825	79.586958	170.018251	173.406497	126.797017	184.85591	154.039387	318.088941	75.04016	90.386561	77.225078	57.204725	75.284159	49.547847	194.481619	151.031254	154.345146	176.289933	173.724238	156.038386	126.624876	85.868942	143.385002
LOC_Os01g05640.1	0.535433	0.448937	1.111291	0.244918	0.312178	0.266979	2.16607	1.567908	1.530038	1.187729	0.994219	1.07165	1.605144	2.145348	0.76249	1.452401	2.219485	1.964262	1.872543	2.013043	1.698941	1.627652	0.878314	0.819264
LOC_Os01g05650.1	861.238586	1181.043871	711.732876	2550.083903	2896.688116	2878.722623	3216.084241	3442.664867	4087.201577	1700.094447	2166.004812	1523.642317	996.731834	1542.777083	887.463161	1174.342492	1675.861165	967.419403	1337.98339	1330.744757	1649.77205	1255.507924	1764.876708	2295.521683
LOC_Os01g05660.1	0	0	0	0	0	0	0	0	0	0	0	0	0	0	0	0	0	0	0	0	0	0.192957	0	0
LOC_Os01g05660.3	0.687252	0.453177	3.751038	2.7094	3.482406	0	0	3.060956	1.456445	5.640936	5.230688	5.973112	1.154589	1.254475	0	1.338031	4.030621	8.597563	0.702927	1.834056	0	0.447694	0	0.304422
LOC_Os01g05660.2	4.806025	3.04022	3.738167	2.854389	0	5.092396	11.802493	3.860149	6.446977	0	0.331729	0	0	0.546486	0.518626	4.3701	7.080004	0	1.281634	0	1.769286	1.100365	0.604807	0
LOC_Os01g05670.1	74.291445	83.470599	74.029311	11.726366	10.358755	13.705358	99.970822	87.413949	88.570491	64.146728	69.883624	85.257893	19.515347	22.313007	21.17102	13.885775	10.501178	7.081075	9.516553	20.153438	13.07888	4.474384	2.263071	1.799995
LOC_Os01g05680.1	5.773285	5.734887	5.588473	0.229633	0.235292	2.076606	9.772578	8.73208	11.639434	11.121107	11.798029	15.796324	1.690163	2.231389	0	5.536173	3.908744	1.737599	0.974768	1.713229	1.593837	0.674123	0	0
LOC_Os01g05694.1	21.080401	15.401439	18.8943	1.782264	3.190509	4.1816	18.863685	15.737938	16.840251	9.049266	16.586814	12.879752	0.940087	1.655872	0	1.308199	1.751528	0.224645	0.792432	4.064087	2.038088	0.436789	0.266889	0.994584
LOC_Os01g05710.1	0	0	0.458619	0	0.257937	0	0.13303	0	0.260663	0.156083	0	0	0	0	0	0	0.097996	0	0.08853	0.096298	0	0	0	0
LOC_Os01g05720.1	0	0	0	0	0	0	0	0	0.102654	0	0	0	0	0	0	0	0	0	0	0	0	0	0	0
LOC_Os01g05730.1	0	0	0	0	0	0.215675	0	0	0	0	0	0	0	0	0	0	0	0	0	0	0	0	0	0
LOC_Os01g05744.1	1.218397	0.502318	0.425816	0	0	0	1.824333	1.736406	2.247677	0.801256	1.74097	2.316119	0.547832	0.610288	0.481041	0.379385	0.560471	0.331067	0.045992	0.352773	0.216459	0.063575	0.156873	0
LOC_Os01g05760.1	0	0	3.763771	0	0	0	0	5.575607	2.637412	2.421351	10.076296	10.170719	1.231474	0	0	0	0	3.411858	0	0	0	0	0	0
LOC_Os01g05770.1	0.630901	0.091092	0.214058	0.277345	0.367236	0.092708	1.081981	1.100854	1.668517	0.770879	4.645013	3.02264	1.612711	1.573443	1.115001	0.572624	1.615276	5.040111	0.083309	1.004909	0.94142	0	0.071069	0
LOC_Os01g05780.1	2.905362	3.108168	2.601895	0.137359	0	0.167113	0	3.446533	2.887173	0.821586	3.159233	5.900936	0.144798	0.148611	0	0	0.161685	0.207867	0	0	0.272626	0	0	0
LOC_Os01g05790.1	11.535935	11.480811	11.606774	33.934582	24.460638	30.034277	15.951053	12.31843	12.682748	11.042433	10.414965	12.12997	7.039901	7.139819	6.119654	40.363804	88.638522	70.354445	29.507549	14.984179	18.246027	30.715254	20.706951	13.800633
LOC_Os01g05800.2	41.216932	25.840171	48.857539	13.963255	11.361918	13.212206	78.840649	57.020664	56.848746	68.455156	71.439768	77.902222	28.588917	29.610287	19.207329	16.876921	10.62859	9.842804	11.195368	11.670851	8.808415	6.911513	4.666552	5.171683
LOC_Os01g05800.1	22.868159	12.315245	23.262292	7.074471	4.522591	6.295362	12.957322	23.616343	23.375146	30.100389	30.220444	34.658366	11.445413	12.155361	4.646698	10.188463	5.935616	4.487873	5.103416	5.197635	4.622122	3.590958	3.27314	1.629419
LOC_Os01g05810.1	22.44458	14.934294	25.285516	7.965271	9.731521	7.257569	17.092281	18.979059	21.081235	15.827929	13.02105	16.643946	3.352339	5.726586	1.562689	23.825161	41.655687	5.927553	11.542109	4.220105	5.152234	7.485706	3.811303	6.91032
LOC_Os01g05820.1	0.79962	0.45877	1.28793	0.398526	0.505485	0.607526	1.135198	0.486208	0.439911	0.965771	2.395308	1.988443	1.150867	1.282372	1.428345	1.327506	0.142709	0.603597	0.096585	0.353636	0.637281	0.311476	0	0.461473
LOC_Os01g05830.1	17.76159	12.923289	16.94313	17.646177	14.298233	20.660909	9.797477	8.529516	9.944341	9.39606	9.057799	10.393073	14.589699	13.012074	15.058266	19.070232	15.228761	21.322506	7.645116	9.642831	9.290112	3.424454	0.597568	0.835953
LOC_Os01g05840.2	29.88764	26.299909	32.46918	44.572271	42.665406	46.189421	0	26.265512	27.086476	3.5563	2.943823	3.140396	9.054893	6.994984	6.187561	3.569784	1.106642	0.057561	0.319613	3.766243	0.413916	0.276108	0.340878	0.635737
LOC_Os01g05840.1	2.930669	1.539207	1.535758	13.524133	4.856659	14.488041	36.130509	1.29854	1.325272	0	0	0.656398	1.842432	0.714187	0	0	0	0	0	0.251192	0	0	0	0
LOC_Os01g05850.1	0	0	0	0	0	0	0	0	0	0	0	0	0	0	0	0	0	0	0	0	0	0	0	0
LOC_Os01g05860.1	0.27718	0.192625	0.15696	0.041768	0.064615	0	0.438192	0.578978	0.277654	2.096168	2.661329	2.642243	1.457837	1.454957	1.154944	0.180625	0.024282	0.189808	0.131444	1.060668	0.992203	0	0	0.06986
LOC_Os01g05870.1	0.068957	0.323969	0.077812	0.1039	0.075068	0	0.033628	0.421259	0.667807	0.124342	0.091019	0.192523	0.097332	0.033382	0	0.02991	0.217226	0.031481	0.152396	0.096009	0.08226	0.015041	0	0.017377
LOC_Os01g05880.1	0	0	0	0.045398	0	0	0	0	0	0	0	0	0	0	0	0.065666	0	0	0	0.104638	0	0	0	0
LOC_Os01g05890.1	0.707497	0.408318	0.480907	0.1333	0.091487	0	1.639677	1.014689	1.05086	0.316169	0.476809	0.955136	0.46395	0.95416	0	2.441926	3.521088	5.786521	0.654372	0.46089	0.879865	0.129221	0.31883	0.148643
LOC_Os01g05900.1	128.841738	159.205156	113.570688	63.016855	43.791012	46.058861	196.962748	215.047891	384.621213	94.858571	120.900262	101.942333	52.114119	61.493451	24.645026	215.677799	224.949352	331.384635	162.135241	159.938729	173.807269	64.762326	43.420627	46.771031
LOC_Os01g05940.1	0.52798	0.625171	0.579363	0.088392	0.045615	0.153359	0.536839	1.31126	1.47692	0.850683	0.823495	1.139506	0.747585	0.92304	0.176931	0.986117	1.796814	2.611275	1.134527	1.327226	1.290305	1.183752	0.396215	0.221755
LOC_Os01g05960.1	1.231509	1.070896	1.1718	0.40159	0.24292	0.080176	5.866313	3.712769	4.4305	1.83021	2.803722	3.603442	4.859041	4.064699	1.755791	1.116749	1.255014	1.633052	1.349824	2.766559	2.480655	0.94264	0.248302	0.162127
LOC_Os01g05970.1	227.804966	235.455763	204.791475	168.08021	121.261923	78.197931	515.766947	543.037387	1181.015075	196.775901	216.53801	203.673888	97.774434	135.366596	80.440567	138.233518	119.785481	122.467022	205.727205	202.079534	212.672163	131.356537	88.555905	79.370069
LOC_Os01g05980.1	0	0	0.016397	0	0	0	0.296767	0.01514	0.07814	0	0	0.035595	0.031867	0	0	0	0.053342	0.046358	0.048119	0.017668	0.04543	0.022165	0	0.025591
LOC_Os01g06000.1	0.491119	0.324526	0.412314	0.029601	0.076356	0.034289	0.598119	0.864027	1.22432	1.703919	1.82644	1.836124	0.708933	0.856231	0.783241	0.19189	0.154784	0.044842	0.248229	0.751984	0.395499	0.042877	0	0.049508
LOC_Os01g06010.1	210.700596	240.589353	199.69528	198.955071	151.222272	130.064563	730.275208	694.24566	1493.901498	277.66055	287.85191	301.882708	101.220429	150.135744	137.877667	179.192288	164.228203	116.676459	448.191505	371.939702	396.845971	235.623096	291.323131	230.058511
LOC_Os01g06020.1	22.42405	14.24055	26.777954	11.277265	10.151659	9.349467	39.013973	35.684102	38.989427	58.89949	55.236418	60.56549	32.735569	29.583534	28.712149	12.538216	12.633755	8.135477	14.355081	17.025038	14.580464	3.306867	5.742757	1.844599
LOC_Os01g06030.1	0	0	0	0	0	0	0	0	0	0	0	0	0	0	0	0	0	0.140717	0	0	0	0	0	0
LOC_Os01g06040.1	0	0	0	0	0	0	0	0	0.136029	0	0	0	0	0	0	0	0	0	0	0	0	0	0	0
LOC_Os01g06050.2	4.97505	3.526195	5.683074	1.120527	0.595376	0.693776	6.549661	3.505663	4.196929	3.176598	3.040246	3.745818	0.718993	1.561702	2.042373	0.650781	1.312808	0	0	0.480486	1.164811	0	0.172413	0
LOC_Os01g06050.1	0.915242	0.773643	0.910503	1.121344	1.0355	0.416227	0	0.815719	0.508001	1.226659	1.678212	0.947106	0.673557	0.263929	0	0.577631	0.895945	0.087029	0.331821	0.894914	0.320772	0	0	0
LOC_Os01g06060.1	0	0	0	0	0	0	0	0	0.047486	0	0	0	0	0	0	0	0	0	0	0	0	0	0	0
LOC_Os01g06070.1	0	0	0	0	0	0	0	0	0	0	0	0	0	0	0	0	0	0	0	0	0	0	0	0
LOC_Os01g06080.1	0	0	0	0	0	0	0	0	0	0	0	0	0	0	0	0	0	0	0	0	0	0	0	0
LOC_Os01g06090.1	0	0	0	0	0	0	0	0	0	0	0	0	0	0	0	0	0	0	0	0	0	0	0	0
LOC_Os01g06100.1	0	0	0	0	0	0	0	0	0	0	0	0	0	0	0	0.066166	0.212245	0.30686	0.546914	0.163688	0.201615	1.706935	1.434618	3.146158
LOC_Os01g06110.1	0	0	0	0	0	0	0	0	0	0	0	0	0	0	0	0	0	0	0.016192	0	0	0	0	0
LOC_Os01g06120.1	0.223606	0	0.184896	1.941205	1.212903	1.40758	0	0.757348	1.401101	0	0.274656	0.313433	2.477044	3.362974	0.817705	0	0.098755	0	0.892177	1.55255	2.425035	0.123385	0.151518	1.977052
LOC_Os01g06130.1	0	0	0	0	0	0	0	0	0	0	0	0	0	0	0	0	0	0	0	0	0	0	0	0
LOC_Os01g06130.2	0	0	0	0	0	0	0	0	0	0	0	0	0	0	0	0	0	0	0	0	0.059311	0	0	0
LOC_Os01g06140.1	0	0.045917	0.086334	0	0	0	0.513296	0.356757	0.164128	0.070681	0.182504	0.047508	0.125074	0.08575	0	0	0	0.060492	0	0.046051	0.039547	0	0	0
LOC_Os01g06150.1	2.013568	2.320189	1.466009	0.337268	0.462537	0.198617	3.147218	4.582883	2.086511	0.608493	1.578354	1.967955	0	0.422849	0	0	0.065581	0	0	0.064735	0	0	0	0
LOC_Os01g06160.1	0.021335	0	0	0	0	0	0	0.015906	0.032843	0	0.023657	0.056159	0	0	0.039553	0.046329	0.018942	0.12175	0.033704	0	0	0.213147	0.259696	0.081318
LOC_Os01g06170.1	0	0	0	0	0	0	0	0	0	0	0	0	0	0	0	0	0	0	0	0	0.015559	0.154403	0	0.196804
LOC_Os01g06180.1	0	0	0	0	0	0	0	0	0	0	0	0	0	0	0	0	0	0	0	0	0	0	0.043407	0
LOC_Os01g06200.1	0	0	0	0	0	0	0	0.167933	0.108405	0.146754	0.125691	0.519052	0.069196	0.068159	0	0	0.024646	0	0.044472	0.08567	0.074722	0	0	0
LOC_Os01g06210.1	0	0.073389	0.069827	0	0	0	0	0	0	0	0	0	0	0	0	0	0	0	0	0	0	0	0	0
LOC_Os01g06220.1	0.052105	0.090282	0.169694	0	0.04044	0	0	0	0	0	0	0	0.204902	0.084288	0	0.453979	0.823254	0.535184	1.238404	0.860133	0.544247	0.969998	0.281733	0.065678
LOC_Os01g06230.1	2.152212	4.523545	2.943399	1.658482	0.814387	5.307031	0	2.522317	0.955864	0	1.768848	0	0	0	0	0	0	0	0	0	0	0	0	0
LOC_Os01g06240.1	0.312686	0.158477	0.442473	0.431916	0.161996	0.136715	0.443758	0.738556	0.682464	0.067846	0.232316	0.206323	0.040905	0.063122	0	0.05659	0.273886	0.208175	0.061774	0.022663	0.019432	0.028456	0.105616	0.032836
LOC_Os01g06250.1	0	0	0	0	0	0	0	0	0	0	0	0	0	0	0	0	0	0	0	0	0	0.083809	0	0
LOC_Os01g06260.1	0	0	0	0	0	0	0	0	0	0	0	0	0	0	0	0	0	0	0	0	0	0	0	0
LOC_Os01g06270.1	6.212017	1.245559	6.978272	3.505412	3.569218	3.324601	12.217225	14.659126	14.535134	10.449579	10.447351	12.345132	1.43739	3.051072	0	5.37053	15.131433	4.066196	3.478009	4.217581	5.945078	4.756443	2.8602	3.932643
LOC_Os01g06270.2	13.082345	13.837166	12.517932	13.192665	6.241173	10.172186	21.319561	16.695426	19.836861	14.011438	14.616702	13.858492	7.224539	7.413479	6.923955	16.440286	14.794569	10.989212	7.063703	10.887148	6.919404	1.335705	0.833814	0
LOC_Os01g06280.2	0.964567	0	1.084148	1.346545	1.202463	0	11.239318	9.7734	12.006058	4.809172	3.345682	6.276242	0.078732	0.580001	0	0.640295	2.55665	0	0.10226	0.10369	0.775639	0	0	0
LOC_Os01g06280.1	1.635362	3.167487	1.648311	0	0	0.81003	0	1.13308	1.926167	0	1.372346	0	0.59276	0	0.250934	0.646183	0	0.872637	1.378707	0.783953	0	0.592288	0.46381	0.176641
LOC_Os01g06290.2	5.086435	4.907016	5.255313	1.34967	1.868464	0.507231	3.747734	6.936701	7.972668	5.42048	3.465256	5.662666	1.071788	1.616298	3.494665	3.196358	5.364922	3.305639	1.136553	2.000065	1.981439	0.516848	0.44427	0.433036
LOC_Os01g06290.3	5.922166	7.326719	6.16103	2.095725	2.249903	1.402573	10.367583	6.984738	5.664076	1.23835	2.043461	1.338184	1.290463	1.137741	0	1.983433	2.195998	1.109924	0.82805	0.351183	0.946374	1.152853	0.280109	0.131874
LOC_Os01g06290.4	1.476956	0.950473	1.591054	1.095696	0.642642	1.064543	2.35167	1.910163	2.186891	1.51464	2.442459	2.803825	0.920987	0.840137	0	2.612548	2.762149	1.896788	1.488377	1.079078	1.173092	0.884641	0.288302	0.153914
LOC_Os01g06290.1	80.947185	73.075307	86.673961	31.422315	33.184547	24.760199	44.82729	41.898512	44.945927	55.985254	60.668429	61.095124	43.784097	48.896877	33.540806	80.795729	57.234683	52.610802	35.326666	48.132155	47.068442	17.640408	11.251918	6.229998
LOC_Os01g06300.1	0	0.010943	0	0	0	0	0	0.022287	0.051389	0	0	0.121385	0.013286	0.015926	0	0	0	0.080082	0.03637	0	0	0	0.015313	0.018228
LOC_Os01g06310.1	9.333115	7.319535	5.773484	27.383693	35.379459	11.604003	100.024305	96.49087	71.806438	17.899718	70.350027	16.391439	19.549654	142.212668	3.561009	148.135224	313.66875	299.38433	263.132773	221.011516	400.140549	165.979621	138.045895	70.894525
LOC_Os01g06320.1	0	0	0	0	0	0	0	0	0	0	0	0	0	0	0	0	0	0	0	0	0	0	0	0
LOC_Os01g06330.1	0	0	0	0	0	0	0	0	0	0	0	0	0	0	0	0	0	0	0	0	0	0	0	0
LOC_Os01g06340.1	0.291021	0	0.55946	0.292649	0.52611	0	1.165291	0.728745	0.681523	1.077302	1.170394	1.703941	0.153198	0.551051	0	0.318722	0.342011	0.221499	4.0159	3.366677	4.348073	3.096898	1.969573	5.507651
LOC_Os01g06350.1	0	0	0	0	0	0	0	0	0	0	0	0	0	0	0	0	0	0	0	0	0	0	0	0
LOC_Os01g06360.1	0	0	0	0	0	0	0	0	0	0	0.030961	0	0	0	0	0	0.097174	0.03165	0.021918	0	0.041361	0	0	0
LOC_Os01g06370.1	0	0	0	0	0	0	0	0	0	0.293144	0	0.190919	0	0	0	0	0.171451	0	0	0.333565	0.144449	0	0	0
LOC_Os01g06380.1	0	0	0	0	0	0	0	0	0	0	0	0	0	0	0	0	0	0	0	0	0	0	0	0
LOC_Os01g06390.1	0	0	0	0	0	0	0	0	0	0	0	0	0	0	0	0	0	0	0	0	0	0	0.254036	0
LOC_Os01g06400.1	0	0	0	0	0	0	0	0	0	0	0	0	0.036031	0	0	0	0	0	0	0	0.034193	0	0.06195	0
LOC_Os01g06410.1	0	0	0	0	0	0	0	0	0	0.293144	0	0	0	0	0	0.427254	0	0.220207	0.155081	0.500348	0.722243	0.428949	0.523193	0.487429
LOC_Os01g06420.1	0	0	0	0	0	0	0	0.117699	0	0	0	0	0	0	0	0.171867	0	0.355864	1.622672	0.944537	0.233184	2.589706	0.42246	0.393614
LOC_Os01g06430.1	0	0	0	0	0	0	0.124896	0.078259	0	0	0.126637	0.193442	0	0.760702	0	1.369392	1.377297	1.426296	2.405317	2.618855	1.555729	0.458791	0.845659	0.131369
LOC_Os01g06440.1	0	0	0.078382	0	0	0	0	0	0	0.127949	0	0.043043	0	0	0	0	0.380533	0.329946	0.343435	0.418705	0.431366	0.105487	0.065129	0.060734
LOC_Os01g06450.1	0	0.181755	0.102097	0.094747	0.162726	0.441965	0.203344	0.156548	0.323786	0.221341	0.42767	0.484604	0.592872	0.677545	0.580731	0.182373	0.808689	1.004491	0.43123	0.874302	0.719074	0.13754	0.056643	0.158473
LOC_Os01g06454.1	3.024481	2.604128	4.353659	2.114066	0.95482	2.317056	7.654168	6.576427	8.94955	13.408097	10.03742	10.678835	1.418201	1.092808	0	3.444167	2.077893	3.199972	0.625739	0.777762	1.256746	0.247251	0.303621	0
LOC_Os01g06460.1	57.904969	74.515276	55.611953	105.610203	90.872343	120.950912	77.135184	57.651334	67.487571	56.823182	55.339109	58.873464	40.176358	47.235408	52.539373	157.767152	238.541943	330.47753	673.884301	311.362491	450.694441	1008.287989	1090.490836	648.539574
LOC_Os01g06470.1	13.879232	12.192753	15.852088	11.438348	11.928229	10.702195	14.810853	11.68764	13.387032	7.322426	8.673945	12.010268	6.568572	7.018323	2.999231	12.074755	19.670954	8.317259	9.836124	8.914974	11.600697	3.962495	1.882203	1.872236
LOC_Os01g06490.1	14.516298	13.971794	17.116313	1.779297	1.412994	2.242885	14.892644	13.236529	11.865437	12.160338	16.359265	14.737468	3.375914	4.473453	0	2.27313	3.462052	1.237017	3.522213	6.191739	5.048923	0.63495	0.941638	0.487874
LOC_Os01g06490.2	0	0	0	0	0	0	0	0	0	0	0	0	0	0	3.239908	0	0	0	0	0	0.281304	0	0	0
LOC_Os01g06500.2	4.255985	8.143481	6.656523	6.944965	7.498739	11.544919	10.89772	4.38616	5.626263	1.508585	1.967294	0.901334	1.66418	3.702706	4.649234	3.59146	6.313029	10.381195	1.23843	1.574298	4.068128	1.004097	0.449491	0.314271
LOC_Os01g06500.1	9.908483	11.105454	3.446078	16.095376	13.235759	11.404466	2.594072	11.392511	10.690104	3.825567	3.736175	3.796856	2.485355	2.481217	0	4.199508	8.22148	5.523404	2.513987	3.242071	0.827963	0	0	0
LOC_Os01g06510.1	4.862856	3.634861	5.058368	4.081435	2.654265	3.315213	4.825482	1.952203	2.207237	1.609419	0.551603	1.195274	0.797488	0.72093	0.113935	9.998168	20.088586	20.197709	3.91757	1.364946	1.790381	2.059651	1.164429	0.775734
LOC_Os01g06520.1	1.082278	0.733726	1.07818	0.095925	0.049499	0.069371	1.687509	0.92506	0.954538	1.725133	1.807258	2.40578	0.224687	0.321082	0.1329	0.224417	0.334307	0.145322	0.175908	0.346214	0.18987	0.017362	0.021499	0.020055
LOC_Os01g06530.1	0.091576	0	0.036994	0	0	0	0	0	0	0	0	0.040197	0	0	0	0	0	0.052259	0.036179	0	0	0	0	0.057699
LOC_Os01g06540.1	0	0	0	0.450124	0.229858	0	0	0.228677	0	0	0	0.635853	0	0	0	0	0	0	0	0	0	0	0	0.378086
LOC_Os01g06550.1	2.633288	1.486489	3.347222	1.28807	1.23738	0.977573	2.656542	3.559613	4.868886	8.447006	9.661445	11.277211	5.241712	5.757721	3.71709	10.725777	7.568358	9.104933	8.67542	6.551877	8.556353	4.953926	5.107967	3.541027
LOC_Os01g06560.2	12.976659	8.918557	21.055586	26.513515	42.639447	21.723473	0.476178	0.507578	0.439416	0	0	0	0	0	0.072609	0	0	0	0	0	0.351632	0.177102	0.849434	0.643646
LOC_Os01g06560.1	30.938394	14.746689	30.7554	27.867904	41.496031	26.875945	0.101093	0.176417	1.328765	0.054682	0	0.110523	0.130246	0.033491	0	0.045072	0.181695	0.047289	0.032793	0.756326	0	0.266387	0	0
LOC_Os01g06570.1	0	0	0	0	0	0	0	0	0	0	0	0	0	0	0	0	0	0	0	0	0	0	0	0
LOC_Os01g06580.1	0.505413	0.218665	0.309537	0.047614	0.196026	0.223543	0.076333	0.047293	0.195986	0.765205	9.680114	7.242552	0.49731	0.409084	0.755952	0.413354	1.665144	8.507674	2.254769	0.987565	1.225761	16.894495	13.240818	14.335693
LOC_Os01g06590.1	3.862424	5.909208	4.083812	29.7468	0	12.978278	0	3.06956	3.239953	2.863071	5.197389	7.411276	7.419113	5.194593	2.239242	37.694862	65.631612	114.894975	31.897387	18.426933	25.015873	87.616053	90.227352	74.249311
LOC_Os01g06590.2	3.093906	0.631658	4.450259	7.545917	32.277199	4.758762	6.971751	3.258787	1.755352	0.81259	1.871034	0	0	0.629906	0	5.338807	37.430387	12.611508	4.449865	0.584133	2.288702	28.922434	36.180809	22.32798
LOC_Os01g06590.3	13.737904	10.078303	14.343048	40.350688	46.239111	49.0648	7.394507	5.555328	5.363845	6.128058	1.413623	2.070275	6.87161	6.266641	2.526846	56.546008	76.796658	84.649633	45.872888	22.659661	26.928992	24.950924	7.816285	7.019522
LOC_Os01g06600.1	24.181492	21.497768	28.37103	26.048522	21.274805	26.835531	25.163578	20.506813	21.982853	23.60609	28.211606	28.05196	33.447647	33.23537	24.795723	36.264924	30.724662	13.21884	19.407308	31.515627	23.296451	17.757194	8.449953	6.450292
LOC_Os01g06600.2	1.603625	0.163674	1.372507	2.36284	0.57269	0.163549	0	0.769106	0.125026	0.574193	0	1.06188	1.747167	0.36972	0	2.334354	4.605611	4.522508	3.223247	2.899732	3.305261	7.687894	8.860478	3.934418
LOC_Os01g06610.1	0	0	0	0	0	0	0	0	0	0	0	0.113661	0	0	0	0	0	0	0	0	0	0	0	0
LOC_Os01g06620.1	0	0	0.05159	0.047691	0	0.279429	0	0	0.048997	0	0	0	0	0.051204	0.05815	0.206677	0	0.144198	0.100918	0.109729	0.327939	1.385294	0.768758	0.361121
LOC_Os01g06630.1	0	0	0	0	0	0	0	0	0	0	0	0	0	0	0	0	0	0	0	0	0.072107	0	0.130651	0
LOC_Os01g06640.3	1.084244	1.019591	2.554388	0.522765	0.414891	0.872527	1.453128	0.060062	0.072007	0	1.024488	0.60025	1.340599	0.948575	0.398539	1.225922	4.423266	0.703898	4.330694	2.281393	2.604148	5.728525	3.833426	1.209144
LOC_Os01g06640.1	2.302393	1.598215	3.006447	0	1.03879	0	0	0.552891	0.802083	1.062659	0.851929	0.62245	0.968784	0.796153	0	0	3.376615	1.60965	8.365339	4.837339	6.472811	0	1.407369	0
LOC_Os01g06640.2	9.368826	7.662687	8.461086	1.135023	0.919711	0	2.281299	0	0	0	0	0.219228	1.010543	0.765024	0	0.322044	5.200664	0.864402	2.773551	0.612347	1.604775	4.905851	3.853464	0.820286
LOC_Os01g06650.1	0	0	0	0	0	0	0	0	0	0	0	0	0	0	0	0	0.15728	0	0	0	0	0	0	0
LOC_Os01g06660.1	2.4146	2.319437	2.459342	13.612599	12.543275	13.349176	6.320948	6.018891	6.348964	5.29943	8.156924	6.984049	24.374885	24.249052	5.786097	50.648186	85.350588	67.615406	98.333706	87.800792	114.502545	90.449767	83.634301	45.681584
LOC_Os01g06670.1	0	0	0	0	0	0	0	0	0	0	0	0.017291	0	0	0	0	0	0	0.031176	0.017172	0.044153	0	0	0
LOC_Os01g06680.1	4.313554	2.76315	4.56121	0.619699	0.742987	0.970821	2.597825	2.668584	3.200013	1.961382	2.220575	3.023566	2.599067	1.974052	2.49298	3.257461	2.803064	2.511803	1.088753	1.643709	1.541635	0.582395	0.090098	0.056025
LOC_Os01g06690.1	0	0	0	0	0	0	0	0	0	0	0	0	0	0	0	0	0	0	0	0.038856	0	0	0	0
LOC_Os01g06700.1	0	0	0	0	0	0	0	0	0	0	0	0	0	0	0	0	0	0	0	0	0	0	0	0
LOC_Os01g06710.1	0	0	0	0	0	0	0	0	0	0	0	0	0	0	0	0	0	0	0	0	0	0	0	0
LOC_Os01g06720.1	0	0	0	0.017838	0	0	0	0	0	0	0	0	0	0	0	0.102806	0	0.027021	0	0	0	0	0	0.059668
LOC_Os01g06730.1	0.018574	0.016151	0.01499	0.069968	0.01444	0	0	0	0	0	0.04107	0.048774	0.01457	0.014991	0.03445	0.161217	0.113816	0.105995	0.088003	0.01616	0.041548	0.060803	0	0.093619
LOC_Os01g06740.1	1.729074	2.421888	1.512979	22.417418	32.288641	16.843365	0.591268	0.5963	0.548255	1.05591	1.260001	1.579949	2.1606	2.329708	1.105306	120.537892	354.769355	141.22223	50.68133	31.018128	11.59447	67.283538	61.726264	56.607239
LOC_Os01g06750.1	0.306811	0.297379	0.773453	0.035836	0	0	1.151244	0.098534	0.478108	0.758686	0.5419	0.867743	1.054325	0.552483	0	0.465401	1.878057	1.085989	0.33893	0.406255	0.177387	0.260256	0	0.179821
LOC_Os01g06760.1	0	0	0	0	0	0	0	0	0	0	0	0	0	0	0	0	0.026005	0	0	0	0	0	0	0
LOC_Os01g06770.1	0	0	0	0	0	0	0	0	0	0	0	0	0	0	0	0	0	0	0	0	0	0	0	0
LOC_Os01g06780.1	0	0	0	0	0	0	0	0	0	0	0	0	0	0	0	0	0	0	0	1.399192	0	0	0	0
LOC_Os01g06790.1	2.246702	3.702905	2.160944	1.999767	0.997838	1.214937	2.944856	2.728964	2.424285	0.416306	0.498471	0.581952	0.151157	0.138234	0	0.092926	0.093711	0.073292	0.016908	0.093105	0.063846	0.023364	0.057836	0.053946
LOC_Os01g06800.1	0.264661	0	0	0	0	0	0	0	0	0	0	0	0	0	0	0	0	0	0	0	0	0	0	0
LOC_Os01g06810.1	0	0	0	0	0	0	0.019054	0	0	0	0	0	0.012261	0	0	0	0	0	0	0	0.011678	0	0	0.039416
LOC_Os01g06820.1	0	0	0	0	0	0	0	0	0	0	0	0	0	0	0	0	0	0	0	0	0	0	0	0
LOC_Os01g06836.1	3.263707	1.628233	4.007179	0.101073	0.034713	0.039323	0	0.801806	0.311017	0.532587	0.610155	0.557793	0.140574	0.036145	0	0.048652	0.509874	0.867432	0.212372	0	0.13341	0.244607	0	0
LOC_Os01g06852.1	0	0	0	0	0	0	0	0.077203	0.026596	0	0.03877	0.122019	0	0	0	0	0	0.039344	0	0.059946	0	0.376804	0.139753	0.391015
LOC_Os01g06870.1	0.970159	0.320397	1.464661	0.069626	0.143464	0.040651	0.50392	0.725046	0.678639	0.552226	1.368255	1.607245	0.072636	0.074704	0.170576	0	0.445851	0.843587	0.329213	0.160591	0.103392	0.151675	0.43709	0.698747
LOC_Os01g06876.1	18.539314	13.141575	20.965873	0.321225	0.60586	0.503908	7.97019	1.862476	1.765362	2.888428	0.998201	3.674968	0.391638	0.345134	0.391763	0.387674	0.936685	1.864419	0.507411	0.246665	0.212054	0.155883	0.192104	0.179103
LOC_Os01g06882.1	14.179331	8.597783	15.872102	0.445372	0.130811	0.526133	0.711116	0.379884	0.920007	0.115817	0.30106	0.232005	0.532412	0.273642	0.232242	0.184526	0.594265	0.866889	0.268329	0	0.06301	0.463742	0	0.319281
LOC_Os01g06890.1	0.17229	0.149649	0.41824	0	0.044624	0	0.418958	0.042847	0.088521	0.037471	0.128373	0.151854	0.022543	0.115953	0.079753	0.249524	0.402518	0.229408	0.18158	0.099889	0.299808	0.031367	0.038798	0.036187
LOC_Os01g06900.1	1.377124	0.69733	1.627433	0.154953	0.143885	0.017954	2.880011	0.996607	1.36114	1.572165	1.335215	1.460492	0.597038	0.481441	0.495741	0.468706	0.936367	0.234735	0.276148	0.375734	0.368063	0.112234	0.166708	0.051833
LOC_Os01g06910.1	0	0	1.611034	0	0	0	0	0	0	0	0	0	0	0	5.191616	0	0	0	0	0	0	0	0	0
LOC_Os01g06920.1	0.149306	0.016229	0.07531	0.014061	0	0	0.77294	0.19475	0.21536	0.77249	1.073073	0.849536	0.234248	0.135591	0.034615	0.506229	0.653506	0.383416	0.235804	0.194848	0.556641	0.020365	0.025212	0
LOC_Os01g06940.1	0	0	0	0	0	0	0	0	0	0	0	0	0	0	0	0	0	0	0	0	0	0	0	0
LOC_Os01g06950.1	0	0	0	0	0	0	0	0	0	0	0	0	0	0	0	0	0	0	0	0	0	0	0	0
LOC_Os01g06960.1	0	0	0	0	0	0	0	0	0	0	0	0	0	0	0	0	0	0	0	0	0.24027	0	0	0
LOC_Os01g06970.1	0	0	0	0	0	0	0	0	0	0	0	0	0	0	0	0	0	0	0	0	0	0	0	0
LOC_Os01g06980.1	0	0	0	0	0	0	0	0	0	0	0	0	0	0	0	0	0	0	0	0	0	0	0	0
LOC_Os01g06990.1	0	0	0	0	0	0	0	0	0	0	0	0	0	0	0	0	0	0	0	0	0	0	0	0
LOC_Os01g07000.1	0	0	0	0	0	0	0	0	0	0	0	0	0	0	0	0	0	0	0	0	0	0	0	0
LOC_Os01g07010.1	0	0	0	0	0	0	0	0	0	0	0	0	0	0	0	0	0	0	0	0	0	0	0	0
LOC_Os01g07020.1	0	0	0	0	0	0	0	0	0	0	0	0	0	0	0	0	0	0	0	0	0	0	0	0
LOC_Os01g07030.1	0	0	0	0	0	0	0	0	0	0	0	0	0	0	0	0	0	0	0	0	0	0	0	0
LOC_Os01g07040.1	0	0	0	0	0	0	0	0	0	0	0	0	0	0	0	0	0	0	0	0	0	0	0	0
LOC_Os01g07050.1	0	0	0	0	0	0	0	0	0	0	0	0	0	0	0	0	0	0	0	0	0	0	0	0
LOC_Os01g07060.1	0	0	0	0	0	0	0	0	0	0	0	0	0	0	0	0	0	0	0	0	0	0	0	0
LOC_Os01g07070.3	3.908636	1.662076	3.915438	1.789984	1.417807	4.283359	6.387457	2.368232	3.477346	2.023782	3.067802	2.530543	6.254861	5.754233	4.422563	9.252589	13.974975	11.751826	9.40622	7.518512	6.274774	8.987372	8.911535	6.737477
LOC_Os01g07070.4	3.851347	2.310775	2.63729	8.099821	4.87066	4.132583	17.675027	7.84978	9.696091	4.902674	3.359665	4.381446	10.404178	8.674668	3.587864	15.115877	18.254683	14.589859	8.454668	6.964357	7.458142	7.711205	14.219323	9.58874
LOC_Os01g07070.1	10.706608	12.967975	10.946531	8.677177	8.225467	8.797212	5.706061	12.578746	13.647607	11.385581	13.320338	10.07938	1.86801	2.576034	2.252073	29.211093	15.748356	24.574551	10.754829	11.76989	11.571361	12.941788	9.09168	6.37402
LOC_Os01g07070.2	0.577076	0.432124	0.667862	0.232956	0.434201	0.649778	0	0.887917	0.406904	0.087323	0.445309	0.212114	0.715969	0.262032	0.15297	1.335485	0.798254	2.466912	1.152063	0.294396	1.830852	1.521445	1.052699	0.408578
LOC_Os01g07080.1	3.361362	3.084833	4.890989	1.098037	0.856182	0.744364	3.708881	3.757508	5.034255	7.033126	7.614439	7.748381	1.721983	2.011478	2.754143	2.161536	1.668602	3.105723	2.943609	2.724531	2.837368	2.965675	2.205161	1.339139
LOC_Os01g07080.2	0.054748	0	0	0	0.056346	0	0.128928	0.181057	0.212422	0.15389	0.49367	0.518428	0	0	0.746839	0.06567	0.30366	0.405072	0.13663	0.333123	0.24521	0.260364	0.403032	0
LOC_Os01g07090.1	67.931237	61.152999	78.148889	14.106497	11.553879	17.803795	42.608152	38.169468	36.303289	32.954423	29.175011	32.756965	27.431423	25.563362	15.519157	8.242923	2.917841	4.609266	3.443818	14.086695	6.143379	1.792043	1.935746	1.740607
LOC_Os01g07100.1	5.60789	5.53534	9.200115	4.770642	3.911798	3.918424	3.570452	8.169517	9.346198	5.803523	9.194687	7.245833	4.609654	5.063324	0.808822	12.604201	19.452848	13.896381	10.119357	9.529364	10.465207	3.60766	6.501055	6.262621
LOC_Os01g07110.1	0.10866	0	0	0.787907	0.559769	0.27213	0.04968	0.091069	0.229661	0.139927	0.238988	0.296219	0.053253	0.120546	0	1.50227	2.638483	2.46485	0.385931	0.460956	0.567251	0.503643	1.449384	2.03657
LOC_Os01g07120.2	3.138709	2.335796	2.890628	8.981393	8.567117	8.240022	4.145064	2.663125	3.856046	1.673128	1.938744	2.501127	1.830085	1.977412	1.439829	10.803709	14.94397	20.961415	2.317643	2.127276	2.308507	5.148397	4.012347	4.174962
LOC_Os01g07120.1	11.602901	13.087292	12.6351	21.278166	14.767084	18.633744	17.195148	7.870114	6.924581	5.583469	5.816634	8.448307	3.100681	7.315187	7.644694	28.412	44.859339	39.280863	5.158948	7.77132	7.640171	19.347093	4.620724	3.479294
LOC_Os01g07130.1	0.046394	0.130575	0.044734	0.703569	0.288111	1.014999	0	0.035498	0.252681	0.072569	0.068663	0.156049	0.377486	0.470932	0	1.230005	3.967831	1.573497	0.532098	0.215451	0.141737	1.160063	1.096753	0.505172
LOC_Os01g07140.1	0	0	0	1.230271	1.345941	0	0.060206	0	0	0	0	0	0	0.670162	1.719013	2.826867	3.120175	9.915659	1.196189	1.659585	0	1.835727	0	0
LOC_Os01g07140.2	1.30305	1.759412	0.808468	0	0	1.382641	0	0.798153	0.753511	1.390068	2.533739	2.370187	1.570342	1.116827	0	1.812578	0.917239	0.661794	0.45606	0.402369	2.064825	1.220501	1.383196	1.114223
LOC_Os01g07150.1	3.285798	3.660712	4.823547	2.608307	2.417011	4.659936	12.696803	5.226553	6.390728	3.896207	8.176579	4.949348	3.268373	4.966007	0.454957	9.813938	5.108772	3.195215	3.69539	3.562464	3.203124	1.8255	0.223177	1.039662
LOC_Os01g07160.1	0	0	0	0	0	0	0	0	0	0	0	0	0	0	0	0	0	0	0	0	0	0	0	0
LOC_Os01g07170.1	2.706749	2.383813	3.076816	0.470685	0.388035	0.329314	4.091432	2.58192	3.378127	3.627765	3.445551	4.074061	0.654497	1.783917	0.653959	4.482118	2.702581	8.079303	1.845611	1.954549	3.385853	1.138764	0.844184	0.682297
LOC_Os01g07180.1	0	0	0	0	0	0	0	0	0	0	0	0	0	0	0	0	0	0	0	0	0	0	0	0
LOC_Os01g07190.1	0	0	0	0	0	0	0	0	0	0	0	0	0	0	0	0	0.357278	0.229263	0	0	0.150431	0	0	0.25378
LOC_Os01g07200.1	41.376884	46.096044	39.915862	33.843751	40.988025	27.064734	11.167382	18.625066	17.325101	11.419026	15.883372	12.296266	11.791797	10.79686	2.820668	58.649621	61.591739	76.144439	26.566621	20.592939	34.760625	6.844221	5.211163	8.652402
LOC_Os01g07212.1	0.331716	0.14386	0.63964	0.031245	0.096596	0	0.60357	0.247793	0.256244	0.328337	0.283041	1.032303	0.130339	0.134059	0	0.045104	0.472744	0	0.16408	0.108123	0.154651	0	0	0
LOC_Os01g07240.1	7.799708	16.392597	3.387565	0.164419	0.084655	0.096238	0.066005	0.530348	0.337875	1.092491	7.462094	4.061925	3.904474	2.470899	0.502766	0.237678	0	0.062247	0	0.331688	0.081392	0	0	0
LOC_Os01g07250.1	13.796962	11.726961	14.769954	3.215062	3.127842	3.431944	11.757346	13.437638	13.241485	16.683515	20.344502	23.020462	5.326472	5.188575	4.347962	2.038303	1.433644	0.045509	0.725735	1.559802	1.338485	0.13083	0.107779	0.251284
LOC_Os01g07260.1	3.056769	1.990896	4.206953	0.737018	0.712485	0.883325	7.282023	3.330262	4.029801	5.9531	4.050585	5.745929	5.040236	3.012156	2.857342	1.162346	0.401768	0.279095	0.072499	0.433668	0.478743	0.367369	0.371727	0.269655
LOC_Os01g07270.1	11.816756	6.381842	14.549978	3.253348	1.837184	5.173724	7.520391	5.202599	3.595973	21.710515	13.90056	16.167165	9.754348	7.153497	1.675346	1.632013	0.435523	0	0	0.82648	1.08923	2.1762	0	1.222703
LOC_Os01g07280.1	3.376462	1.862626	3.714703	0.864265	0.572003	0.302416	1.238445	1.290964	1.38273	0.70172	0.864264	0.987214	0.390601	0.401857	0.66204	0.187928	0.416933	0.098811	0.017096	0.376565	0.145255	0.189001	0.116961	0.054548
LOC_Os01g07300.1	1.389857	1.144345	0	1.254941	0	0	0	1.834536	0	2.582747	1.892795	0.44891	3.052015	1.319545	0	9.27646	7.217485	13.944538	3.938176	4.26678	3.368616	1.533521	0.542455	0.85201
LOC_Os01g07300.2	23.773621	26.750182	19.655102	22.418826	29.900345	27.798219	8.110148	16.076916	12.872865	15.673863	14.887904	20.173695	15.430455	17.258658	18.065913	79.098854	103.904958	123.584663	25.834996	30.12781	20.797829	23.133656	39.253147	42.45532
LOC_Os01g07310.1	41.967601	43.348347	40.397834	29.455726	23.623612	20.236118	31.724343	27.217858	32.449774	17.682462	24.336786	23.637743	9.529871	12.495878	6.483872	9.453419	8.240662	2.739686	3.928425	6.304637	3.327013	1.146886	0.39059	0.596145
LOC_Os01g07310.3	2.182473	2.266536	1.592828	4.12993	1.812357	6.54811	2.098114	2.380815	1.556777	1.323449	1.507836	0.955462	0.801808	0.628435	0	0.565631	0.722429	1.047789	0.347053	0	0.623278	0	0.348525	0
LOC_Os01g07310.4	0	0	0	0	0	0	0	0	0	0	0	0	0	0	0	0	0	0	0	0	0	0	0	0
LOC_Os01g07310.2	0.34845	0.581505	0.548252	0.585658	0.57658	0.541612	4.912944	0.066351	0.6403	0.109077	0.345644	0.344971	0.184733	0.071391	0	0	0.296759	0.26312	0	0	0	0.236712	0	0
LOC_Os01g07320.1	1.14361	1.260198	1.918171	0.988067	2.150534	1.195496	0	1.484804	1.034809	3.387058	3.847105	2.221161	0.64996	1.734916	2.818505	0.542103	1.015944	0.373802	0	0.141705	0.857832	0	0	0
LOC_Os01g07330.3	0.059938	0.041969	0.11124	0	0.012844	0	0	0.109643	0.076357	0	0.041892	0	0	0.022309	0	0.046387	0.026021	0.059694	0	0.016422	0.040566	0	0	0
LOC_Os01g07330.4	0	0.151217	0	0	0	0	0	0.051876	0	0	0	0.039347	0	0	0	0	0	0	0	0.026671	0	0.055649	0	0
LOC_Os01g07330.1	0.499832	0.057025	0.214866	0.141027	0.092613	0.103877	0.850131	0.22827	0.379394	0.263757	0.463954	0.407012	0.026695	0.183016	0.236786	0.099894	0.181895	0.132735	0.174666	0.119259	0.123163	0	0	0.042886
LOC_Os01g07330.2	0	0	0	0	0	0	0	0	0	0	0	0	0	0	0	0	0	0	0	0	0	0	0	0
LOC_Os01g07340.1	1.432327	0.776955	1.509531	0.026981	0.055628	0.031407	4.043739	1.390175	1.271098	1.692749	1.169553	2.568901	0.084382	0.173594	0.695338	0.233559	0.408067	0.531277	0.424858	0.498108	0.801244	0.078289	0.096778	0.090257
LOC_Os01g07350.1	1.485536	1.058289	1.682645	0.310893	0.208496	0.306204	3.291123	1.953433	1.984998	1.951532	2.012013	1.573409	0.388504	0.53294	0.248657	1.141922	1.481273	1.836765	0.325917	1.130791	0.923091	0.067556	0.027873	0.103996
LOC_Os01g07360.1	0	0	0	0	0	0	0	0	0	0	0	0	0	0.119797	0	0	0	0	0	0	0	0	0	0
LOC_Os01g07360.3	0	0	0	0	0	0	0	0	0	0	0	0	0	0	0	0	0	0	0	0	0	0	0	0
LOC_Os01g07360.2	0	0	0	0	0	0	0	0	0	0	0	0	0	0	0	0	0	0	0	0	0	0	0	0
LOC_Os01g07360.4	0.184365	0.095996	0.179407	0.194489	0.02864	0.097056	0.358124	0.082596	0.142299	0.436185	0.374192	0.522911	0.057932	0	0	0.200445	0.258609	0.252496	0.3792	0.128225	0.110012	0.080627	0.199315	0.092942
LOC_Os01g07364.1	0	0	0	0	0.240637	0	0	0.23977	0.253959	0	0	0	0	0.257224	0.277531	0	0	0	0	0	0.470146	0	0.850643	1.188259
LOC_Os01g07370.2	3.075835	0.840109	1.015052	5.286542	0	12.590742	1.805927	0.597141	1.549082	0.812469	0	1.577565	2.68283	2.321828	0	1.65654	4.530561	0.514734	0	0	6.553343	0	0	0
LOC_Os01g07370.1	26.415208	41.737533	25.014643	18.579603	30.877876	13.114668	52.880636	34.870771	34.210404	29.09135	34.54758	35.853893	4.85559	7.313279	12.254586	5.988704	0	3.540565	3.051947	7.6494	1.00027	1.490449	2.157305	1.353583
LOC_Os01g07376.1	14.236272	9.412752	12.147738	6.867268	6.997605	7.091838	21.354853	20.312738	23.103161	26.713868	22.458924	27.740872	8.528143	10.810656	11.793574	7.021934	4.652128	6.405016	10.275966	18.141224	16.758861	9.114144	4.620704	9.640841
LOC_Os01g07382.1	10.524189	9.849809	9.843394	6.211272	5.061261	4.425897	12.077028	10.893378	11.631112	14.072613	13.855809	15.710054	7.614699	10.843622	13.410394	9.680708	8.171701	6.586274	5.01471	6.920018	4.863554	1.477968	0.629408	0.352167
LOC_Os01g07390.1	4.185781	3.721438	3.368607	4.98503	4.300338	2.581007	12.997956	15.579737	18.526972	38.09296	38.394264	40.533076	48.786862	41.84413	25.942632	36.53896	27.302603	43.382053	23.097669	26.033818	23.542613	22.580273	12.771402	12.038788
LOC_Os01g07400.2	0.897875	0.164692	0	3.399467	1.979337	0.441604	0	0.856652	0.532296	0.196558	0.946346	0.307019	0.687045	1.329016	0	0.247597	3.132748	4.241657	0.871289	1.778013	1.171056	3.993931	4.733384	1.791257
LOC_Os01g07400.1	12.669697	11.809381	12.911974	9.482929	5.353244	9.23246	12.328491	8.062587	7.843143	5.67191	6.22248	5.517088	4.874034	4.799353	2.246953	11.736971	10.605544	8.774119	8.528659	6.609521	7.343104	2.256002	0	1.498856
LOC_Os01g07410.1	2.150006	1.761954	2.304266	1.117999	0.564664	0.768926	5.631561	3.848476	4.295378	3.28431	4.508921	4.141388	2.92446	2.837176	0.252245	2.763447	3.980007	1.69347	1.699712	1.764314	1.445371	0.496257	0	0.267132
LOC_Os01g07420.1	1.341871	1.123163	1.316552	0.104606	0.071845	0.081433	0.280396	0.414973	0.608176	1.717225	3.854545	2.600575	0.691139	1.047524	0.042711	0	0.040597	0.158424	0.14655	1.487821	1.277196	0	0.187622	0
LOC_Os01g07430.1	0	0	0	0	0	0	0	0	0	0	0	0	0	0	0	0	0	0	0	0	0	0	0	0
LOC_Os01g07450.1	0	0	0	0	0	0	0	0	0	0	0	0	0	0	0	0	0	0	0	0	0	0	0	0
LOC_Os01g07460.1	0	0	0	0	0	0	0	0	0	0	0	0	0	0	0	0	0	0	0	0	0	0	0	0
LOC_Os01g07470.1	0	0	0	0	0	0	0	0	0	0	0	0	0	0	0	0	0	0	0	0	0	0	0	0
LOC_Os01g07480.2	0	0.196268	0.092384	0	0	0	0	0.042391	0.087788	0.075811	0.065299	0.050918	0.17833	0.045846	0	0.246983	0	0.064668	0.314389	0.246114	0.676486	0	0	0
LOC_Os01g07480.1	0	0	0	0	0	0	0	0	0	0	0	0	0	0	0	0	0.143255	0	0	0	0	0	0	0
LOC_Os01g07490.1	6.066303	4.585523	8.722495	3.614706	2.383411	3.332307	7.976508	5.956192	6.699638	6.392694	7.276133	7.079524	6.756548	5.452269	2.33916	6.837354	5.270132	4.168621	5.026693	8.412534	7.561474	3.501384	0.864724	1.110799
LOC_Os01g07500.1	2.640827	3.085379	1.848596	2.06351	1.899609	0.999862	11.685542	9.059245	10.887507	7.940411	8.562497	8.614896	3.22599	2.949746	2.171783	0.354291	0.371442	0.074419	0.077341	0.311836	0.243159	0.035628	0	0
LOC_Os01g07510.1	0	0	0	0	0	0	0	0	0	0	0	0	0	0	0	0	0	0	0	0	2.546517	0	0	0
LOC_Os01g07520.1	28.325726	28.825073	26.248519	17.524107	15.842508	16.179184	15.419767	16.780101	18.941723	14.226667	16.877458	16.740101	11.843708	10.480398	4.555495	26.283637	31.763987	38.245601	21.489803	19.156215	25.257696	15.167797	11.121646	7.604374
LOC_Os01g07530.1	21.547439	24.727771	17.319117	451.680542	428.367808	534.098419	50.655295	42.86144	64.921153	18.240641	30.390747	24.489348	23.584637	22.472089	12.971752	16.488844	26.522313	65.106322	98.28601	112.163843	185.773419	29.135764	64.425078	40.484025
LOC_Os01g07540.1	4.388253	2.329487	4.184554	1.484683	1.634	1.260293	4.451302	4.517128	5.3301	3.08209	3.666832	3.232346	2.60463	2.678854	1.709095	2.485084	2.671146	1.328699	2.658751	3.580272	2.605504	0.930943	0.726247	0.33863
LOC_Os01g07550.1	0.39359	0	1.011511	0.578737	0	0	0	0	0	0	1.250338	0.429292	0.310331	0.316962	0	0	0	0	0	0	0.28939	0.433336	0	0
LOC_Os01g07560.1	0	0.013459	0.012476	0	0	0	0	0	0	0	0.699009	0.283804	0.036403	0	0	0.016781	0.027081	0	0.085498	0.121165	0.092287	0.067509	0.0209	0.019495
LOC_Os01g07570.1	0.068421	0.296968	0.083168	0	0	0	0.664851	0.10215	0.052784	0	0.500023	0.272399	0.134345	0.165832	0.063285	0.111549	0.479766	0.156177	0.243503	0.327192	0.229642	0	0	0
LOC_Os01g07590.1	45.267584	44.238844	45.536818	89.494688	61.514876	79.885365	56.25614	36.06449	44.858998	20.846697	20.39157	18.078877	7.670208	11.262546	0.577095	13.802033	46.0376	13.332054	33.632302	14.590003	14.863484	15.533934	61.331779	10.057739
LOC_Os01g07600.1	0.141415	0.221107	0.251717	0.04262	0.043954	0	0	0.253205	0.414117	0.553396	0.347553	0.348893	0.044407	0.022841	0	0.184318	0.24778	0.258236	0.201196	0.172178	0.232017	0	0.114643	0.035642
LOC_Os01g07610.1	1.762255	1.315429	1.599847	0.63737	0.355905	0.185448	1.797672	1.60505	1.60455	2.636724	3.451373	3.962912	2.076288	1.822486	0.847437	1.724036	1.204896	1.689444	0.418154	1.072503	0.630909	0.077053	0.047627	0.044419
LOC_Os01g07620.1	0.547261	0.540285	0.6408	0.176783	0.121198	0	0	0.644859	0.243192	1.279995	3.138143	2.116447	1.725135	2.219457	1.93799	1.024764	0.343844	0	0.419066	1.560577	0.233421	0.171706	0.211462	0.197138
LOC_Os01g07630.1	3.489631	2.874795	2.967908	0.097379	0.120528	0.113013	2.20116	2.471929	2.11059	3.431904	5.889538	5.889407	3.570822	3.047347	2.178771	1.880584	1.335834	0.501532	0.837486	1.731151	2.043313	0.084683	0.209545	0.032574
LOC_Os01g07640.1	0.043217	0	0	0	0	0	0	0	0	0	0.049069	0.038473	0	0	0	0	0	0	0.034209	0	0	0	0	0
LOC_Os01g07650.1	0	0	0	0	0	0	0	0	0	0	0	0	0	0	0	0	0	0	0	0	0	0	0	0
LOC_Os01g07660.1	0	0	0	0	0	0	0	0	0	0	0	0	0	0	0	0	0	0	0	0	0	0	0.10958	0
LOC_Os01g07670.1	0	0	0	0	0	0	0	0	0	0	0	0	0	0	0	0	0	0	0	0	0	0	0	0
LOC_Os01g07680.1	0	0	0	0	0	0	0	0	0	0	0	0	0	0	0	0	0	0	0	0	0	0	0	0.389922
LOC_Os01g07700.1	20.62763	13.340437	16.995598	4.644341	4.524319	0.963354	18.17637	14.680955	14.901913	6.01709	2.573357	6.219053	2.852223	3.02586	0	0	0	0.265629	0.665877	2.280785	0.883077	0.137032	0	0.478044
LOC_Os01g07700.3	0.533402	0	2.25603	1.32912	1.033259	5.961571	0.933202	1.378009	1.959502	0	0	0	0	0	0	1.909547	0.367752	0	0	0.144681	0	0	0.36815	0
LOC_Os01g07700.2	6.964677	8.964209	10.121883	8.43287	5.193176	7.096091	28.611382	15.616133	16.865025	2.782743	5.081497	2.60096	1.548056	0.733371	1.104604	1.42972	1.671292	0.6749	1.453627	1.252373	1.882993	0.358747	0	0.300406
LOC_Os01g07710.1	0	0	0	0	0.148464	0.112895	0	0	0.247425	0	0	0	0	0	0	0.417456	0.168164	0.072809	0	0.055404	0.04761	0	0	0
LOC_Os01g07720.4	13.792993	12.079241	13.865955	4.788644	3.747329	3.09674	23.136848	16.004562	14.575894	11.586426	12.431683	13.661691	6.771559	8.182243	3.332543	3.16934	6.030353	1.366499	6.316558	9.184469	7.32536	2.358472	1.176214	0.320436
LOC_Os01g07720.2	0.660779	0.221229	0.586154	0.394847	0.379871	0	0	0.427372	0.758027	0.54392	0.610967	0.904475	0.22585	0.325234	0	0.229032	0.745405	0.861944	0.75535	0.113431	1.077881	0	0.423469	0.152625
LOC_Os01g07730.1	21.846554	31.108348	15.49626	52.894544	55.156264	52.577766	35.123697	40.009906	24.537698	30.606595	32.340846	35.369951	32.988552	43.774044	40.979815	16.344353	29.299141	26.939017	9.937112	17.897488	11.863276	1.693881	0.791869	0.738477
LOC_Os01g07740.3	2.649327	3.361309	2.209023	0.492339	0.516941	0.267841	0.643809	1.52967	1.508909	1.384002	2.059146	2.327524	0.891294	0.492726	0.968359	0.849073	1.222703	0	0.957596	0.789274	0.812387	0.052841	0.313736	0
LOC_Os01g07740.1	0	0	0	0	0	0	0	0	0	0	0	0	0	0	0	0	0	0.391409	0	0	0	0	0	0
LOC_Os01g07740.2	1.610471	2.696584	1.788979	0.530179	0.589863	0.073281	1.000763	1.888291	1.846601	2.438703	1.990088	2.051433	0.816117	1.15394	0	0.774766	0.597133	0.739408	0.258284	1.401168	0.544939	0.311394	0	0.278321
LOC_Os01g07750.1	18.250772	15.963064	18.786237	10.316944	7.683885	11.001121	17.202288	16.984463	14.179459	10.535713	11.395669	15.209584	18.137997	13.971711	8.584502	20.231593	22.729704	15.909537	11.883344	15.906227	12.823231	8.761746	3.952605	2.426777
LOC_Os01g07760.1	1.673943	2.051123	1.797219	2.729966	1.473118	2.417602	1.485353	4.13479	4.619146	6.917091	6.406871	7.691063	3.113101	1.438384	0.169402	1.300433	3.520108	1.746083	4.376786	2.957156	5.994024	3.76194	3.322619	2.503028
LOC_Os01g07760.2	71.890401	84.816801	61.45658	31.632337	28.657613	37.949152	56.447157	46.446217	39.039739	51.228593	51.82636	65.397145	23.754718	27.486266	22.780284	40.965925	40.879616	24.88386	47.328601	53.984663	68.763977	20.155014	12.789251	11.359144
LOC_Os01g07770.1	34.028447	51.002797	25.61353	2.320487	2.063216	1.925598	12.820535	16.34969	20.270777	18.246716	22.030131	13.634303	3.607749	8.630917	10.609067	1.36401	0.878591	0.379785	2.314098	2.310238	2.608595	0.457065	1.012801	0.209813
LOC_Os01g07780.1	45.649639	72.067003	28.07372	8.661593	10.554112	8.745308	39.354013	46.910912	34.708937	52.135431	86.624154	62.806918	9.366619	15.432105	16.040775	12.380962	9.208543	4.131674	23.756739	36.749644	55.812336	10.458514	1.383798	15.381483
LOC_Os01g07790.1	0.052425	0	0	0	0.040293	0	0	0	0	0	0	0	0	0	0	0.056952	0	0.119357	0	0	0.039014	0	0	0
LOC_Os01g07800.2	11.624929	9.0937	14.372313	3.394895	3.447696	3.599894	32.603401	25.407304	28.352022	8.750419	5.973093	10.469849	1.040718	2.515194	2.578924	1.812089	0.765706	0.319981	0.932814	1.254724	1.356896	0.436272	0.343718	0.847694
LOC_Os01g07800.1	0.109321	0	0	0.080561	0.173532	0	0.133854	0.353361	0.399381	0.236451	0	0.160633	0	0.048854	0	0.094995	0.028111	0.148492	0	0.099369	0.023951	0	0	0.042949
LOC_Os01g07810.1	43.391294	38.391565	45.967853	5.39409	6.076981	4.659283	60.414531	37.028701	38.523136	27.018908	31.074881	32.077575	23.815495	19.748088	30.306355	11.889609	19.498465	4.514069	41.98019	32.865298	39.262582	9.849901	6.663306	5.092157
LOC_Os01g07810.2	6.588963	4.819684	5.053344	5.368954	4.399627	2.000155	11.204873	9.965519	9.736568	8.743865	6.512551	6.308388	4.777256	5.804326	19.678141	8.560571	6.751988	5.372843	21.654811	16.422193	20.154198	6.812601	4.898718	8.965079
LOC_Os01g07810.3	3.220693	2.430146	5.164787	1.185821	0.874013	1.248493	3.035673	2.321156	3.347484	1.47742	2.318613	1.816804	1.115744	0.909153	1.575539	0.925025	1.250545	1.727621	1.186743	1.032477	0.913282	0.520885	0.312935	0.057812
LOC_Os01g07820.1	0.296819	0.351509	0.364635	0.015327	0	0	0	0.062234	0.084404	0	0.044712	0.017259	0.032965	0.015897	0.036523	0.021388	0.020202	0.023648	0.049495	0.018575	0	0.025791	0.119446	0.159493
LOC_Os01g07830.1	0	0	0	0	0	0	0	0	0	0	0	0	0.013855	0	0	0	0.01748	0	0	0	0	0	0.0773	0
LOC_Os01g07840.1	0.020938	0	0.033723	0.007891	0	0	0	0.023391	0.016122	0	0	0	0.008207	0.008445	0	0.045392	0.082428	0	0.00992	0.063778	0.054727	0	0	0
LOC_Os01g07850.1	0	0	0	0	0	0	0	0	0	0	0	0	0	0	0	0	0	0	0	0	0	0	0	0
LOC_Os01g07860.1	0	0	0	0	0	0	0	0	0	0	0	0	0	0	0	0	0	0	0	0	0	0	0	0
LOC_Os01g07870.1	8.230011	7.43486	8.899153	2.081171	2.504496	2.096965	13.644231	10.902755	11.721537	8.857607	7.997777	8.960167	3.874896	4.627592	2.959267	44.061929	25.209529	38.086126	13.994457	10.698551	11.885209	27.908313	5.497703	4.438088
LOC_Os01g07880.1	34.073674	40.278513	28.026035	70.631993	93.631111	70.434037	113.872792	87.233874	88.470321	36.899365	49.738281	40.061603	67.853261	71.828068	76.571146	84.349532	71.695776	40.824693	79.370564	129.169678	100.724587	29.689302	22.854412	17.129138
LOC_Os01g07890.1	71.023614	78.470805	70.261278	54.360578	42.617942	51.237676	26.090902	43.892285	21.164246	29.472913	30.964528	28.737709	26.700565	25.915349	4.184174	18.806422	7.013309	0.991305	20.896361	56.552416	53.870676	14.106202	3.69611	10.020208
LOC_Os01g07900.1	3.312999	2.300571	1.692985	3.560379	3.355853	3.109663	2.590162	1.345073	1.301558	1.092655	1.754572	1.56577	6.665051	4.356686	2.905931	5.187864	2.480141	1.165148	4.88984	6.85449	7.629281	3.945184	2.246344	1.449243
LOC_Os01g07910.1	5.168109	4.73921	4.409857	0.718427	0.778929	1.502996	10.938248	11.216468	8.539935	11.205757	14.748743	14.392903	3.945714	7.141832	3.610206	0.87415	1.926024	1.145269	3.735961	6.147245	4.604403	1.482315	0.610407	0.316226
LOC_Os01g07920.1	0.308103	0	2.415418	1.89022	0.212895	0	1.969875	1.570353	0.434143	0.845607	1.327284	1.304028	1.059089	0	0.808035	0	1.837627	0.572448	1.66484	2.395913	2.583722	0.274958	0.084773	0.158085
LOC_Os01g07920.2	4.013936	4.444274	2.343106	0	0.661889	1.994249	0	1.666331	3.840528	2.356858	1.289982	2.25795	0.371794	2.027763	0	2.663533	1.796016	0	0.572223	0	0.410342	0	0	0
LOC_Os01g07930.1	0	0	0	0	0	0	0	0	0	0	0	0	0	0	0	0.066707	0	0	0	0	0	0.067069	0	0
LOC_Os01g07940.1	3.19327	4.989332	2.107493	0.310402	0.239773	0.200819	1.141565	1.979604	1.001838	1.129669	1.589769	1.637056	0.460703	0.473955	0.99287	1.025304	0.714965	0.261096	0.645226	1.021088	0.824947	1.337467	0.482725	0.966539
LOC_Os01g07950.1	23.571217	22.929492	23.547694	19.887318	16.504462	16.356298	29.421643	28.723487	35.301698	25.989412	26.779323	29.731273	29.728874	30.304801	20.531699	77.473339	55.036335	44.407776	39.790149	41.963644	38.818442	48.250246	23.239492	23.774835
LOC_Os01g07960.2	0.682599	0.848447	1.388381	0.242019	0.148259	0.479071	0	0.910646	1.688593	1.966526	2.301958	2.070269	1.772287	2.408831	0	2.105612	2.888474	2.094441	4.197879	3.738753	5.469084	2.444497	1.260657	1.151424
LOC_Os01g07960.3	2.833454	0.404604	0.697455	0	0.938749	0	0.30805	1.307209	1.098509	2.958059	0.663503	1.09533	2.292919	2.873888	77.630485	8.181732	1.599961	5.381521	3.536987	3.249424	5.438697	0.251062	0	0.19126
LOC_Os01g07960.1	63.020583	64.051996	67.089472	14.518433	10.859504	14.032927	56.331684	65.303476	61.022904	70.843416	76.27708	70.860671	120.146764	95.990878	2.87987	70.47922	23.499396	34.404296	12.021784	38.196672	15.978482	5.622229	4.37807	3.187214
LOC_Os01g07970.1	78.919933	99.373891	67.580129	151.988537	221.463745	105.530318	20.825782	14.456728	11.929398	23.76479	15.7141	25.841256	260.538208	483.979586	1530.718066	285.268683	195.846838	112.330577	99.482737	198.32042	113.422295	112.309553	29.212179	40.169756
LOC_Os01g07980.1	6.555259	3.424695	9.003006	2.172394	1.846731	0.355583	14.550018	15.523381	13.926986	25.422893	24.408982	26.591898	33.02411	25.261582	2.454547	9.145138	6.654704	3.175053	3.638158	13.265465	8.455622	0.328093	0.672223	0.250633
LOC_Os01g07990.1	0	0	0	0	0	0	0	0.010788	0.033393	0.037323	0.079696	0.037919	0.045422	0.011684	0	0.015703	0.012672	0	0.01143	0	0	0	0	0
LOC_Os01g08000.2	3.714864	1.912452	4.901068	1.178268	0.512251	0.774328	7.78861	9.227403	11.090766	8.851052	10.945793	12.837843	9.052316	6.01066	2.534052	7.276168	3.620928	3.129948	1.608158	4.212314	2.496609	0.300493	0.741498	0.898845
LOC_Os01g08010.2	1.238881	0.145832	0	0	0	0	0	0.299365	0	0	0	0	0	0	0	0	0	0	0	2.460706	2.186028	0	0	0
LOC_Os01g08010.1	2.075738	2.941747	2.762746	1.066895	0.831624	0.514736	3.439467	1.994909	2.158152	1.676016	2.990808	2.994917	2.739572	2.315807	0.447171	5.517927	4.601119	4.729728	1.2291	0	0	0.679457	0.420004	0.217617
LOC_Os01g08020.1	7.786368	5.481608	7.34327	1.416078	0.667664	1.268165	30.370244	24.57494	24.822721	4.337404	5.720093	3.663378	0.316134	0.433629	0.074595	0.14579	0.070558	0.153218	0.063657	0.210165	0.101743	0.146617	0.290212	0.169176
LOC_Os01g08050.1	0	0	0	0	0	0	0	0	0	0	0	0	0	0	0	0	0	0	0	0	0	0	0	0
LOC_Os01g08060.1	0	0.140225	0	0	0	0	0	0	0.088333	0	0	0	0	0.043799	0	0	0	0	0.069018	0.099763	0.277148	0.973349	0.46938	0.071964
LOC_Os01g08070.1	0	0	0	0	0	0	0	0	0	0	0	0	0	0	0	0	0	0	0	0	0	0	0	0
LOC_Os01g08090.1	3.222231	1.157056	3.303903	0.446525	0.345201	0.227483	6.339821	1.825228	1.343605	6.134645	3.508622	7.189999	3.05502	3.98038	0.856015	1.008596	1.591048	0.549509	1.406374	3.863835	1.768025	0.24296	0.100101	0
LOC_Os01g08100.1	2.431209	2.269634	2.014687	0.035232	0.072593	0.041147	0.113318	1.083245	0.216908	0.929939	1.385568	1.502044	0.294052	0.340227	0	0.203555	0.369194	0	0.074043	0.44693	0.104637	0	0	0
LOC_Os01g08110.1	1.157285	0.889895	1.392892	0.445046	0.179808	0.376699	0.80341	1.308026	1.326165	0.996214	0.77972	1.344596	0.155803	0.667785	0.642372	0.467136	0.231831	0	0	0.373754	0.197289	0	0	0
LOC_Os01g08120.1	0.067044	0.058202	0.081478	0.025258	0	0	0.325774	0.050043	0.10343	0.483223	0.414268	0.672935	0	0.054162	0	0.036432	0.02938	0	0	0.029147	0.050003	0	0	0
LOC_Os01g08130.1	5.930971	3.406634	5.435229	0.287311	0.472785	0	1.745961	2.523858	0.41486	0.311487	0	0	3.848486	2.346767	1.002117	0.582792	0.067049	0.086999	0	0.13234	0	0.167396	0	0
LOC_Os01g08140.1	15.458248	19.807132	13.322511	0.918616	0.806191	0.796329	0	5.636721	1.927837	0.778817	0	0.339676	10.635578	4.115169	10.495036	2.883489	0	0	0	0.451533	0.130199	0.193055	0	0.219721
LOC_Os01g08150.1	0	0.019867	0.036935	0	0.017766	0	0	0	0	0	0.025387	0.100332	0	0	0	0	0	0	0	0	0	0	0	0
LOC_Os01g08160.1	11.051903	16.335435	6.738213	10.252689	7.940884	9.094279	4.269467	11.231038	11.847724	6.727581	7.988778	4.47117	7.499685	12.10104	4.906165	6.698633	5.794245	3.572574	4.596571	7.276929	5.193308	1.431039	0.172642	0.161016
LOC_Os01g08170.1	0.052273	0.030307	0	0.013127	0.013547	0	0.382128	0.012986	0.187618	0.022514	0.076961	0.06096	0.041002	0.154682	0	0	0.09151	0.019887	0	0.045481	0.051968	0.019011	0	0
LOC_Os01g08180.1	0	0	0	0	0	0	0	0	0	0	0	0	0	0	0	0	0	0	0	0	0	0	0	0
LOC_Os01g08190.2	0	0	0	0	0	0	0	0	0	0	0	0	0	0	0	0	0	0	0	0	0	0	0	0
LOC_Os01g08190.5	0	0.029422	0	0	0	0	0	0	0	0	0	0	0	0	0	0	0	0	0	0	0	0	0	0
LOC_Os01g08190.1	0.141276	0.017547	0.048883	0.015205	0.015689	0	0.540693	0.015045	0.01553	0.052279	0.156457	0.053055	0	0.162905	0	0	0.01767	0	0.01594	0.087789	0	0	0	0
LOC_Os01g08190.3	0	0	0	0	0	0	0	0	0	0	0	0	0	0	0	0	0	0	0	0	0	0	0	0
LOC_Os01g08200.1	13.285595	11.058013	13.115186	9.11067	8.268109	8.582487	21.40688	18.571576	21.653186	16.329354	18.125018	19.461262	19.122074	17.190493	6.157144	54.743793	52.794967	53.738357	40.405483	33.855327	38.580753	36.405001	34.84141	29.413618
LOC_Os01g08220.1	0.569207	0.164176	0.309879	4.194608	5.102188	3.412803	0	0.142034	0.343352	0.510722	1.394969	0.22837	0	0.051191	0.465701	0.068968	0	0	0.100321	0	0.047196	0.416042	0.513063	0.478375
LOC_Os01g08240.1	0	0	0	0	0	0	0	0	0	0	0	0	0	0	0	0	0	0	0	0	0	0	0	0
LOC_Os01g08250.1	0	0	0	0.092826	0.028746	0.021459	0	0.027535	0.018936	0	0	0	0.009661	0	0	0.026718	0	0	0.029172	0.010723	0	0.040309	0	0.015525
LOC_Os01g08260.1	0.241977	0.280827	0.733862	8.745895	5.737353	6.512815	0.185588	1.022676	2.06343	0.431689	1.225532	0.948952	1.169144	0.666238	0	0.669243	0.639614	0.558612	0.268587	0.521382	0.822066	0	0.164092	0.153044
LOC_Os01g08260.2	2.401777	2.975305	2.632073	12.451527	12.391811	19.091173	2.851676	2.858506	2.338084	1.475581	1.259186	1.588542	7.510187	6.375835	10.737825	3.251063	0.767743	0.731314	0.797197	3.460078	1.711303	0.303109	0	0
LOC_Os01g08270.1	21.392394	11.55971	24.045719	17.753223	10.126758	16.046157	31.062665	29.694358	25.66456	21.082607	15.201088	21.107415	10.911525	12.680418	5.379263	9.610929	15.626956	3.564227	5.199509	7.742846	4.504724	0.547123	0.394888	0.340884
LOC_Os01g08270.4	2.363863	0.585271	3.235684	2.78244	0.75303	2.720726	2.089772	2.790274	3.239463	1.727766	2.248872	3.817572	2.316507	1.745488	0.083532	3.097796	9.881329	1.752625	0.678547	1.35799	0.794379	0.768438	0.485121	0.280997
LOC_Os01g08280.2	2.874817	1.572457	4.560853	0.525668	0.065532	0.725699	1.946017	1.034831	0.904092	0.382841	0.676106	0.490491	0	0.319699	0	0	0.197743	0.211179	0.046923	0.151643	0.282787	0	0.067274	0
LOC_Os01g08280.1	10.557391	8.47689	9.491569	1.799255	1.488681	1.327036	6.817853	9.76194	6.251886	4.515057	2.75359	5.30993	1.919755	2.119476	1.262284	1.621438	2.279605	0.570698	0.888053	2.354379	1.478289	0.271743	0.302528	0
LOC_Os01g08290.1	8.449038	6.736069	10.319031	12.915077	8.373524	11.025472	8.347403	9.466058	9.443039	10.024562	7.618011	9.722112	3.69887	6.210779	3.680385	12.55888	12.568681	6.887646	17.320017	10.002239	10.053765	3.916264	5.926712	6.338524
LOC_Os01g08300.1	4.175476	12.18021	17.123408	1.578619	0	0	0	15.402141	8.691321	36.253836	30.40732	31.130655	15.914455	9.701091	1.812679	17.614697	0	0	1.470373	1.851988	1.676636	2.268471	0	0
LOC_Os01g08310.1	8.125312	11.60565	7.871056	0.952882	0.769396	0.161096	0	1.965185	1.196301	3.985889	3.890586	2.824301	3.418718	3.953157	6.783799	1.28545	0.158999	1.133357	0.574399	3.60285	2.022302	1.19132	0.610691	0.113853
LOC_Os01g08320.1	107.539848	154.567798	87.765832	34.792167	35.375334	37.566916	11.623787	34.08421	25.504238	22.928964	29.699622	33.240904	29.836659	45.188405	25.974245	51.083482	38.768552	32.453175	9.836338	27.109499	14.606239	25.391237	7.960584	7.155579
LOC_Os01g08330.1	0.210871	0.091338	0.386365	0.317827	0	0	0	0.039423	0.163228	0.070281	0.241941	0.236203	0.248786	0.213206	0.048609	0.057419	0	0.120328	0	0.183206	0.039332	0	0	0.066451
LOC_Os01g08340.1	1.659359	2.428315	1.741483	1.829109	1.52797	1.022576	1.68066	1.811522	2.155885	1.124762	1.686523	1.464568	1.206399	0.96799	0.312828	4.573828	7.323903	9.995194	1.992212	1.416232	2.016745	1.81299	1.82692	0.464703
LOC_Os01g08350.1	0	0.477404	1.561892	2.160554	2.640662	0.569676	2.32285	1.366884	2.869656	1.126211	0	0	1.414538	0.514118	2.001553	10.387295	7.930245	28.363063	93.922844	106.089021	124.959265	243.040612	223.123126	276.595102
LOC_Os01g08360.1	0	0	0	0	0	0	0	0	0	0	0	0	0	0	0	0	0	0	0	0	0	0	0	0
LOC_Os01g08370.1	4.006753	2.363582	5.040448	1.449215	1.213518	2.146563	5.250454	1.765665	1.547172	1.954096	1.904127	3.203243	1.00747	1.424838	1.184745	2.745403	4.040613	1.417575	0.82436	1.323495	1.374818	1.007875	1.191278	1.767459
LOC_Os01g08380.1	0.704741	0.815232	0.540064	0.413029	0.85138	0.378136	0.095025	0.467845	0.120926	0.360955	1.062156	1.17489	0.246097	0.664463	0.072366	5.833177	12.290351	2.815075	0.309791	0.952966	0.671695	0.941941	0.529112	0.641483
LOC_Os01g08390.1	0	0	0	0	0	0	0	0	0	0	0	0	0	0	0	0	0	0	0	0	0	0	0	0
LOC_Os01g08400.1	16.645138	16.587014	14.433889	13.849945	12.044675	12.160475	16.844887	13.014359	14.419461	12.370957	11.564625	13.788261	5.040437	7.382798	7.239429	25.169664	38.929337	42.024387	59.151113	25.266979	35.946355	52.085878	38.022369	24.71392
LOC_Os01g08410.1	44.899941	41.096252	41.486264	46.006842	32.197357	42.688084	38.866604	31.59117	40.064271	43.752988	52.123215	43.875307	63.57484	54.206741	94.99191	107.642162	102.318597	146.188951	69.414264	59.872665	58.117667	83.155501	42.249331	26.384843
LOC_Os01g08420.1	5.620118	4.709016	6.803401	7.7257	8.579113	6.056035	8.886021	8.489246	8.732752	6.667673	8.744439	10.555691	6.885093	8.44104	3.934858	23.825186	24.357515	24.02217	11.036192	11.446826	11.803146	11.737155	7.667563	9.543944
LOC_Os01g08430.1	7.719636	7.674443	9.028321	10.936547	8.311605	9.438151	8.76616	6.765584	6.905476	4.815553	5.02125	5.522433	6.274923	5.607798	4.478143	17.21271	21.584858	31.911098	8.134915	7.232454	8.404231	12.606834	9.676498	4.766488
LOC_Os01g08440.1	99.86733	88.056671	102.391634	4.341967	7.674965	7.355105	235.377048	226.238294	184.835298	74.850501	82.537751	114.716583	22.016809	128.419553	192.632639	4.068352	2.263542	8.798201	2.131313	11.157427	3.17365	3.681991	5.461048	4.338517
LOC_Os01g08450.1	50.632283	52.394772	50.449488	61.751331	44.899561	62.742653	48.280789	45.43912	52.877824	46.787377	41.304831	55.264491	16.230445	27.846952	7.261099	83.970608	112.404771	121.923149	163.237794	74.004216	86.541889	69.66523	79.896866	20.754899
LOC_Os01g08460.1	13.743913	9.158482	16.401267	16.452473	20.019259	13.330625	73.203642	52.294824	68.726234	16.98556	19.47184	19.233761	3.118317	6.499174	0.828577	5.527294	9.14139	0.84459	2.136001	3.628135	3.983394	0.810481	0.786021	0.666318
LOC_Os01g08464.1	0.089313	0	0	0	0	0	0.107407	0.40219	0.208811	0.123113	0.320381	0.08212	0.070454	0	0	0.488453	0.15728	0	0	0	0.133371	0	0.120826	0
LOC_Os01g08470.1	0.144501	0.025102	0.116933	0.108875	0.022456	0	0.035137	0.064687	0.022274	0	0.323067	0.484034	0.136133	0.116702	0	0.188354	0.05064	0.263871	0.228443	0.452394	1.142308	0.189418	0	0.10926
LOC_Os01g08480.1	0	0	0	0	0	0	0	0	0	0	0	0	0	0	0	0	0	0	0	0	0	0	0	0
LOC_Os01g08490.1	0	0	0	0	0	0	0	0	0	0	0	0	0	0	0	0	0	0	0	0	0	0	0	0.119797
LOC_Os01g08500.1	0	0	0	0	0	0	0	0	0	0	0	0	0.294171	0.54471	0	0	0.497739	0	0	0.290203	0.242995	0	0	0
LOC_Os01g08510.1	8.750388	4.84309	11.210607	1.339995	0.866237	1.927119	6.98383	6.153953	6.280479	20.441397	22.75015	23.239374	27.247166	20.313278	8.70116	9.854826	3.862721	5.304722	1.648697	7.941416	3.730285	2.278321	0.768907	1.105656
LOC_Os01g08520.1	0.881416	0.327629	0.68164	1.106969	0.684431	0.663914	0.35636	0.752518	1.329452	0.554179	0.951809	0.933312	0.395819	0.610672	0.271396	0.319615	0.552176	0.095804	0.199317	0.182408	0.75142	0.045913	0	0
LOC_Os01g08530.1	0	0	0	0	0	0	0	0	0	0.064419	0	0	0	0	0	0	0.042564	0	0	0	0	0	0	0
LOC_Os01g08540.1	1.886544	1.961261	2.312703	0.554644	0.560501	0.641663	4.131401	4.262771	4.654776	3.976058	3.599381	4.956886	2.754563	2.784675	1.323553	3.776094	3.060418	3.816201	2.421555	3.990415	3.099077	0.953634	0.497239	0.773041
LOC_Os01g08550.1	2.524171	2.102327	2.40474	2.904312	3.338772	3.378977	7.499254	5.296179	7.289062	5.635236	4.908358	4.677267	2.170004	3.692714	0.757211	5.783501	4.454712	6.929535	3.911587	5.24943	4.961005	0.857484	1.014047	1.203671
LOC_Os01g08560.2	5.460467	0	1.864022	3.772927	0	0	0	0	0	0	3.51256	0	2.069564	0	115.651492	0	3.525364	6.52913	0	0	2.250562	0.413803	0	0
LOC_Os01g08560.1	34.98827	41.160221	36.234862	787.192485	572.735181	788.624171	106.745021	62.54234	100.441236	113.153464	142.936215	161.227222	542.186253	523.858024	170.100867	384.933907	542.462417	565.991311	545.252452	561.159617	635.698638	378.737739	415.8541	417.209539
LOC_Os01g08570.1	0	0	0	0	0	0	0	0	0	0	0	0	0	0	0	0	0	0.05414	0	0	0	0.259617	0.128241	0.239176
LOC_Os01g08580.1	9.634969	11.642468	11.087929	3.761035	3.55594	2.209285	11.491513	11.383101	11.667752	10.502525	9.369463	11.287305	3.0206	4.694804	2.756655	10.661005	9.660473	13.409185	8.141103	6.629341	9.176059	2.235085	2.013849	1.4414
LOC_Os01g08590.1	0	0	0	0	0	0	0	0	0	0	0	0	0	0	0	0	0	0	0	0	0	0	0	0
LOC_Os01g08600.1	2.511285	2.704586	2.936708	4.026241	2.026682	5.161123	11.676515	5.350225	6.701988	5.266926	6.879345	4.96074	10.585797	8.413018	10.625244	13.539099	14.032376	9.798814	13.614935	17.250015	20.80271	16.029751	3.542591	3.03779
LOC_Os01g08610.1	0.077962	0.022579	0	0	0	0	0	0.019384	0.020018	0	0.057919	0.022862	0	0	0	0.056438	0	0	0	0	0	0	0	0
LOC_Os01g08620.1	0	0	0	0	0	0	0	0	0	0	0	0	0	0	0	0	0	0	0	0	0	0	0	0
LOC_Os01g08630.1	0.047439	0	0	0	0	0	0	0	0.183428	0.251772	0.162338	0.423549	0	0.076717	0.700486	0	0.041625	0.05414	0	0	0	0	0	0
LOC_Os01g08640.1	0	0	0	0	0	0	0	0	0	0	0	0	0	0	0	0	0	0	0	0	0	0	0	0
LOC_Os01g08650.1	2.455046	2.637155	2.497842	0.469823	0	0.307918	4.350853	3.026703	3.023871	3.130082	4.651247	5.568909	1.224705	1.133734	0.216089	2.076509	2.392626	4.402986	1.603344	1.693771	2.092848	1.10797	0.737286	0
LOC_Os01g08650.2	0	0	0	0	0.216179	0	0	0	0.076852	0.081438	0	0	0	0	0	0	0	0	0	0	0	0	0	0.501196
LOC_Os01g08660.1	66.34671	65.993285	72.432702	40.541603	30.723856	32.594554	98.672987	73.908163	88.001344	58.727928	64.443156	73.120024	27.42148	28.505325	6.702281	58.803337	73.277684	45.148298	18.41866	25.511181	20.177015	13.495743	8.571356	8.071026
LOC_Os01g08670.1	12.227642	16.853544	10.073603	2.647957	2.471686	2.099394	22.324035	6.957591	9.981383	6.552066	15.048752	5.442859	2.942444	3.714425	2.626127	1.166445	0.56308	0.121459	0.593431	1.476369	0.794924	0.234473	0	0.13425
LOC_Os01g08680.2	2.420836	0.848722	3.167765	3.872639	5.086387	9.311078	3.712177	0	0.866555	0	0	1.61638	2.243295	3.182302	1.544909	15.491521	18.65247	17.616188	0	0	5.847221	0	0	0
LOC_Os01g08680.1	0.68279	1.574231	0.875179	7.150146	2.126797	1.984993	0	3.902111	3.689765	1.839923	3.37427	1.433782	1.890042	1.562547	0	8.241594	10.550391	18.973314	13.305368	9.262383	4.812072	24.638929	24.416836	18.819172
LOC_Os01g08690.1	8.561764	9.152373	7.417974	2.654445	2.018532	4.637292	3.738047	4.782425	5.244587	3.54477	4.983675	4.326137	8.013659	5.128693	2.54757	10.566448	7.468988	18.555094	1.975216	4.801779	2.951442	2.255428	0.879029	0.819667
LOC_Os01g08700.1	0	0	0	0	0	0	0	0	0	0	0	0	0	0	0	0	0	0	0	0	0	0	0	0
LOC_Os01g08700.4	1.504916	0	0	0	0	0.394848	0	5.015279	0	0.460152	0.664019	0.720028	0	0	0	0	0	0	0	2.039937	0	0	0	0
LOC_Os01g08700.3	0	0	9.537159	1.715961	7.70E-05	0	0	4.154456	3.885714	22.981576	7.897897	11.700594	3.519418	1.591465	67.302649	3.136575	0	0	0	0	0	0	0	2.242079
LOC_Os01g08700.8	14.424727	10.036984	16.393409	16.784539	9.354839	15.540869	54.438823	40.878724	46.723604	102.321804	98.969388	99.909773	33.141516	28.996615	1.694885	24.969124	24.488772	32.72849	19.322271	14.802599	24.744019	21.783188	12.849228	12.532856
LOC_Os01g08700.2	0	0	0	0	0	0	0	0	0	0	0	0	0	0	0	0	0	0	0	0	0	0	0	0
LOC_Os01g08700.5	16.232327	17.355142	10.823973	19.459619	27.458582	23.120672	104.931776	92.241256	88.626932	160.311476	151.792329	166.750452	41.186766	57.28874	11.677859	41.320842	42.261885	50.353007	42.274853	37.519415	47.528364	23.420685	19.928553	13.759006
LOC_Os01g08700.6	0	0	0	0	0	0	0	0	0.264654	0	1.697272	0	0	0	0	0.390106	2.03614	0	0	0.304728	0.613978	0.235841	2.630558	0.256524
LOC_Os01g08710.1	0	0	0	0	0	0	0	0	0	0	0	0	0	0	0	0	0	0	0	0	0	0	0	0
LOC_Os01g08710.2	1.365708	1.901851	2.131323	0.223752	0.138207	0	0.071793	0.755368	0.828342	1.035274	2.677589	0.855316	0.942627	1.873934	1.695363	1.192567	1.199492	0.745415	1.223981	1.340934	1.329221	0.130149	0	0.224556
LOC_Os01g08720.1	0	0	0	0	0	0	0	0	0	0	0	0	0	0	0	0	0	0	0	0	0	0	0	0
LOC_Os01g08730.1	0	0	0	0	0	0	0	0	0	0	0	0	0	0	0	0	0	0	0	0	0	0	0	0
LOC_Os01g08740.1	4.230706	13.015584	10.873555	6.442449	3.096193	6.582476	36.406543	43.740309	31.322693	0	0	0	0	0	0	0	0	0	0	0	0	1.725216	0	0
LOC_Os01g08750.1	0	0	0	0.172012	0.059528	0.125749	0.287538	0.033589	0.213552	0	0.124444	0.036383	0.107846	0	0	0	0.227709	0.503421	0.026912	0.162851	0.10138	0.036507	0.428145	0.287935
LOC_Os01g08750.3	12.261745	10.76735	14.465675	11.161056	10.093681	9.145075	22.009642	16.365209	20.179632	17.101458	17.737361	16.875198	26.180304	19.64405	9.496815	13.882776	15.761319	9.716025	14.641214	22.29379	22.172523	4.251553	1.053972	1.618821
LOC_Os01g08750.2	0.669368	0.43703	0.76041	1.106069	0.539127	0.892248	1.91975	1.038049	1.191886	1.094943	1.590709	1.904139	1.201816	1.085453	0.175731	1.255873	1.573828	1.186806	1.525547	1.21614	1.598555	0.66494	0.07656	0.149255
LOC_Os01g08760.1	4.26002	3.93596	4.390346	3.598438	2.961182	4.367151	6.909131	6.494438	5.821164	3.492238	5.606234	4.014047	3.124611	2.795985	0.944838	2.886745	4.456258	6.202671	1.982588	3.379202	3.454019	0.806148	0.595952	0.277804
LOC_Os01g08770.1	3.803644	3.198479	4.667403	3.00239	2.744195	2.352405	14.750913	10.990313	14.730777	21.131379	24.32619	21.369461	13.178326	12.215504	5.895463	8.526504	5.607553	10.749397	2.100118	6.694081	5.133121	0.560671	0.163157	0.304344
LOC_Os01g08780.1	2.745086	4.258098	2.220852	14.942405	22.04938	11.543871	2.282133	2.883793	4.554443	0.657533	1.689272	0.764979	4.419861	5.27066	3.008525	7.30163	5.203712	16.000472	6.288847	10.499465	13.474375	2.692416	0.264927	0.847183
LOC_Os01g08790.1	0	0	0	0	0	0	0	0	0	0	0	0	0	0	0	0	0	0	0	0	0	0	0.344835	0.160675
LOC_Os01g08800.1	0	0	0	0.029149	0	0	0	0	0	0	0.043705	0.102991	0	0	0	0	0	0	0	0	0	0.084604	0.470506	0.48755
LOC_Os01g08810.1	0.761555	1.321588	1.389955	1.06161	0.887206	0.200529	0.739485	0.824625	0.617319	1.603262	2.665478	2.06044	0.747884	0.800036	0	0.289831	0.166928	0.782235	0.542264	0.926853	2.01655	0.416357	0.25729	0.14397
LOC_Os01g08814.3	6.014594	7.177394	7.719714	7.113478	7.075121	6.394671	7.606682	9.697998	9.185258	15.202388	9.337456	8.262241	9.711569	10.653834	1.696905	9.349978	9.278686	7.582469	9.166261	11.364518	10.216527	3.233757	1.642718	1.417413
LOC_Os01g08814.2	2.504127	2.527243	2.669521	2.413359	2.097223	3.249974	7.10125	1.534499	3.043678	0.485575	4.467433	5.83154	4.986099	6.322898	7.533889	3.334912	3.31616	1.050425	5.054637	6.606324	7.152278	0.917384	0	0.542774
LOC_Os01g08820.1	0	0	0.026664	0.024802	0	0	0	0	0.025387	0	0	0.058191	0	0	0	0.143082	0.028848	0.150267	0.052057	0	0	0.611519	1.512246	1.534845
LOC_Os01g08830.1	34.603064	37.036831	33.861071	10.242746	9.046194	7.156148	12.160361	15.556388	13.409774	17.399024	13.375464	20.544576	23.774807	35.896143	14.458727	29.520599	18.556724	14.380562	11.898628	22.970646	12.368236	22.682225	11.48269	9.791883
LOC_Os01g08830.2	6.251463	4.345358	1.078914	0.534109	1.786096	3.102015	8.800524	8.396841	5.042515	1.903452	5.19421	4.132243	13.434791	2.563867	0	6.360324	4.16112	5.133222	4.39973	2.701411	1.552365	6.224926	5.594628	1.162978
LOC_Os01g08840.1	0.551535	1.172613	0.715619	0	0	0	0	0	0.224099	0.456952	1.240039	1.749861	0.89027	0.683835	0	0	2.735852	1.901888	3.151727	0.718289	1.667855	1.867053	2.640521	0.351378
LOC_Os01g08850.1	3.688724	3.167689	4.596228	1.088879	0.620235	0.801055	6.508269	4.458427	5.549457	5.208683	5.80362	6.207388	2.27059	1.690169	1.933297	0.827002	1.033596	6.249717	2.737852	3.23976	2.694677	2.494869	5.036298	5.4158
LOC_Os01g08860.2	0	0	0	7.919734	8.938393	10.913974	0	1.078892	0.59439	1.383099	0.233379	1.288313	6.115578	6.410407	7.432685	0.231158	1.674474	1.643503	9.553516	7.12727	13.430479	2.326409	5.687097	1.946148
LOC_Os01g08860.1	284.191412	264.865272	206.490496	22197.17225	23905.18559	23043.00888	1833.634863	1474.222056	2417.513667	3733.766096	4543.692604	5005.852308	15122.08987	19777.11987	39953.57247	3091.148988	5305.322365	3738.696757	27597.91684	27034.5711	27353.99819	7222.250853	13930.43934	12261.62151
LOC_Os01g08870.1	8.733879	4.0819	7.170423	2.247662	0.740523	1.936965	17.868341	12.208714	13.733818	5.841523	26.527879	23.042933	14.715682	9.931022	0	15.558492	14.163413	18.065837	9.621833	11.483949	18.049649	9.258055	14.200084	7.87557
LOC_Os01g08880.1	1.845637	0.609496	1.541776	2.681478	1.099471	1.031538	1.01623	3.217008	2.573513	3.704628	4.55383	5.01942	1.690341	1.620265	0.129258	2.504692	1.887095	8.11654	1.36457	0.985283	1.382298	0.314563	1.541194	1.974639
LOC_Os01g08890.1	34.48482	27.108696	41.076736	24.662124	29.016798	25.170321	25.33178	29.58951	21.782675	37.356946	30.293649	30.518347	15.168789	15.220312	1.336108	16.213977	15.226526	13.252699	7.231748	11.612645	13.455891	4.160723	4.486722	4.124025
LOC_Os01g08930.1	16.029687	10.921531	18.20806	16.02768	13.289938	16.557066	39.869758	31.446584	33.276118	58.823111	54.443968	53.851085	82.022014	67.622905	48.965413	96.226678	15.57822	33.284949	9.048821	26.449592	16.066145	6.653047	2.687515	3.239256
LOC_Os01g08940.1	0	0	0	0.519968	0	0	0	0	0	0	0	0	0	0	0	0	0.310776	1.575594	0	0	0.519272	0	0.93949	0
LOC_Os01g08950.1	5.629817	6.577945	6.208139	3.194044	2.566201	2.698872	1.890113	3.589785	3.138992	2.558782	1.760264	2.272917	3.078728	4.289898	12.018583	3.687564	4.423512	4.059866	3.180484	3.270776	2.579406	2.09453	0.36074	0.494777
LOC_Os01g08960.1	19.530938	19.729362	14.891494	18.248448	21.663218	18.545081	15.260055	12.876222	13.342745	7.581577	10.824961	9.77587	4.497725	7.794936	2.079564	23.300453	35.370345	38.298374	13.799503	15.714287	14.072156	6.970223	1.962273	2.498138
LOC_Os01g08970.2	0	0.307608	0	0	0	0	0	0	0	0	0.629555	0	0	0	0	1.143039	0.578498	0.234251	0	0.533969	0	0.611601	0.768891	0.204058
LOC_Os01g08970.1	43.678826	42.838271	42.319154	18.687261	15.927973	20.454271	30.133603	28.97064	31.454811	22.185648	23.641171	25.287859	22.353093	23.016464	17.98965	47.090256	52.788973	65.776099	38.639806	39.446568	42.130125	36.285437	32.366335	25.393593
LOC_Os01g08980.1	0	0	0	0	0	0	0	0	0	0	0	0	0	0.142763	0	0.386813	0	0.799093	0.140429	0	0.130983	0.971159	0	0
LOC_Os01g08990.1	0	0	0.079787	0.219122	0.075034	0.086613	0	0	0.302388	0	0	0	0.229412	0	0	0.318187	0.512157	0.773957	0.848093	1.092358	1.229903	0.959493	0.262173	0.366566
LOC_Os01g09000.1	30.227036	22.98265	31.27969	16.745033	12.61895	16.122588	72.891621	46.474677	44.523165	23.626714	26.740932	30.103228	21.795334	28.18949	36.186376	60.579792	62.237419	63.018041	20.268172	30.264103	30.020044	29.525012	22.845104	19.752425
LOC_Os01g09010.1	50.848928	54.338867	50.242358	70.639149	96.682304	71.389125	20.217557	13.429333	12.134158	22.060516	21.848701	27.197339	12.2851	21.97553	23.411214	273.022055	475.942111	221.324692	109.000461	88.967992	89.044315	134.355964	93.858251	108.152436
LOC_Os01g09020.1	16.19273	14.205618	17.437964	26.118554	24.182069	21.230789	12.857719	12.714514	10.454628	9.126479	11.591012	12.964793	22.047061	20.420537	13.075676	195.931604	278.3506	347.275503	72.651177	58.657537	50.848993	465.185748	360.865097	317.519973
LOC_Os01g09030.1	2.353637	1.753553	2.273698	0.221628	0.261324	0.275181	0.818665	1.723127	1.439212	1.279996	1.746783	1.602756	1.533182	1.543455	0.428515	0.54728	0.993441	0.671476	0.597461	1.133288	0.830397	1.10081	0.510947	0.90022
LOC_Os01g09050.1	0	0	0	0	0	0	0	0	0	0	0	0	0	0	0.092368	0	0	0	0	0	0	0	0	0
LOC_Os01g09060.1	0.486469	0.897698	0.281237	0.386731	0.181619	0	0.713229	1.14464	1.01613	0.2706	0.598332	1.085629	0.464964	0.319291	4.082606	0.597344	0.252188	0	0.276426	0.559617	0.593619	0.107545	1.219741	0
LOC_Os01g09080.1	0.071837	0.093521	0.145599	0	0.055799	0	0	0	0.027718	0.094341	0.323668	0.31815	0.789998	0.319239	0	0.234282	1.542854	0.368941	0.113646	0.031228	0.107162	0.706782	0.097076	0.045268
LOC_Os01g09090.1	0	0	0	0	0	0	0	0	0	0	0	0	0	0	0	0	0.295161	0	0	0	0	0	0	0
LOC_Os01g09100.1	1.493327	2.148935	1.498293	0.875523	1.67161	1.255367	0.09988	0.124449	0.258303	4.547712	2.363563	4.86015	3.270374	2.084321	1.369979	41.57852	99.933038	30.485631	6.32902	21.812995	16.784524	16.589417	0.897701	1.987544
LOC_Os01g09110.1	0	0	0	0	0	0	0	0	0	0	0	0	0	0	0	0	0	0	0	0	0	0	0	0
LOC_Os01g09120.2	8.959558	8.128721	8.140706	2.399456	3.311496	3.104087	6.991122	6.714186	6.811768	10.291072	12.213621	12.527864	8.255018	9.509739	2.57644	12.108436	10.141024	17.289261	5.746025	7.288138	5.292309	7.761971	4.618801	1.106906
LOC_Os01g09120.1	6.506379	6.968661	8.204186	4.414372	3.7356	4.457187	11.85974	11.782927	9.559334	17.786944	12.833962	20.101092	7.996847	10.204976	19.576777	16.828611	11.242483	22.906242	4.201622	4.846694	7.816334	4.928981	1.679555	3.622191
LOC_Os01g09130.1	0	0	0	0	0	0	0	0	0	0	0	0	0	0	0	0	0	0	0	0	0	0	0.1608	0
LOC_Os01g09140.1	1.185098	0	0.515402	0	0	0	0	0	0	0.500695	0.454156	1.907558	1.198872	3.190795	0	1.00372	2.947751	2.727221	3.15285	1.029491	0.224371	0.670363	1.217929	0
LOC_Os01g09150.1	0.707412	0.101457	1.464775	0	0	0	0.141197	0	0.092459	4.007171	0.437637	3.320022	0.933479	1.438479	0	0	0	0	0	0.613885	0	0	0	0
LOC_Os01g09160.1	0	0	0	0	0	0	0	0	0	0	0	0	0	0	0	0	0	0	0	0	0	0	0.05459	0.118914
LOC_Os01g09170.1	0	0	0	0	0	0	0	0	0	0	0	0	0	0.026217	0	0	0	0	0.022596	0	0.029299	0	0	0.012855
LOC_Os01g09180.1	0	0	0	0	0	0	0	0	0	0	0	0	0	0	0	0	0	0	0	0	0	0	0	0
LOC_Os01g09190.1	11.969752	3.81072	13.805855	0.447969	0	0.075611	25.747048	0.827914	2.776344	23.308766	1.7169	24.43291	15.128861	16.239457	0.077859	0.371223	0.149438	0.193764	0.202429	4.125048	0	0.186587	0	0.107048
LOC_Os01g09200.1	23.46485	24.135807	22.882404	11.067879	9.915822	11.819799	18.165387	19.544452	17.380568	14.901371	15.846038	19.044585	10.689063	12.292782	10.112577	42.00709	28.318658	30.862044	18.95847	20.391453	19.109842	15.473279	12.846599	10.919763
LOC_Os01g09206.1	0	0	0	0	0	0	0	0	0	0	0	0	0	0	0	0	0	0	0	0	0	0	0	0
LOC_Os01g09212.1	4.012603	6.486285	5.03569	7.231767	5.138711	6.614858	8.085821	7.822212	13.107263	14.042121	19.365361	13.842887	21.221781	18.389627	10.661974	36.312025	25.884416	39.020677	20.430336	20.883421	19.743996	45.898637	33.108381	31.145228
LOC_Os01g09220.1	33.349264	33.629503	27.787448	26.077234	21.342737	29.460814	11.368531	4.864172	5.256706	3.649179	2.880097	1.804531	3.663688	4.486292	2.805958	39.960692	9.085909	51.198573	8.081495	5.309404	9.386661	77.562445	58.372038	32.980431
LOC_Os01g09230.1	0.641786	0.984008	0.562326	0.223218	0.229927	0.2609	0	0.701224	0.649245	0.196848	0.112866	0.35309	0.03882	0.11977	0.045546	0.806251	0.866488	1.633913	0.156406	0.343177	0.33148	0.486414	0.800763	0.995626
LOC_Os01g09240.1	0	0	0	0	0	0	0	0	0	0	0	0	0	0	0	0.162962	0	0	0	0	0	0	0	0
LOC_Os01g09246.1	12.459271	10.307394	13.005525	60.840504	38.282169	51.775272	24.028468	16.569131	22.19019	11.855946	13.003589	15.204372	23.40147	21.923416	9.210916	35.456665	37.665723	39.329392	32.263693	29.449841	37.592308	40.208146	22.470981	17.598601
LOC_Os01g09252.1	15.209203	12.564466	18.8511	11.126991	8.611407	13.558756	15.584522	15.234854	16.738198	15.12092	13.037182	12.947791	9.765194	9.18196	11.64502	31.693728	25.381977	57.839484	13.119371	9.560032	12.845502	19.340804	12.628044	6.304183
LOC_Os01g09260.1	0	0.113186	0.035343	0	0.101345	0	0	0	0	0.115048	0	0	0.034196	0.035171	0	0	0	0	0.06888	0	0.032455	0.190402	0.235208	0.054837
LOC_Os01g09270.1	7.535604	1.265993	5.059443	96.023633	67.774769	98.296685	9.580913	16.906398	32.054945	58.091837	60.511077	55.03975	52.268683	51.156593	68.129056	14.851082	21.363105	15.561773	60.250487	88.425371	116.417749	57.237095	23.299096	19.37106
LOC_Os01g09280.1	5.850173	4.299406	6.265688	14.941291	11.64152	13.511497	15.377899	9.077213	9.281085	17.355697	16.518198	15.845065	12.41837	11.196862	2.214622	15.113887	21.209866	14.23429	26.512633	15.149551	15.492116	11.108574	8.180788	4.45468
LOC_Os01g09290.1	0.544755	3.574393	1.836632	0.137359	0.140605	0	0	1.378613	1.299228	0.821586	1.458107	0.536449	1.303183	1.04028	0	0.402807	0.323369	0.623602	0.29245	0.787502	0.136313	0	0	0
LOC_Os01g09300.3	31.35841	32.29524	26.867212	62.08901	51.917692	53.258145	47.692663	46.012404	45.322522	18.38987	28.250277	19.674998	54.694034	50.773332	13.571164	81.934078	57.696338	39.327985	25.607331	51.01261	28.395055	21.282519	6.487147	8.648722
LOC_Os01g09300.1	4.091287	4.145611	3.795505	10.478644	3.447424	3.304514	9.409049	5.567881	5.271422	2.495264	2.712867	2.810593	6.951989	6.678807	0	37.615913	49.540165	47.734728	16.443107	14.659945	12.564013	10.009939	5.695803	7.79802
LOC_Os01g09300.2	19.8058	22.465653	22.092823	6.654995	6.261762	12.626849	18.719176	20.957575	19.018769	7.582547	8.403043	5.353442	7.233201	9.45558	0	5.395026	5.52906	3.953422	1.536085	7.93246	4.032361	0.766166	0	0.289011
LOC_Os01g09305.1	35.62746	40.799664	33.617311	5.379209	3.76854	8.140269	37.324604	29.364047	22.845701	16.262518	21.149387	17.455825	18.348741	14.43747	3.101474	27.190885	18.487812	37.22152	14.26254	15.607498	17.088869	11.235602	5.824952	3.571651
LOC_Os01g09310.1	0.778703	0.406238	0.959368	0.322672	0.25727	0.815473	1.351455	0.856169	1.003542	0.579562	0.75401	1.074188	0.671985	0.487101	0.126358	0.887196	0.971441	1.510881	0.630338	0.660524	0.667734	1.253429	0.657474	0.220777
LOC_Os01g09320.1	141.722274	197.291221	108.284592	49.886435	49.186129	53.25691	82.490713	107.098388	70.678885	31.583472	44.602442	28.365877	38.894056	31.554624	13.910259	90.658984	67.783939	94.577036	53.660233	48.663062	41.753863	59.13117	52.287615	51.992736
LOC_Os01g09330.1	0	0	0	0	0	0	0	0	0	0	0	0	0.093348	0	0	0.518277	0.416829	0.80841	0	0	0.264611	0.390649	0.958926	0.148949
LOC_Os01g09340.1	0.04224	0.475629	0.102846	0.127153	0.229297	0.074772	0	0.284062	0.201731	0.111419	0.095685	0.03756	0.033153	0.136394	0	0.229756	0.148131	0.385683	0.10034	0.109999	0.125872	0	0	0
LOC_Os01g09350.1	0	0	1.064977	0	0	0	0	0	0	0	3.741192	0	1.998426	0	0	0	0	0	0	0	0	0	0	0
LOC_Os01g09360.1	0.611747	0.31572	0.304376	0.092384	0.094783	0	0.732084	0.092197	0.288102	0.174004	0.456578	0.115219	0.775308	1.294223	0	0.403609	0	0.27966	0	1.061656	0.091549	0.135204	0	0
LOC_Os01g09370.1	19.113609	11.929658	22.414026	6.042922	4.086828	3.992435	60.687995	54.060691	54.351267	102.92306	76.080204	72.714734	116.119379	83.845745	45.20395	22.34105	19.623747	12.907243	10.927895	40.184848	18.112908	2.027843	1.713194	1.044572
LOC_Os01g09384.1	0.911725	0.637593	1.025665	0.77935	0.524545	0.276485	2.030561	2.977849	3.60592	9.140976	8.509385	8.784433	6.105279	5.207842	1.974125	2.273885	2.07897	1.011957	2.184411	4.186434	2.018427	0.529933	0.285197	0.186213
LOC_Os01g09400.1	0	0.198166	0.476342	0.086904	0.178384	0	0	0.173342	0.09022	0	0	0	0	0	0.210376	0.88518	0.91541	0.657701	0.918938	0.148438	0.258321	0.889625	0	0.290822
LOC_Os01g09410.1	5.781522	4.056497	8.646136	0.432342	0.479735	0.620955	9.685188	3.661195	4.229515	6.30556	4.815353	6.60471	2.914263	1.92663	9.699125	0.240112	0.619429	0.35258	0.104813	0.690427	0.098769	0.096577	0.059649	0.055626
LOC_Os01g09420.1	37.169796	35.550324	39.153088	13.041473	13.893713	11.005659	22.004598	19.37497	18.09075	16.244962	17.02682	24.171854	15.469547	15.999956	10.774547	31.821657	35.473712	32.801371	16.136808	14.170023	13.30282	10.862097	7.77625	5.256152
LOC_Os01g09430.1	84.13823	78.610158	87.392635	18.889421	26.46358	14.586172	120.317495	124.022215	97.23338	141.809646	87.50515	132.062896	102.172953	137.400789	108.798891	74.185371	27.197359	39.942808	13.799382	36.70451	38.553744	12.675444	6.40632	6.769633
LOC_Os01g09440.1	1.352467	0.7692	2.162776	0.359141	0.174613	0.42114	5.579983	2.583045	1.448177	2.194667	2.932459	1.148039	1.988209	1.297315	1.229371	1.007111	0.605648	0.775426	1.096088	0.586806	0.544591	1.258301	2.150982	2.289854
LOC_Os01g09450.1	66.276726	119.861129	31.233807	12.752848	20.197438	9.988983	3.572899	18.91303	14.988299	8.504263	19.985079	8.952098	14.354417	17.131633	1.299477	5.327332	7.022505	1.39221	8.36733	28.524359	15.580472	0.610243	1.600766	1.594093
LOC_Os01g09450.2	5.665353	11.252709	3.158854	4.230892	7.749909	2.796263	2.718961	2.629706	2.141705	2.133318	4.340216	1.743	3.312589	3.486089	0.619818	1.797453	1.990122	3.432016	1.970673	5.34201	5.057332	1.177822	0.25227	0
LOC_Os01g09460.1	0.351177	0.426737	0.426967	0.079383	0	0	0.085296	0.131084	0.189674	0.230429	0.316176	0.497416	0.110334	0.198612	0.064953	0.114518	0.092348	0.040079	0.388861	0.488517	0.751233	0.191935	0	0.044258
LOC_Os01g09470.1	0	0	0	0	0.057461	0	0	0	0	0.097248	0	0	0	0	0	0	0	0	0	0	0	0.040442	0	0
LOC_Os01g09480.1	0	0	0	0	0	0	0	0	0	0	0	0	0	0	0	0	0	0	0	0	0	0	0	0
LOC_Os01g09490.1	0	0	0	0	0	0	0	0.014319	0	0	0	0	0	0	0	0	0	0	0	0	0	0	0	0
LOC_Os01g09500.1	0.474241	1.355483	0.397148	0.11949	0	0	1.693137	0.598217	0.6251	0	0.20545	0.764501	0.628524	0.258129	0.287262	0	0.280692	0.361652	0.126884	0.137118	0.473995	0	0	0
LOC_Os01g09510.1	53.693628	42.642981	49.429527	79.479347	93.277682	70.983714	149.521198	127.265572	174.472008	247.785493	325.64431	237.962229	51.857748	79.302218	95.926669	135.664981	78.123161	81.677057	167.937414	152.113675	211.309868	92.912804	67.800837	70.342969
LOC_Os01g09510.4	0	0	0	0	0	0	0	0	0	0	0	0	0	0	0	0.194874	0	0.813097	0	0	0	0	0	0
LOC_Os01g09520.1	0	0	0	0	0	0	0	0	0	0	0	0	0	0	0	0	0	0	0	0.008772	0	0.010999	0	0
LOC_Os01g09530.1	0	0	0	0	0	0	0	0	0	0	0	0	0	0	0	0	0	0	0	0	0	0	0	0
LOC_Os01g09540.1	312.73559	293.14802	296.381617	1.862176	1.999394	1.946874	30.008207	135.995527	24.684558	664.548728	591.215968	591.595202	670.377793	418.720735	225.036847	29.08932	22.153158	6.420141	2.082724	95.923901	8.512008	2.878819	3.269187	2.319482
LOC_Os01g09550.1	1.966611	0.830158	2.661603	2.710978	3.029789	1.943288	0	1.932796	2.315782	1.31286	3.078863	1.424669	1.505244	2.562698	0.875464	0.56105	0.621987	0.400346	0.945048	2.066967	1.775739	0.453079	0.173173	0.213818
LOC_Os01g09550.4	0.034114	0.076007	0.026138	0.233933	0.085048	0.603595	0.020082	0.024891	0.040548	0.016663	0.052952	0.012708	0.038472	0.028092	0	0.053481	0.029465	0	0.032557	0	0.0363	0.017884	0.016137	0.051946
LOC_Os01g09550.2	3.691253	3.636364	2.741399	2.530723	1.480996	2.372441	1.867398	2.733024	1.2066	1.441506	2.436466	3.126889	1.225897	1.343649	0	0.690946	0.460447	0.106135	0.705025	1.305473	0.964105	0.130668	0	0.090247
LOC_Os01g09550.3	0.187201	0.108322	0.350986	0.210166	0	0	0.798676	0.128628	0	0	0.318844	0.520911	0.380726	0.062085	0	0.181394	0.076684	0.293367	0.170723	0.319219	0.416092	0.050489	0	0
LOC_Os01g09560.1	31.358484	31.66984	28.639542	27.703501	22.036109	21.887086	35.590952	36.816095	34.830716	34.072538	39.62855	37.721027	17.236342	21.088466	11.566782	17.296193	30.631487	8.235702	25.324784	24.201141	23.761756	8.794888	5.796613	4.316578
LOC_Os01g09570.1	68.744474	73.403109	65.407102	290.252314	285.747493	292.924288	61.438928	60.254244	54.957655	33.396322	32.432098	39.646007	35.100492	42.677982	22.990436	109.68211	174.280906	151.617319	55.049303	52.826827	65.951586	30.437853	28.331589	17.701454
LOC_Os01g09580.2	0.052198	0	0.085001	0.078673	0.202562	0	0	0	0.040401	0.139108	0.359129	0.093518	0	0	0	0.341098	0.36655	0.238286	0.082709	0.181404	0.038944	0.057161	0.07056	0
LOC_Os01g09580.1	0	0	0	0	0	0	0	0	0	0	0	0	0	0	0	0	0	0	0	0	0	0	0	0
LOC_Os01g09590.1	24.751389	32.29757	19.189784	10.526405	11.38261	5.923441	11.662393	16.142491	9.836806	31.806697	37.928929	29.073539	40.282288	43.139931	25.172822	16.387605	6.277322	7.573661	6.892115	26.60468	18.347791	4.375599	0.870234	2.596451
LOC_Os01g09600.1	0	0	0	0	0	0	0	0	0	0	0	0	0	0	0	0	0	0	0	0	0	0	0	0
LOC_Os01g09610.1	0	0	0	0	0	0	0	0	0	0	0	0	0	0	0	0	0	0	0	0	0	0	0	0
LOC_Os01g09620.1	28.466135	16.704741	32.391775	59.464234	26.000574	70.269352	10.561916	10.139828	8.584192	30.045699	42.478867	47.193654	95.644768	67.333836	19.193477	12.491723	7.686823	4.561642	4.600793	38.756673	23.651556	2.798427	2.281895	3.025691
LOC_Os01g09620.2	1.160233	0	1.622768	10.656553	20.426357	5.330124	0.149159	0.675499	0.745449	3.985634	5.107165	3.751197	43.678177	24.893972	4.373921	0.495352	1.302041	0.369116	1.741219	6.311318	2.549807	0	0.202965	0
LOC_Os01g09640.1	120.187114	86.028922	128.682513	205.232007	202.608998	217.835181	31.314436	34.490428	29.271769	32.588316	28.206027	30.558706	39.068646	53.445968	51.454882	281.542195	266.179108	324.449284	30.180749	45.746479	53.846468	87.306105	28.591606	53.527339
LOC_Os01g09650.1	0	0	0	0	0	0	0	0	0	0	0.35443	0	0	0	0	0	0.220041	0	0	0	0	0	0.668829	0.311545
LOC_Os01g09660.1	3.053782	1.850104	2.806691	0.085384	0.08764	1.5263	0	0.936547	0.08861	7.812386	6.678754	5.565556	3.043206	3.402461	3.825151	0.372646	0.299752	0.129241	0	2.454009	0.253795	0	0	0
LOC_Os01g09665.1	0.05739	0.099382	0.233962	1.254288	0.578898	1.672296	1.527118	0.858745	1.333858	0.768315	0.860453	0.928721	1.219208	1.160869	0.370129	2.439111	1.511922	3.471298	1.091784	1.246287	1.927	0.125764	0.155171	0.144688
LOC_Os01g09670.1	3.328898	3.126341	1.513875	4.111219	4.271207	3.620852	2.577616	3.351689	2.823966	3.55417	8.223136	4.86693	4.906815	4.411054	2.091198	1.00641	2.068773	0.633192	0.146434	1.004488	0.034491	0.101197	0.124982	0
LOC_Os01g09680.1	0.301439	0	0	0.550336	0	0	6.262995	0.185335	0	0	0	0	7.806281	3.822698	6.164498	4.154654	0.717606	2.12706	1.230767	0.213145	2.635274	0	1.651186	1.230646
LOC_Os01g09690.1	0	0	0	0	0	0	0	0	0	0	0	0	0	0	0	0	0	0	0	0	0	0	0	0
LOC_Os01g09700.1	2.648187	4.811544	0.744149	0.079816	0.054854	0.278683	1.586593	0	0.299695	1.946491	0.556442	1.906995	0	0.142641	0	0.038382	0	0	0	0	0	0	0.095428	0.0445
LOC_Os01g09710.1	0	0	0	0	0	0	0	0	0	0	0	0	0	0	0	0	0	0	0	0	0	0	0	0
LOC_Os01g09720.1	0	0	0	0	0	0	0	0	0	0	0	0	0	0	0	0	0.132681	0	0	0	0	0	0	0.189214
LOC_Os01g09730.1	0	0	0	0	0	0	0	0.032421	0	0	0	0	0	0.032534	0	0	0	0.053078	0	0	0	0.112643	0	0
LOC_Os01g09730.2	0	0	0.075232	0	0	0	0	0	0	0	0	0.082558	0	0	0	0	0	0	0.073275	0	0	0	0	0
LOC_Os01g09740.1	5.267859	5.255182	4.971023	1.293743	0.969754	1.610195	4.688122	3.783052	4.730355	2.004066	2.559537	2.944193	1.195692	1.573605	1.154009	3.182606	1.950271	1.902941	1.234999	1.051542	0.814976	0.733366	0.527339	0.344257
LOC_Os01g09750.1	3.729059	2.606018	3.629395	1.056267	0.730331	0.294397	10.091909	8.710016	9.074483	9.98242	13.621513	11.528484	3.4112	4.121006	5.244	9.002322	10.152131	13.325791	2.994437	2.07265	2.892346	1.562188	0.947077	0.953998
LOC_Os01g09750.2	0	0	0	0	0.188028	0	0	0.044528	0	0	0	0.075463	0.059345	0	0	0.503204	0.055315	0.365657	0.114658	0	0.046675	0	0	0
LOC_Os01g09760.1	3.396026	2.986069	4.373333	4.048879	2.313727	2.247443	6.529846	6.01581	5.827195	5.208905	3.907457	5.351828	3.472325	4.065269	1.326886	12.977042	12.276117	19.308317	5.845832	4.98981	5.578564	5.912728	4.22686	2.644483
LOC_Os01g09770.1	13.876346	20.813137	13.159239	58.388597	55.066452	51.165678	16.6666	14.185119	16.109756	8.472439	11.790426	9.495266	22.699307	24.489213	4.388526	77.863614	57.957125	142.28797	98.674519	26.249833	44.617447	184.097863	240.930963	79.397093
LOC_Os01g09790.1	1.1409	0.638766	0.865475	0.388241	0.628879	0.38748	0.893624	0.824391	0.994195	0.919032	1.868263	1.46783	0.867334	0.862408	0.748566	1.880597	2.871557	0.882063	0.262024	0.447938	0.192156	0.160946	0	0
LOC_Os01g09800.1	7.880985	7.133549	7.447555	7.198671	5.030295	7.290092	16.325492	9.260232	10.97123	7.893329	5.847559	9.734649	6.186823	6.750971	9.824707	5.533328	5.671346	6.328351	1.557276	4.871169	2.120276	1.99835	0.79862	0.567517
LOC_Os01g09810.1	0	0	0	0.407133	0	0	0.31452	0	0	0	0	0.282201	0.216332	0	0	0.301694	0.241726	0.616583	0	0.232927	0	0.90738	0	0.68339
LOC_Os01g09830.1	270.523673	444.960422	172.821256	99.226727	111.142381	81.239214	314.093908	433.914035	348.22438	132.855905	121.497254	73.587707	145.909662	304.779108	122.303627	34.901648	17.939125	22.328534	3.082901	32.122638	11.081047	2.750925	5.736653	4.717073
LOC_Os01g09850.1	1.493744	2.196598	0.49787	0.777083	1.886795	2.268632	4.241234	2.67603	1.841387	2.664549	3.573408	2.396848	2.015594	1.477344	1.113525	1.571971	0.536901	0	0.586939	0.607814	1.2957	0	0	0
LOC_Os01g09850.2	3.077167	3.037667	3.071392	1.181504	0	0	0	2.208062	2.332665	1.148889	3.29448	3.973967	1.652459	3.028362	0	0.783691	1.219518	0.75557	0.356304	1.593017	0.934197	0.470285	0.084049	0
LOC_Os01g09850.3	0	0	0	0.109405	0	0	0	0	0.429143	0.115892	0	0.09381	0	0	0	0	0.058249	0.064184	0	0.052429	0	0.146093	0.057142	0.089867
LOC_Os01g09860.1	0.739016	1.471323	0.664457	0.064241	0.14366	0.04953	0.363834	0.66706	0.436964	0.384538	1.081119	0.744184	0.746694	0.550416	0.237412	0.046235	0.087055	0.048662	0.089742	0.754372	0.625166	0	0	0.017907
LOC_Os01g09870.1	1.337125	3.99322	1.139852	6.122695	5.351478	7.903059	0	1.701784	2.325187	0.700708	1.255641	0.906092	0.178623	0.54952	0	0.248798	0.199525	0.766557	0	0.386688	0.671152	0.499284	0	0
LOC_Os01g09880.1	1.471075	1.572371	1.555799	0	0.038064	0.086372	0	0.366569	0.227589	0.977321	7.788522	5.741606	0.192786	0.237923	0	0	0.043032	0	0.116511	0.213045	0.073166	0.10736	0.066281	0
LOC_Os01g09890.1	55.62398	54.558545	52.138668	11.939741	9.066165	9.564031	55.771922	57.410997	56.044388	60.987745	65.155926	65.276287	76.265889	64.320647	16.474567	19.701934	17.645182	6.236654	8.680956	21.801907	9.912498	2.04906	1.122482	1.831439
LOC_Os01g09900.1	0	0	0	0	0	0	0	0	0	0	0	0	0	0	0	0	0	0	0	0	0	0	0	0
LOC_Os01g09930.1	0.535499	1.236136	0.145619	0	0	0	0	0.133574	0	0.159616	0.068783	0.053571	0	0	0	0	0	0	0	0	0	0	0	0
LOC_Os01g09940.1	0	0	0	0	0	0	0	0	0	0	0	0	0	0	0	0	0	0	0	0	0	0	0	0
LOC_Os01g09950.1	0	0	0	0	0	0	0	0	0	0	0	0	0	0	0	0	0	0	0	0	0	0	0	0
LOC_Os01g09960.1	0	0	0	0	0	0	0	0	0	0	0	0	0	0	0	0	0	0	0	0	0	0	0	0
LOC_Os01g09970.1	0	0	0	0	0	0	0	0	0	0	0	0	0	0	0	0	0	0	0	0	0	0	0	0
LOC_Os01g09980.1	0	0	0	0	0	0	0	0	0	0	0	0	0	0	0	0	0	0	0	0	0	0	0	0
LOC_Os01g09990.2	0	0.065951	0.092481	0.057272	0	0	0	0.028379	0	0	0	0.03371	0	0	0	0.082646	0	0.17349	0.330733	0	0.08504	1.205064	0	0
LOC_Os01g09990.1	0	0	0	0	0	0	0	0	0	0	0	0	0.713758	0.183542	0	0	10.023297	0	0	0.427813	0	0	0.051157	0
LOC_Os01g10000.1	0	0	0	0	0	0	0	0	0.699374	0	0.703338	0	0	0	0	0	0	0	0	0	0	0	0	0
LOC_Os01g10010.1	11.397565	13.889213	10.652662	7.344204	8.98789	5.363914	14.772798	11.191282	14.981798	9.445412	9.217719	10.212497	6.315305	6.599607	8.840865	8.995631	9.81544	6.753807	4.816387	7.850699	5.616657	1.459021	0	0.393717
LOC_Os01g10010.2	1.358518	2.317275	2.277545	6.706146	7.528616	4.608193	0.217932	4.120261	1.949127	3.22514	3.027565	4.384027	2.71765	3.720492	4.23315	16.605233	11.756007	15.413541	7.85997	8.570588	10.949634	5.66682	2.694496	2.317671
LOC_Os01g10020.1	2.006437	2.216165	2.27765	1.401907	0.991737	0.672079	3.631962	4.714703	4.67373	3.690801	8.882288	7.790422	1.088968	2.004434	1.113068	9.240911	8.315077	17.861377	3.405206	4.027879	4.244769	1.874482	1.774735	2.252848
LOC_Os01g10030.1	0.02188	0.019019	0.088472	0.016484	0	0.229298	0.026636	0.146818	0.269463	0.056761	0.04855	0.134363	0.103007	0.088313	0	0.18998	0.287373	0.50651	0.293802	0.418728	0.766815	0.358244	0.088676	0.110283
LOC_Os01g10040.1	3.132887	2.455348	3.935392	0.176549	0	0	0.283606	2.911567	1.475016	1.243976	3.677309	2.176887	0.790185	0.670603	0.044317	0.249061	0.586402	0.32873	0.350816	0.677021	0.340796	0.157706	0.324569	0.302667
LOC_Os01g10040.2	7.067904	8.180363	7.350884	0.368732	0.541165	0.283851	4.163199	3.96727	3.126552	3.613312	3.999254	3.956132	2.197105	1.506993	0.642865	0.890229	0.992877	0.673522	0.925534	2.785659	1.380248	0	0	0.067614
LOC_Os01g10050.2	0.191782	0.164065	0.507052	0.240618	0.345614	0.067976	8.063516	2.753698	2.454844	1.775674	1.400427	1.924581	0.387432	1.094943	0.139928	0.18486	0.54336	1.473693	0.176017	0.409369	0.334222	0	0	0
LOC_Os01g10050.1	12.235948	11.447759	14.02675	7.87209	4.795525	7.293056	8.77504	12.354862	13.264354	12.030939	11.368848	11.431067	13.659562	11.67971	3.027915	20.950655	13.608154	13.85428	10.619577	10.464365	10.84858	5.299343	2.340455	1.944726
LOC_Os01g10060.1	0	0	0	0	0	0	0	0	0	0	1.336679	1.869955	11.291164	1.272861	0	0	0.691239	0	0	0.665415	0	0	1.068259	0
LOC_Os01g10070.1	31.171318	23.317231	31.027306	0.906019	1.667325	1.915169	6.932948	13.060706	10.37575	6.156545	7.874249	15.12784	9.110247	8.177275	7.751471	2.943742	1.50176	0.548685	2.718292	5.176658	1.636142	0.268455	0.652327	0.607739
LOC_Os01g10080.2	23.7686	21.274108	24.19251	1.331756	2.007141	1.031201	14.89617	11.131709	11.557146	16.162952	12.037839	12.048785	19.202925	17.339645	55.82232	3.096773	2.106887	1.008292	3.203288	9.161069	3.669636	1.314595	0.17065	0.556895
LOC_Os01g10090.1	0.160712	0.139416	0.097829	0.090826	0	0	0.048748	0.150047	0.155147	0.900392	1.052874	0.678156	0.315705	0.064944	0.037125	1.879113	0.317097	0.275126	1.557902	0.628645	1.078914	2.59258	0.868776	0.962125
LOC_Os01g10100.2	2.783533	1.099093	1.484078	0.247347	0.228751	0.358607	1.370102	2.13771	4.086443	1.800059	1.814044	1.452166	0.784864	0.811552	0	1.279095	1.35218	1.54621	0.384217	0.615717	0.914708	0.47951	0.18563	0
LOC_Os01g10100.1	9.868601	9.728403	9.6554	1.644624	1.00233	0.901451	11.860302	11.556204	9.304684	9.382883	8.714923	7.546756	7.080655	6.897473	8.940647	14.868313	5.019795	8.229262	3.422832	6.506755	4.959759	1.65747	0.395815	0.923137
LOC_Os01g10110.1	0.651277	1.349502	0.364494	0.037746	0.058401	0.065693	1.127627	0.765961	4.764264	0.390983	0.390403	0.286296	0.255575	0.141577	0	0	0	0	0	0	0	0	0	0.063131
LOC_Os01g10120.1	0	0	0	0	0	0	0	0	0	0	0	0	0	0	0	0	0	0	0	0	0	0	0	0
LOC_Os01g10130.1	0.723704	0.453413	0.750545	0.242369	0.093669	0.635624	0.5366	0.690694	1.335192	0.901036	0.727994	0.892943	0.315924	0.097484	0.0743	3.674396	3.314192	3.303789	1.572921	1.782387	1.469535	0.615615	0.217344	0.152019
LOC_Os01g10140.3	2.802656	3.215343	0	0	0.625899	0.962861	1.786934	1.000082	0.970388	1.654977	0	0	3.992749	4.404986	0	0.960959	5.388076	2.329681	6.490427	9.020025	10.665626	1.053992	0	0.397365
LOC_Os01g10140.2	0	0.141944	2.138531	0.749203	0	0.153952	0	1.037833	0.840933	0	1.671725	1.591033	2.778985	1.264349	1.581563	2.659173	0.368708	0.38064	2.312785	2.022818	2.220579	0.151982	0.713764	0
LOC_Os01g10150.2	0	0	0	0	0.044547	0	0	0.133886	0	0.199642	0.068018	0	0	0.187398	0	0.041133	0	0	0.183517	0	0.026576	0	0	0
LOC_Os01g10150.1	35.65941	27.489951	34.916708	23.505667	13.504529	17.346549	69.278876	54.887386	56.271219	52.458548	48.521169	47.865988	33.749627	43.469484	20.131466	31.650185	39.084624	31.338353	27.600285	28.438304	25.401417	11.604419	9.242223	9.086242
LOC_Os01g10160.1	0	0	0	0	0	0	0	0	0	0.11643	0	0	0	0.064532	0	0	0	0	0.126884	0	0	0	0.214678	0
LOC_Os01g10170.1	0	0	0	0	0	0	0	0	0	0	0	0	0	0	0	0	0	0	1.158663	0	0	0	0	0
LOC_Os01g10180.1	0.177593	0.307474	0.193157	0.089228	0	0	0	0	0	0.396904	0.615695	0.21315	1.024857	1.005955	0.763338	2.645487	1.975701	1.080936	5.350235	7.506966	6.670001	2.919363	2.240887	2.313334
LOC_Os01g10195.1	0.297803	0.25779	0.24295	0	0.092419	0	0	0.534845	0.092323	0.559257	0.068858	0.053628	0.749943	0.57837	0	0.25969	0.366188	0.271891	0.33055	0.413857	0.088887	0.13055	0.080523	0.150163
LOC_Os01g10200.1	0	0	0	0	0	0	0	0	0	0	0	0	0	0	0	0	0	0	0	0	0	0	0	0
LOC_Os01g10210.1	364.564225	362.398245	377.094301	56.190455	62.969112	34.147988	65.175251	100.315844	64.376485	28.162002	16.210197	26.16992	13.614092	10.783654	8.948326	2.265647	1.771806	0.27902	0.387736	2.707348	0.31927	0.133996	0.247911	0.231155
LOC_Os01g10230.1	1.19582	0.872834	0.605541	0.208059	0.285056	0.246353	0	0.207175	0.071725	0	0.110331	0	0.072582	0	0	0.301953	0.162032	0.104983	0	0	0	0	0	0
LOC_Os01g10240.1	0	0	0	0	0	0	0	0	0	0	0	0	0	0	0	0.092534	0	0	0	0	0	0	0.228996	0
LOC_Os01g10250.3	2.836742	3.248587	5.745749	5.828153	3.247313	5.072491	3.050649	1.822765	2.118146	0.676867	0.793049	0.736443	0.814668	0.480429	0.314752	6.276157	12.779245	7.337452	4.231726	1.392941	2.301972	14.60359	12.368567	10.200922
LOC_Os01g10250.1	43.76489	39.355474	46.118793	53.319132	48.346561	45.561868	21.923272	25.253413	24.905432	4.213993	7.598766	4.798123	6.368041	6.322661	3.925059	61.098878	126.586898	75.942664	56.547241	35.089678	40.717943	54.243631	63.60345	39.965142
LOC_Os01g10250.2	0.516089	0.684629	0.714682	2.047118	0.405616	1.231161	0.116925	0.619946	0.393222	0	0.099537	0.034306	0.201599	0.384655	0	3.838736	7.723174	14.504154	1.917626	0.721435	1.249123	16.825831	21.461881	16.135166
LOC_Os01g10260.1	7.351778	7.841231	5.6175	2.346659	1.518024	2.390992	7.38232	7.671485	10.089387	0.725798	0.427456	1.586543	1.559904	1.601461	1.186739	1.084206	0.870809	0.747603	0.262451	1.842161	0.612516	2.541119	8.654994	5.582617
LOC_Os01g10270.1	0	0.213128	0.308383	0	0	0	0	0.093388	0.194576	0	0	0	0.098164	0	3.844917	0.272557	0.438332	0.141615	0	0.107514	0.185441	0	0.67202	0
LOC_Os01g10280.1	5.889918	4.17525	5.385186	0.570096	0.303411	0.305583	12.609257	9.932358	9.912805	13.929289	14.018005	13.297312	3.835051	5.697713	4.564778	1.578017	1.739122	1.732946	0.938885	4.557807	2.054026	0.269483	0	0.386619
LOC_Os01g10280.3	0	0	0	0.069754	0	0	0	0.388527	0.739163	0.507058	0	0	0	0	0	0	0	0.064815	0	0	0	0.353059	0	0
LOC_Os01g10280.2	1.212912	1.121485	2.857971	0	0	0.146542	4.982929	4.206547	5.331504	4.545112	8.313282	9.18754	1.179454	2.211431	0.691162	2.419941	0.825109	1.157096	0.589553	0.541638	1.42202	0.354954	0.246147	0
LOC_Os01g10280.4	0.434264	0.112461	0.499378	0	0	0	1.254996	0.062538	0.292362	0.621969	0.938494	0.582078	0.106676	0.124164	0.106457	0	0	0	0	0.410852	0.122199	0	0.130731	0
LOC_Os01g10290.1	16.628795	14.06633	10.218971	12.976826	22.778539	22.101671	23.638768	10.678671	14.577437	8.935348	6.083411	8.255719	3.122368	11.00604	8.4701	28.466382	32.033573	21.204888	26.22655	18.29212	18.433535	0	9.141642	4.817572
LOC_Os01g10290.2	4.744389	3.643615	11.41569	16.901465	7.524021	7.933457	0	11.788326	9.281261	6.885883	10.883728	12.861637	8.482699	1.142739	0	12.238104	29.542567	15.399417	14.106464	8.002595	10.5417	17.198781	13.426049	16.43566
LOC_Os01g10300.1	2.37052	0.76149	2.214961	0.765709	0.420209	0.479985	7.685975	1.978212	2.05027	1.464451	2.054557	1.962657	1.013337	0.987055	0	1.404004	1.785796	1.159405	0.214962	0.764495	0.25273	0.520044	0.274742	0.170771
LOC_Os01g10310.1	0.228025	2.333939	0.583975	0.34549	1.059874	0.426333	4.0305	2.962326	2.579908	0.720629	0	0.465385	1.463131	0	0	1.273861	1.225778	2.615025	6.655382	2.967486	6.526276	0.766843	0	0.579189
LOC_Os01g10320.1	1.657611	1.039614	1.466263	0.323804	0.381591	0.161288	0.932722	1.717982	1.467978	0.882786	1.203353	1.110783	0.554358	0.545469	0.028409	1.367363	1.075907	1.086051	1.189154	1.401899	2.907461	0.134154	0.041477	0.116053
LOC_Os01g10340.1	4.60362	7.357753	4.391183	0.144568	0.446365	0.282869	3.012492	8.520387	8.580945	5.166517	7.353988	6.121195	2.667715	2.12033	0.058844	0.20919	1.292099	0.291876	1.521435	3.498087	2.433429	0.210319	0.1729	0.080605
LOC_Os01g10350.1	11.346213	11.900367	9.271472	4.957558	5.366185	5.28786	19.988575	15.963412	16.627151	18.916269	19.329783	21.752432	8.920449	11.140212	2.7276	18.474005	12.967323	10.663612	5.587254	5.716444	7.824199	3.809111	1.804191	1.442102
LOC_Os01g10370.1	0	0	0	0	0	0	0	0.049677	0	0	0	0	0.052235	0	0	0	0	0.07571	0	0	0	0.145518	0	0
LOC_Os01g10380.1	0	0.086777	0.021779	0	0	0	0	0	0	0	0	0.052341	0.144477	0	0	0.120533	0	0	0.085825	0.07034	0.058296	0.530602	0.068555	0.128639
LOC_Os01g10390.1	0	0	0	0	0	0	0	0	0	0	0	0	0	0	0	0	0	0	0	0	0	0	0	0
LOC_Os01g10400.2	21676.20495	20532.09062	22112.00387	3179.881138	3036.249185	3165.718016	9127.108674	9861.534847	6859.667247	10684.09462	4917.857644	10246.07351	1332.640271	3235.451815	7521.918292	708.631296	902.594957	1006.616253	1324.402926	1781.647949	1421.721332	506.069608	604.813113	347.038377
LOC_Os01g10400.1	2399.929467	2175.002331	2888.613431	394.756265	339.708029	407.95949	1263.037147	1266.59914	872.951161	1606.655729	937.066807	1689.865176	105.583226	328.440318	239.126677	64.061098	112.262362	92.120536	142.726542	129.59184	124.940436	45.697667	64.356138	39.865649
LOC_Os01g10410.1	0	0	0	1.851179	0.616733	0	3.403397	1.897908	2.80138	0	0	0	8.084003	5.463246	10.081872	265.160232	185.94846	989.623691	115.992131	72.429847	69.204115	1153.908932	1203.429579	1260.168959
LOC_Os01g10420.1	0.121585	0	0	0	0	0	0	0.091613	0	0	0	0	0	0	0	0	0	0	0	0	0	0	0	0.30724
LOC_Os01g10430.1	0.08166	0.418341	0.593139	0.061995	0.162967	1.143458	0.099464	0.635209	0.45406	0.611519	1.700504	1.563555	1.015998	0.609418	0	0	0	1.953899	0.166561	0.306693	0.667323	0.507764	0.120293	0
LOC_Os01g10430.2	8.124077	8.12143	8.381383	2.904866	2.020218	2.767072	16.827733	13.891144	11.557548	12.335215	13.519159	15.343536	10.942529	12.040833	4.384278	11.801668	3.958578	7.448954	2.946303	6.206322	4.174099	1.975688	0.873268	0.677953
LOC_Os01g10440.1	2.096593	1.893195	1.807593	7.48269	5.230667	8.012765	8.957394	5.545985	5.590301	1.762178	1.724511	2.644808	3.746407	2.406012	0.715246	3.265765	19.139995	12.971796	10.55279	3.21494	4.011734	5.303019	5.851864	4.171729
LOC_Os01g10450.2	8.34212	7.837572	1.111636	12.3739	7.987542	0	32.218628	12.712855	17.906418	6.709254	5.161261	7.953016	1.557806	2.211213	2.024873	0.845667	1.45236	0.468589	1.05219	0	0	0.246911	0.13578	0.126644
LOC_Os01g10450.1	0	0	6.026817	0	0.484152	10.094812	0	6.968911	3.611736	0	0.991654	0.899099	0	0	0	0	0	0.161429	0	0.956591	0.987899	0	0	0
LOC_Os01g10460.1	0.801039	2.068638	1.51505	0.604739	1.064023	0.514975	4.5251	8.787803	6.994781	6.945304	13.677131	6.749829	2.083142	3.722027	2.928213	2.513982	0.808855	0.784589	0.639422	0.993126	0.941579	0.126331	0	0
LOC_Os01g10470.1	0	0	0	0	0	0	0	0	0	0.509321	0.110523	0.084884	0	0	0	0	0	0	0	0	0	0	0	0
LOC_Os01g10480.1	0	0	0	0	0	0	0	0	0	0	0	0	0	0	0	0	0	0	0	0	0	0	0	0
LOC_Os01g10490.1	0.121862	0.26368	0	0	0	0	0	0	0	0	0	0.054914	0	0	0	0	0	0	0	0	0	0	0	0
LOC_Os01g10504.2	0.148861	0.430003	0.20187	0.037393	0.077033	0	0	0.074192	0	0	0.170211	0.088739	0.195093	0.321024	0	0	0.13064	0	0	0.086232	0	0	0	0
LOC_Os01g10504.1	0	0	0	0	0	0	0	0.047036	0.048729	0	0	0	0	0	0	0	0	0	0	0	0.04689	0.068889	0	0
LOC_Os01g10504.3	0	0	0	0	0	0	0	0	0	0	0	0	0	0	0	0	0	0	0	0	0	0	0	0
LOC_Os01g10520.1	0	0.040571	0	0	0	0	0	0	0	0	0	0	0.018286	0	0	0	0	0	0.018378	0	0.052394	0.075966	0.219361	0
LOC_Os01g10530.1	1.184264	0.677905	0	0	0	1.684982	0	0	0	0	0	0	0	0	0.198829	0	0	0	0	0	0	0	0	0
LOC_Os01g10530.2	1.788705	2.467323	1.987311	1.859073	1.452646	1.318749	2.047181	2.47805	2.299963	2.046892	2.294274	2.259037	1.815558	1.123285	0	2.070668	2.528972	5.185019	1.751263	1.052895	2.0721	1.229987	1.667278	1.024378
LOC_Os01g10530.3	1.34591	1.537157	2.328189	3.681785	3.505646	1.587186	7.511377	4.31898	4.999051	3.103232	3.84661	4.515754	2.743246	2.299299	0	2.535506	4.013894	7.072943	1.83549	2.182511	3.292361	0.365767	0.231152	0.098208
LOC_Os01g10550.1	0	0	0	0	0	0	0	0	0	0	0	0	0	0	0	0	0	0	0	0	0	0	0	0
LOC_Os01g10560.1	0	0	0	0	0	0	0	0	0	0	0	0	0	0	0	0	0	0	0	0	0	0	0	0
LOC_Os01g10580.1	18.130162	10.252335	17.842352	35.993386	25.793183	29.55645	26.380093	39.60515	30.555114	64.086311	70.692236	74.332567	62.365363	64.707423	34.533699	34.605874	27.100798	48.78742	18.617857	27.432835	26.329466	12.337659	9.702366	7.887856
LOC_Os01g10590.1	1.153479	0.786954	0.788354	2.272227	0.893627	0	4.348056	0.529097	1.483939	0	0	0.235904	0	0	0	0	0	0	0	0	0.173791	0	0	0
LOC_Os01g10600.1	16.034985	17.185338	17.483565	9.554852	9.140375	10.929382	10.008544	14.575967	15.054742	10.286572	10.482934	12.790341	12.411731	10.541972	4.978332	11.589454	11.684703	14.858461	7.232104	9.638501	16.204027	2.330331	3.521045	1.123075
LOC_Os01g10610.1	33.568932	33.249776	35.427918	21.482052	19.661518	19.984809	20.041183	14.330031	17.545825	12.126668	13.889767	13.442536	15.145554	18.559821	9.208638	15.812624	12.98685	10.500463	1.803115	6.135511	3.499813	1.295934	1.354367	0.975959
LOC_Os01g10630.1	1.350031	0.545232	1.564019	0.063576	0.065514	0.037073	4.451323	1.625927	2.133823	2.135224	2.769416	2.480309	0.965269	0.146618	0.194829	0.137675	0	0.048145	0.300497	0	0	0.092293	0.317635	0.106337
LOC_Os01g10630.2	0.410916	0.15156	0.703436	0	0	0	0	1.237646	1.181135	0.479321	1.275233	0.875947	0.454194	0.987866	0	0	0.300207	0	0	0.625373	0.613099	0	0.112407	0
LOC_Os01g10640.1	46.382389	78.096137	26.734905	39.317469	61.022495	41.527865	24.44912	53.564023	30.303568	33.753237	31.647749	19.852855	25.258569	34.403349	11.845009	10.710759	13.676491	30.673226	5.5003	7.276374	5.951061	12.797237	7.907505	2.680102
LOC_Os01g10650.1	0	0	0	0	0	0	0	0	0	0	0	0	0	0	0	0	0	0	0	0	0	0	0	0
LOC_Os01g10660.1	0	0	0.641245	0	0	0	0	0	0	0	0	0	0.579305	0	0	0	0	0	0	0	0	0	0	0
LOC_Os01g10670.1	0	0	0	0	0	0	0	0	0.68756	0	1.40231	0	0	0	0	0	0	0	0	0	0	0	0	0
LOC_Os01g10680.2	29.69755	36.1246	29.230292	12.993465	18.07507	13.912895	15.790786	23.635947	26.646786	5.790145	6.412059	5.784436	3.261205	5.257173	2.652852	13.091665	17.137255	15.077509	6.626763	4.83176	7.031836	6.748357	5.296924	1.004411
LOC_Os01g10680.1	5.983704	4.251679	9.273271	7.875134	3.918487	7.418584	13.491493	8.218811	7.806496	3.214709	3.078051	3.168681	0.697629	0.842729	0	3.435317	9.754526	5.279488	6.003561	1.611402	1.798638	6.446256	6.989975	5.848902
LOC_Os01g10690.1	2.958985	2.287201	2.586489	6.04659	6.299495	6.087278	4.640271	5.296435	5.977881	4.135023	4.237093	5.57106	3.159494	5.377159	2.437714	7.232388	9.64863	15.196934	7.078377	6.263101	8.871181	2.262785	3.438364	1.864471
LOC_Os01g10700.1	0	0.101562	0	0.044053	0	0	0	0.021812	0.022532	0.038165	0.032691	0	0	0	0	0	0	0	0	0	0	0	0	0
LOC_Os01g10710.1	0	0.022223	0	0	0	0	0	0	0	0.033284	0	0	0	0	0	0	0	0	0	0	0	0	0	0
LOC_Os01g10720.1	0	0	0	0	0	0	0	0	0	0	0	0	0	0	0	0	0	0	0	0	0	0	0	0
LOC_Os01g10740.1	0	0	0	0	0	0	0	0	0	0	0	0	0	0	0	0	0	0	0	0	0	0	0	0
LOC_Os01g10750.1	0	0	0	0	0	0	0	0	0	0	0	0	0	0	0	0	0	0	0	0	0	0	0	0
LOC_Os01g10760.1	0	0	0	0	0	0	0	0	0	0	0	0.812766	0	0	0	0	0	0	0	0	0	0	0	0
LOC_Os01g10770.1	0	0	0	0	0	0	0	0	0	0	0	0	0	0	0	0.129569	0	0	0	0	0	0.144653	0	0
LOC_Os01g10780.1	0	0	0	0	0	0	0	0	0	0	0	0	0	0	0	0.409718	0.327968	0.415067	0.889801	0.31303	0.273764	0	0.495311	0
LOC_Os01g10790.1	5.984568	5.5797	7.30908	1.595218	0.948445	1.394723	4.000644	7.207002	8.938762	9.170908	8.283587	7.308392	2.623256	3.290437	0.564211	2.701158	4.070051	2.601924	2.133537	2.512514	2.034651	0.578862	0.440158	0.461795
LOC_Os01g10800.1	0.822003	0.18284	0.818593	0.273642	0.163468	0.083403	1.28059	0.926187	1.058909	3.022668	3.654509	4.820761	1.109735	0.972033	0.319077	0.93338	0.552015	0.523631	1.008084	1.614104	1.468158	0.709256	0.258243	0.481762
LOC_Os01g10810.1	8.567779	11.548003	9.253022	0.594205	0.686667	0.440607	3.548076	4.883488	3.22965	5.338784	3.808636	4.922012	6.844019	4.395929	8.564576	0.431499	0.086814	0.112433	0.078415	1.110753	0	0.108431	0	0.124256
LOC_Os01g10820.1	96.46312	94.416479	97.660553	104.285354	129.360066	101.018671	199.803778	206.412458	220.049567	246.741217	313.04233	269.91987	107.33441	116.024849	49.586121	196.821282	124.163492	102.463193	155.110429	171.692478	217.443606	85.150583	37.318655	67.251755
LOC_Os01g10830.1	18.765182	20.233869	13.700374	5.548242	6.066587	4.844937	9.066944	10.082515	5.164175	3.559164	2.206617	3.728622	9.512603	9.474341	29.410683	10.065088	13.849375	13.54282	16.02467	13.167021	11.333624	4.148125	2.738025	3.82839
LOC_Os01g10840.1	22.601957	25.534383	23.150949	8.635831	7.247048	6.606785	22.477029	22.34389	19.830816	22.351636	24.849865	23.960615	11.427102	14.638896	10.562108	14.936378	16.423776	4.192358	8.688746	14.498564	10.219772	1.405608	1.092086	0.648136
LOC_Os01g10850.1	0.041376	0	0.100778	0	0	0	0	0	0	0	0	0.073574	0	0	0	0	0	0	0	0	0	0	0	0.052149
LOC_Os01g10860.1	5.612565	4.557685	7.108196	1.392853	0.902352	1.152746	11.979798	16.096627	17.959191	13.328088	17.224201	15.441137	10.456599	10.141605	20.582588	17.624991	7.941027	9.841934	9.015863	15.510512	14.506997	4.582539	2.498853	2.24351
LOC_Os01g10870.1	0	0	0	0	0	0	0	0	0	0	0	0	0	0	0	0	0	0	0	0	0	0	0	0
LOC_Os01g10880.1	38.018527	79.756568	36.593934	16.872871	4.935373	34.193277	98.675909	101.563907	123.564183	57.661957	67.219722	53.104656	55.286113	51.569062	52.637881	9.2514	16.793334	11.776114	13.980679	29.799481	25.105152	6.188375	2.667383	7.401125
LOC_Os01g10890.1	28.079295	23.929515	31.232218	7.288092	6.132109	6.433917	8.332866	22.097213	11.907854	4.954854	4.062737	6.318726	1.676639	2.142816	2.274719	0.77336	1.190693	0.147681	0.741802	1.434563	1.254596	0	0.087424	0.203841
LOC_Os01g10900.2	0.512503	0.398372	0.28049	0.06097	0	0.070782	0	0	0.187036	0.316303	0	0	0.021173	0.043564	0	0	0.023629	0.030785	0	0.02346	0.181041	0	0	0
LOC_Os01g10900.1	0	0	0.05746	0	0.105522	0	0	0.371179	0	0	0.45224	0.218467	0	0	0	0	0	0	0	0	0	0	0	0
LOC_Os01g10910.1	0.071479	0	0	0	0.054379	0	0	0	0	0	0	0	0	0	0	0	0	0	0.055242	0	0	0	0	0
LOC_Os01g10920.1	0.146473	0.063557	0	0	0	0	0	0	0.028262	0.144357	0.082556	0.064901	0	0.029588	0	0	0.032102	0	0	0	0	0	0	0
LOC_Os01g10930.1	0.461487	0.300627	0.420117	0.043464	0	0	0.49095	0.258232	0.155606	0.414062	0.94097	0.457633	0.045288	0.139765	0	0.03133	0.151618	0.065837	0.091196	0.07525	0.150572	0	0	0
LOC_Os01g10940.1	0	0	0	0	0	0	0	0	0	0	0	0	0	0	0	0	0	0	0	0	0	0	0	0
LOC_Os01g10950.1	20.004814	32.302228	11.780763	4.036869	6.004687	2.001923	1.670059	4.55905	2.924795	6.770117	20.158342	10.571024	2.684039	2.000232	2.518292	0.380109	0.141509	0.092186	0.10639	0.679073	0.361413	0.176429	0.109131	0.33929
LOC_Os01g10960.1	0.073793	0.192113	0.02992	0	0	0.161863	0	0.02755	0	0	0.499251	0.130813	0.028985	0	0	0	0	0	0	0	0	0.040339	0	0
LOC_Os01g10970.1	0	0	0	0	0	0	0	0.050783	0	0	0	0	0	0	0	0	0	0	0	0	0	0	0	0
LOC_Os01g10980.1	0	0	0	0.196203	0.353357	0	0	0.194912	0.100983	0.087738	0.151414	0.294131	0.204953	0.158052	0	0	0.22875	0.074273	0	0	0.048568	0	0	0
LOC_Os01g10990.1	0.44847	0.583264	0.947546	0.540716	1.218677	0.078891	0.054367	0.435655	0.311983	0.653024	1.836377	1.854032	0.84605	1.123955	0.082813	1.073655	0.905883	0.20473	0.213029	0.506685	0.334554	0.098146	0.181841	0.226101
LOC_Os01g11000.1	0	0	0	0	0	0	0	0	0	0	0	0	0	0	0	0	0.082861	0	0	0.081597	0	0.310447	0.254545	0.118636
LOC_Os01g11010.1	0	0.084121	0	0	0	0	0	0	0	0	0.108705	0.05707	0	0	0	0	0	0	0	0	0	0	0	0
LOC_Os01g11020.1	7.543496	5.161889	11.307015	0.142687	0.146027	0	8.937473	7.022189	5.405731	8.879084	7.383803	11.389044	18.963815	15.444794	8.536821	1.256344	1.008403	1.295602	0.304026	2.126392	0.708164	0.420478	0.256509	0.477938
LOC_Os01g11040.1	6.998108	8.110862	6.872862	2.118786	1.529872	1.840104	8.226924	6.826558	8.676404	6.408799	7.826242	7.664889	4.452008	4.452978	0.441224	8.318211	7.082278	3.993596	5.637839	5.009715	5.799128	2.53433	1.016606	0.798576
LOC_Os01g11054.1	4.75684	1.956259	6.974485	2.219176	2.026857	2.093231	13.416684	9.752724	12.663346	14.620762	15.142411	22.169289	25.356322	24.789215	8.732654	5.941983	5.945529	1.552829	4.56991	7.116154	3.423284	1.388881	0.967011	1.696628
LOC_Os01g11054.3	4.486766	0	3.473024	0.554094	0.581586	0	0	5.168765	4.425045	3.924375	6.150855	7.152422	0.22477	0	0	0.170865	4.346257	1.466342	0.799801	0.883694	0.411009	0.092718	0.531439	0.08903
LOC_Os01g11054.2	4.21048	2.603418	4.984153	2.294957	1.506687	1.771663	4.92381	4.816176	7.646094	3.513531	5.618522	10.192316	1.362337	1.717009	0.624277	3.595855	5.292254	3.788406	0.344778	0.848023	0.62834	1.23485	1.213181	1.088579
LOC_Os01g11054.4	44.331789	35.614137	55.072957	9.294427	11.515132	11.048054	54.390178	42.201141	29.97319	29.529215	23.501204	26.520206	0.136636	0	42.363799	0.40179	1.684977	0.482958	0	0	0	0	0	0
LOC_Os01g11070.1	13.130837	11.455294	12.575421	3.843851	3.130786	3.780176	22.730277	22.47793	25.140979	22.625323	23.083558	24.991244	8.262269	9.59818	5.044827	20.606012	14.399345	6.616455	20.048621	20.317582	23.822015	8.517675	4.229837	3.470229
LOC_Os01g11080.1	0	0.191165	0.120749	0	0	0	0	0	0.229159	0	0	0	0.174252	0	0	0.56346	0.45381	0.168276	0.351206	0.191999	0.550284	0.647386	0.199406	0.092953
LOC_Os01g11110.2	8.422061	9.071901	10.1654	15.704684	15.753394	12.935334	20.189794	21.602256	26.154075	18.662785	19.642994	18.331581	20.724003	25.722793	16.125133	30.934773	30.109845	16.882313	19.507457	25.843111	25.819104	3.607072	2.262401	2.517937
LOC_Os01g11120.1	12.441773	14.487138	13.140339	7.920167	7.985901	6.005106	23.794722	28.260609	23.237282	26.103398	27.641385	25.797198	13.641856	13.68324	11.238265	14.308531	15.721844	8.201833	7.289756	12.99891	9.549492	2.801481	1.396268	1.075637
LOC_Os01g11130.1	0	0	0	0	0.032654	0	0.255741	0.015659	0.080825	0.054448	0.186255	0.073663	0.098879	0.084775	0.077884	0	0.01839	0.047945	0.099541	0.219267	0.501191	0.137552	0.085127	0
LOC_Os01g11140.1	0	0	0	0	0	0	0	0	0	0	0	0	0	0	0	0	0	0	0	0	0	0	0.046259	0
LOC_Os01g11150.1	0.433104	0.562703	0.308719	0.407992	1.134372	0.191022	0	0	0.167669	0	0.186638	0.291369	0.255516	0.043794	0.648783	7.326823	11.882206	3.645309	1.031292	1.269881	1.454152	0.711575	0.219553	0.136484
LOC_Os01g11160.1	57.071628	48.458603	68.168816	19.130637	17.042613	10.523089	104.423453	45.841474	53.698124	17.37002	11.316416	18.396393	3.491675	3.179223	2.725535	0.424357	0.421243	0.5144	0.712617	4.964629	0.986003	0.393925	0.405998	0.265065
LOC_Os01g11170.1	0	0	0	0	0	0	0	0	0	0	0	0	0	0	0	0	0	0	0	0	0	0	0	0
LOC_Os01g11190.1	0	0	0	0	0	0	0	0	0	0	0	0	0	0	0	0	0	0	0	0	0	0	0	0
LOC_Os01g11200.1	0	0	0	0.077282	0	0	0	0	0	0.142954	0	0.09509	0	0	0	0	0	0	0	0.177767	0	0	0	0
LOC_Os01g11210.1	0	0	0	0	0	0	0	0.058451	0	0	0	0	0	0	0	0	0	0	0	0	0	0	0	0
LOC_Os01g11220.1	0.041583	0.036067	0.033762	0.407345	0.968707	0.694214	0.10088	0.155314	0.289103	0.274424	0	0.184881	0.49017	0.268885	0	0.045234	0	0	0.164551	0.722876	0.310185	0.045485	0.168596	0.052409
LOC_Os01g11230.2	0	0	0	0	0	0	0.408053	0	0.107906	0	0	0	0	0	0	0	0	0	0	0.11459	0	0	0	0
LOC_Os01g11230.1	101.774005	96.012272	108.50584	47.932797	66.225866	42.036904	426.309611	405.045908	501.811145	657.472255	582.503424	754.100689	88.703999	131.961364	99.769428	56.473323	13.85032	16.812011	115.247724	168.217883	135.538778	53.231791	37.846733	90.063244
LOC_Os01g11240.1	295.266614	385.754391	218.005018	26.857907	19.649996	23.717779	417.925921	510.846816	467.360562	335.774372	379.074108	340.199821	43.816911	63.883987	40.959629	15.546754	25.846996	24.031296	4.934158	16.48537	6.289243	6.0391	2.803349	3.34891
LOC_Os01g11250.1	2.36911	2.133868	2.177675	0.462786	0.181807	0.614438	1.528997	3.886559	2.164173	1.221909	1.537281	1.598886	0.597032	0.472442	0.487357	0.635433	0.256256	0.100143	0.231202	0.839368	0.436255	0.223658	0.118558	0.147435
LOC_Os01g11260.1	0.917464	0.762892	1.430827	0.576103	0.445346	1.04019	1.809541	1.08539	2.774188	1.609787	2.028889	2.272248	0.660736	0.741409	0.035334	3.325445	5.228703	3.490285	1.028322	1.262816	0.883933	0.209001	0	0
LOC_Os01g11270.1	0	0	0	0	0.029212	0.066014	0	0	0.029033	0	0	0.033353	0	0	0	0.040894	0.098925	0.042925	0.029755	0.032697	0.056107	0	0.050827	0
LOC_Os01g11280.1	0	0	0	0	0	0	0	0	0	0	0	0	0	0	0	0	0	0	0	0	0	0	0	0
LOC_Os01g11300.1	0	0	0	0	0	0	0	0	0	0	0	0	0	0	0	0	0	0	0	0	0	0	0	0
LOC_Os01g11310.1	0	0	0	0	0	0	0	0	0	0	0	0	0	0	0	0	0	0	0	0	0	0	0	0
LOC_Os01g11320.1	0	0	0	0	0	0	0	0	0	0	0	0	0	0	0	0	0	0	0	0	0	0	0	0
LOC_Os01g11330.1	0	0	0	0	0	0	0	0.057856	0	0	0.043766	0	0.030434	0	0	0	0	0	0	0	0.028893	0.084716	0.104696	0.195279
LOC_Os01g11340.1	6.539503	5.792121	6.555162	30.059908	29.349167	32.144753	9.349185	6.310826	3.999634	14.247582	13.202591	16.963081	25.704264	19.183667	13.04684	22.253437	54.74264	32.422871	35.441452	61.915455	53.795455	13.463713	15.084662	13.943839
LOC_Os01g11350.1	0.428697	0.412871	0.038737	0.035895	0	0.251594	0	0.249223	0.188782	0	0.163036	0.085068	0	0.038516	0.131874	0	0	0	0	0.124177	0	0.052137	0	0
LOC_Os01g11360.1	0	0.219496	0	0	0	0	0	0	0	0.419729	0.378604	0	0	0.212715	0.231779	0	0	0	0	0	0	0.290255	0	0
LOC_Os01g11370.1	12.094003	9.583246	13.59999	2.408711	2.137904	2.405002	19.720616	15.37792	14.473192	16.996435	16.626824	18.534594	9.258483	10.585262	2.227022	2.098769	4.080611	1.018257	4.228908	6.447129	4.602361	0.243542	0.468758	0.6246
LOC_Os01g11390.1	0	0	0	0	0	0	0	0	0	0	0	0	0	0	0	0	0.346913	0	0.627341	0.661264	0.578779	0.433336	0	0
LOC_Os01g11400.1	6.879935	2.308219	3.559258	0	0	0	1.276426	2.087764	0	0	15.867863	1.607841	2.295208	0	0	1.522668	0	0	3.249338	6.417996	16.286257	0	0	0
LOC_Os01g11414.1	7.200799	15.911464	4.46695	1.109749	1.613505	1.287016	9.302423	7.780967	10.444746	5.869636	13.35484	7.751939	5.533909	4.81245	0	7.830924	3.230512	14.530422	4.161762	4.47387	11.216153	4.525999	0.917121	3.106911
LOC_Os01g11414.2	13.496252	19.696998	9.918793	2.786143	1.312282	2.331581	16.666167	20.444259	23.978986	11.883988	20.786925	16.989104	10.368558	10.697045	4.497412	7.733285	3.100337	1.235522	13.35229	18.53329	29.219099	2.474637	1.239114	3.129376
LOC_Os01g11430.1	0.072507	0	0	0.027317	0	0.031802	0	0.027068	0	0.047625	0.122553	0	0	0.029293	0	0	0.063563	0	0.057355	0.063037	0.162244	0	0	0
LOC_Os01g11450.1	0	0	0	0	0	0	0	0	0	0	0	0	0	0	0	0	0	0	0	0	0	0	0	0
LOC_Os01g11460.1	4.496018	7.835369	3.106475	0.437174	0.337754	0.297975	3.162747	1.084125	0.934796	0.706156	1.545606	0.777424	0.684206	1.83736	1.516704	0.947325	0.933291	2.924191	0.421153	0.336074	0.613131	1.164224	0.52276	0.304677
LOC_Os01g11470.1	4.425926	7.92645	2.029631	0.424252	0.429889	2.778546	0	3.057985	4.258978	4.379331	8.901976	6.028399	4.600185	2.806038	1.466746	0.639245	2.048424	0.642863	2.307425	2.4306	2.5687	4.488093	4.65817	2.883471
LOC_Os01g11480.1	0	0	0	0	0	0	0	0	0	0	0	0	0	0	0	0	0	0	0	0	0	0	0	0
LOC_Os01g11490.1	0	0	0	0	0	0	0	0	0	0	0	0	0	0	0	0	0	0	0	0	0	0	0	0
LOC_Os01g11500.1	0	0.112959	0.218529	0	0	0	0	0	0	0	0	0	0	0.107038	0	0	0	0	0	0	0	0	0	0
LOC_Os01g11510.1	0	0	0	0	0	0	0	0	0	0	0	0	0	0	0	0	0	0	0	0	0	0	0	0.094437
LOC_Os01g11520.1	6.287726	5.545734	4.548572	4.202257	2.623261	4.087932	1.577863	6.34747	5.102853	7.716453	7.884295	8.650897	4.107881	4.080043	0.81951	7.241509	39.534497	14.96082	16.089451	6.44025	6.373759	5.330627	2.486039	0.822532
LOC_Os01g11550.1	0.263279	0.228742	0.255487	0.099183	0.327355	0.230246	0.032025	0.392763	0.649018	0.582824	0.968545	0.278007	0.867945	0.318893	0.097536	0.02859	0.046123	0	0	0.068695	0.058901	0	0.035571	0
LOC_Os01g11570.1	24.790365	12.897736	28.393937	5.374302	6.513978	6.3074	25.550874	17.248235	27.413192	28.675182	26.712419	37.716046	23.011883	31.977846	9.825521	30.394201	28.54416	15.103981	41.150683	45.172591	39.967445	38.686264	13.262746	35.823838
LOC_Os01g11580.2	24.073396	22.423611	25.269618	6.667549	5.356346	4.418972	17.462312	16.819394	14.212161	11.168024	11.30811	13.543106	9.59255	8.577771	11.49289	16.209156	21.222312	15.026676	6.389542	7.477083	8.014765	2.664727	0.768318	1.22605
LOC_Os01g11580.1	7.673977	5.577463	6.571169	3.604208	2.894518	4.906708	5.936123	5.278761	6.283813	4.711477	6.648376	7.534197	3.128936	3.473585	0.931897	7.634622	12.195159	9.302814	2.954843	3.623715	3.385874	1.550156	1.396005	1.276014
LOC_Os01g11590.2	39.091991	27.377579	45.696975	5.683099	4.064412	8.782471	45.488441	25.216662	27.633638	34.644219	24.803764	30.813585	8.078152	9.111279	5.903948	9.665904	13.686318	8.783326	6.394569	7.459311	5.424753	2.440489	1.404056	1.551914
LOC_Os01g11600.1	109.574004	92.070646	115.204869	23.316763	27.684493	39.219228	38.704377	24.165291	42.791577	36.180796	72.919942	55.285636	13.337392	36.41963	52.034649	253.916371	493.739044	229.833633	235.807994	233.66506	311.730525	188.031353	119.107852	273.762718
LOC_Os01g11620.2	3.92758	0.969498	1.920512	0	0.035198	0.31905	0	0.106141	0	0.522968	5.796841	3.648554	0.185935	0.067267	0	0	0	0	0	1.216147	0.735578	0.198439	0	0.114282
LOC_Os01g11620.1	1.802985	5.949264	3.502566	0.164294	0	0	0	0.516949	0.101092	1.631121	13.598937	6.901021	1.809005	0.569807	0	0.474447	0.267744	0	0.72487	1.16386	1.829728	0	0	0
LOC_Os01g11640.1	0	0	0	0	0	0	0	0	0	0	0	0	0	0	0	0	0	0	0	0	0	0	0	0
LOC_Os01g11650.1	76.045415	84.316682	69.792572	40.451366	41.468614	35.330091	63.538215	77.203841	51.575067	46.145583	64.100096	68.953348	31.483908	38.837509	10.290328	32.764576	106.219315	9.108953	26.397898	32.750764	29.118549	4.218106	3.706533	3.589251
LOC_Os01g11650.2	0.518576	0.221292	0.784768	0.964913	0.414242	1.48935	0.732319	0.828048	0.710034	0.595162	0.74267	0.981436	1.237042	0.929759	1.069859	2.381733	3.102165	0.629625	1.087968	1.503521	0.987898	0.62623	0.121239	0.179366
LOC_Os01g11660.1	1.855508	1.119881	1.283246	1.906853	4.450346	1.538556	2.720893	2.271374	7.623123	7.293467	9.196453	4.848878	1.504054	2.365504	0.466329	2.940767	2.419206	0.641692	2.049953	2.930621	2.05573	0.800803	0.152024	0.212632
LOC_Os01g11670.1	3.821538	2.504143	3.138243	0.031997	0.032971	0.037378	3.913815	3.996971	4.396085	3.528552	3.757343	3.778047	0.266966	1.201298	2.549272	0.092388	0.165712	0.170854	0	0.110719	0	0.046451	0	0.053517
LOC_Os01g11680.1	0	0	0.112074	0	0	0	0	0	0	0	0	0	0	0	0	0	0	0	0	0	0	0	0	0.172781
LOC_Os01g11690.1	15.822753	6.131349	18.442978	3.735469	6.364647	4.702444	1.172524	11.27491	5.422278	6.792155	0	13.244535	0	3.090217	9.564301	1.366583	0	0	0	0	0	5.89927	0	1.689236
LOC_Os01g11700.2	0	0	0	0	0	0	0	0.031885	0	0	0.724221	0.277044	0	0	0	0	0	0	0.067563	0	0.074059	0.18676	0.115363	0.107584
LOC_Os01g11700.1	0.045442	0	0.036933	0	0	0	0	0	0	0.12037	1.295384	0.433737	0.142884	0.036739	0	0.049453	0	0	0	0.276441	0.09064	0	0	0
LOC_Os01g11704.1	0	0	0	0	0	0	0	0	0	0	0	0	0	0	0	0	0	0	0	0	0	0	0	0
LOC_Os01g11710.1	0.51041	0.094919	0.620785	0.027471	0.028318	0.031984	0	0.027221	0	0.095803	1.725785	1.582929	0.830533	0.824838	1.179793	0	0	0	0	0.158479	0.027193	0	0	0
LOC_Os01g11720.1	0	0	0	0	0	0	0	0	0	0	0	0	0	0	0	0	0	0	0	0	0	0	0	0
LOC_Os01g11730.1	0	0	0	0	0	0	0	0.032728	0	0.115857	0.497648	0.195047	0.309851	0.141638	0	0	0	0	0	0	0.032675	0	0	0
LOC_Os01g11740.1	0	0	0	0	0	0	0	0	0	0	0	0	0	0	0	0	0	0	0	0	0	0	0	0
LOC_Os01g11750.1	0.065521	0	0	0	0	0	0	0	0	0	0.381277	0.592412	0.103171	0.053041	0	0	0	0	0	0	0	0	0	0
LOC_Os01g11760.1	0	0	0	0	0	0	0	0	0	0	0	0	0	0	0	0	0	0	0	0	0	0	0	0
LOC_Os01g11770.1	0	0	0.225064	0	0	0	0	0	0	0	0	0	0	0	0	0	0	0	0	0	0	0	0	0
LOC_Os01g11780.1	0	0	0.124984	0	0	0	0	0	0	0	0.577156	0.143764	0	0	0	0	0	0	0	0.129767	0	0	0	0
LOC_Os01g11790.1	0	0	0	0	0	0	0	0	0	0	0	0	0	0	0	0	0	0	0	0	0	0	0	0
LOC_Os01g11800.1	0	0	0	0	0	0	0	0	0	0	0	0	0	0	0	0	0	0	0	0	0	0	0	0
LOC_Os01g11810.1	0.258571	0.231012	0	0	0	0	0	0.437387	0	0.222185	0.261233	0.614774	0	0.798841	0	0	0	0	0	2.116364	2.621141	0	0	0
LOC_Os01g11810.2	3.878497	4.060722	2.644568	0	0	0.079512	0.054785	0	0.139743	1.195446	2.853619	1.106797	1.563163	1.548088	0.208625	0.442646	0.039648	0.103159	1.824851	7.846848	3.369668	0.494552	0.061084	0.28482
LOC_Os01g11820.1	0.61068	0.527653	0.625533	0.287687	0.118351	0.067804	0	0	0	0.103975	0.719466	0.139094	0.541355	0.74206	0.42064	0.250098	0.201412	0	0	0.596307	0.170932	0.167617	0	0.28873
LOC_Os01g11830.1	0	0	0	0	0	0	0	0	0	0	0	0	0	0	0	0	0	0	0	0	0	0	0	0
LOC_Os01g11840.1	0	0	0	0	0	0	0	0	0	0	0	0	0	0	0	0	0	0	0	0	0	0	0	0
LOC_Os01g11850.1	0	0	0	0.078113	0.040225	0	0	0	0	0	0.059405	0.046414	0.448368	0.083837	0	0.507985	0.318439	0.177443	0.041059	0.405262	0.502673	0	0.070057	0
LOC_Os01g11860.1	1.125709	0.203295	1.372927	0	0	0	0	0.035056	0.072537	0.186612	0.213886	0.502346	0.073751	0.189625	0	0	0.041154	0	0.037141	0.285324	0.034992	0	0	0.05912
LOC_Os01g11870.1	0	0	0	0	0	0	0	0	0	0	0	0	0	0	0	0	0	0	0	0	0	0	0	0
LOC_Os01g11880.1	5.279799	5.597925	5.914755	1.804053	0.691633	1.451589	8.24526	7.032272	6.161447	6.902041	6.945123	7.694203	4.145631	4.239782	2.528411	2.901477	3.12013	0.98095	1.795866	4.270919	2.174873	0.536615	0	0.232107
LOC_Os01g11900.1	10.268144	10.10742	10.086068	10.942196	6.194111	7.948756	9.142019	9.504924	9.384607	8.952492	10.412572	10.180261	8.189707	7.59663	3.788801	17.146867	15.52851	8.198313	8.33141	10.585432	9.018246	4.467143	2.33044	2.23303
LOC_Os01g11910.1	4.091256	3.793226	5.827726	8.019494	7.482251	7.893006	4.561239	3.075961	3.960796	1.367264	2.274809	1.683342	1.521672	1.719186	3.700943	8.88998	6.091742	4.985319	3.939816	6.31289	5.9878	5.175856	0.665036	0.81409
LOC_Os01g11920.1	0.031986	0.04177	0.045049	0.018072	0.01244	0	0.107356	0.107174	0.122795	0.102478	0.244778	0.090346	0.081481	0.064496	0	0.13013	0.119427	0.100396	0.094621	0.222812	0.149035	0.087255	0.0108	0.070526
LOC_Os01g11940.1	1.902054	2.058138	1.794105	0.22398	0.092231	0.157555	0.862389	0.533748	0.737063	0	0	0	0.046775	0.336692	0	0.194367	0.469848	0	0.753992	0.516268	0.931405	0	0.080359	0
LOC_Os01g11946.1	20.761954	14.218563	20.762723	5.853829	7.790022	9.084247	27.712559	14.41125	15.145587	12.612168	3.247459	10.471881	6.281674	10.183103	14.291845	7.614669	2.736509	4.974128	0.553079	5.852791	2.920831	0.545163	2.144146	2.043361
LOC_Os01g11946.2	1.465486	1.943619	5.244977	7.626462	3.155944	5.816669	0	5.267859	7.943044	2.834045	11.228949	6.34442	11.507375	5.544072	0	8.917272	10.179924	9.84005	5.730973	2.90007	4.525409	2.874983	0.321197	0.667131
LOC_Os01g11952.1	4.69705	3.414125	4.812559	3.714082	2.438954	3.348635	5.785674	6.36211	6.668137	5.690962	7.701745	6.29601	9.156693	6.681963	2.671453	13.839283	16.835137	17.452222	8.526956	7.218931	8.576545	5.797819	5.418729	4.363669
LOC_Os01g11960.1	3.603855	4.108008	5.211083	2.235241	1.798719	3.0995	10.816151	10.751872	9.149991	5.308721	5.455766	6.109029	9.26616	8.065104	1.990801	8.892697	3.80014	3.8739	5.959781	6.548554	6.9895	3.099671	2.775436	2.034118
LOC_Os01g11960.2	9.539357	6.740189	9.52046	0.076849	0.183859	0.133766	0.367185	3.633487	3.033077	1.806313	2.357992	1.977731	0.055482	0.050942	0	0	0	0.073079	0.048909	0	0.140476	0	0	0.36277
LOC_Os01g11970.1	9.653316	13.130879	13.132589	8.428565	6.982986	8.657287	26.74233	19.966093	22.937491	14.77203	16.568065	15.795575	7.549156	10.755459	37.062486	35.773162	25.492288	30.478226	55.217696	27.01703	30.586995	23.061744	28.614485	18.561432
LOC_Os01g11980.1	5.442067	6.52632	5.551275	1.530146	1.157647	1.053655	5.248847	9.150268	7.84777	10.31557	13.156579	8.245618	8.438029	6.329093	6.442497	7.375866	6.970266	4.266632	7.658009	9.353512	9.655611	4.471489	2.313021	1.347421
LOC_Os01g11990.1	0.461111	0.71026	0.667285	0.231661	0.357896	0.045153	1.550958	0.727867	1.229095	0.613897	0.880308	0.687964	0.805861	0.953066	0	1.450642	1.67188	1.169433	2.110529	2.314806	2.599286	0.785405	0.207766	0.322902
LOC_Os01g12000.1	3.907387	6.296047	2.9429	0.407742	1.026025	0.318752	0.072672	0.13496	0.232975	0.968112	4.043061	1.02879	0	0.29188	0	0.786352	0.528006	1.029056	0.047662	0.83538	0.358851	0.197655	0.162543	0.227337
LOC_Os01g12010.1	0	0	0	0	0	0	0	0	0	0	0	0	0	0	0	0	0	0	0	0	1.172572	0	4.225475	0
LOC_Os01g12020.1	0	0	0	0	0	0	0	0	0	0	0.11497	0	0	0.082624	0	0	0.05976	0	0	0.088921	0	0.03726	0	0
LOC_Os01g12030.1	0	0	0	0	0	0	0	0	0	0	0	0	0	0	0	0	0	0	0	0	0	0	0	0
LOC_Os01g12040.1	0	0	0	0	0	0	0	0	0	0	0	0	0	0	0	0	0	0	0	0	0	0	0	0.016374
LOC_Os01g12060.1	10.073358	16.773848	13.391364	5.56877	3.949398	6.843295	3.91484	16.032565	14.352212	9.175951	15.114261	8.103541	7.670755	4.810249	13.660728	5.29702	4.992315	1.05451	7.256577	5.728058	2.776764	0.372771	2.093478	0.779845
LOC_Os01g12070.1	0	0	0	0	0.043262	0	0	0	0	0	0.031083	0	0	0	0	0	0	0.095312	0.066005	0.048419	0.062279	0.12162	0.075223	0.10524
LOC_Os01g12080.1	74.751504	54.660456	83.123993	23.93651	20.315449	14.465444	244.867478	142.436814	214.249097	124.32818	86.40901	112.108421	50.328842	39.83886	18.124429	17.974205	18.925173	8.186059	16.683315	25.666801	20.025553	8.620792	6.623044	5.211646
LOC_Os01g12080.3	1.756251	1.316466	2.383418	1.27794	0.498504	0.370349	5.547935	2.309477	4.75121	1.669828	0.94864	1.739004	0.913836	0.393046	0	0.489336	0.280415	0.154654	0.04152	0.103203	0.364024	0.817208	0	0.069863
LOC_Os01g12090.1	11.729819	10.193357	16.697729	4.737148	4.105882	3.524274	32.304401	20.681158	23.081827	26.103984	31.635962	24.753046	18.916396	19.138505	8.610965	13.146493	18.693615	15.808007	21.804146	21.045543	23.295915	21.057602	5.455962	6.710034
LOC_Os01g12100.1	145.93634	174.938078	140.285508	55.532198	45.566278	55.988344	171.898511	168.638861	145.235367	193.084104	138.494452	104.673798	151.529172	165.584398	130.26001	352.538912	327.378319	331.031447	1666.934683	1263.565749	1479.615797	1915.340929	519.146061	399.956766
LOC_Os01g12110.1	0	0	0	0	0	0	0	0	0	0	0	0	0	0	0	0	0	0	0	0	0	0	0	0
LOC_Os01g12110.2	0	0	0	0	0	0	0	0	0	0	0	0	0	0	0	0	0	0	0	0	0	0	0	0
LOC_Os01g12120.1	0	0	0	0	0	0	0	0	0	0	0	0	0	0	0	0	0	0	0	0	0	0	0	0
LOC_Os01g12130.1	7.621722	11.159633	3.05871	1.23284	0.421897	0.195642	9.272012	11.141802	6.221882	1.375822	2.798791	0.609194	0	0.35398	0	0	0	0	0	0	0	0	0	0
LOC_Os01g12140.1	0	0	0	0	0	0	1.71144	0.397681	0	0	0	0	0	0	0	0	0	0	0	0	0	0	0	0
LOC_Os01g12150.1	0	0	0	0	0	0	0	0	0	0	0	0	0	0.274659	0	0	0	0	0	0	0	0	0	0
LOC_Os01g12160.1	32.396934	40.32956	29.474951	0.690838	0.763876	0.685847	6.129409	6.577396	2.609363	11.999807	13.905415	16.050598	10.800781	11.618886	1.775002	0.795276	1.073378	1.095345	0.618548	5.186976	1.241973	0.466284	0.096069	0.223991
LOC_Os01g12160.2	0.489349	0.525017	0.457138	0.020505	0.040906	0	0	0.170645	0.153942	0.464038	0.514785	0.85562	0.37307	0.171904	0	0.157095	0.050389	0	0	0.160047	0.019424	0	0	0
LOC_Os01g12170.1	0	0	0	0	0	0	0	0	0	0	0	0	0	0	0	0	0	0	0	0	0	0	0	0
LOC_Os01g12180.1	3.081231	2.336204	3.674739	0.160117	0.137551	0.09318	3.440678	2.617626	3.060774	3.021868	3.668232	3.857459	2.308957	1.487985	1.113543	1.655454	0.558818	0.080841	0.784362	1.909086	1.241541	0.271003	0.191436	0.044635
LOC_Os01g12190.1	51.985027	99.763572	31.012212	60.084936	36.473039	71.919723	43.868744	108.813791	123.94152	31.743932	46.943974	28.985971	94.397013	99.579583	48.348844	120.408959	140.391412	125.130997	28.312218	399.947356	251.378014	98.909559	5.485631	109.680424
LOC_Os01g12200.1	41.89368	35.838753	46.196576	35.69628	21.651568	29.130715	53.579467	71.262442	79.171855	51.818197	39.137374	55.506333	37.18571	70.109985	22.955151	37.054229	18.588815	26.854331	39.775445	32.213486	30.626295	21.52669	13.563885	7.894881
LOC_Os01g12210.1	19.840198	41.578999	8.736897	1.371015	2.147249	0.828438	3.527108	3.735455	2.807811	0.550976	0.984356	0.89824	0.082451	0.141353	0.226522	0.456417	0.245372	1.637336	0.442806	0.152112	0.417573	0.917954	0.567407	0.220493
LOC_Os01g12220.1	6.878977	2.684976	11.718344	0.486764	0.749657	0.965159	2.320935	6.630374	6.728947	8.288706	12.608665	15.619837	10.371017	6.376109	0	1.415422	0.854046	0.491214	0.085723	1.492625	0.160748	0	0.291266	0.542951
LOC_Os01g12230.1	9.822488	5.827743	10.59627	0	0.067954	0	4.430957	4.676826	2.869719	6.035578	6.699018	7.088066	10.860171	6.114761	5.386703	2.877268	1.389777	0.400352	0.278917	1.902288	0.785754	0	0.118641	0.110595
LOC_Os01g12240.1	0	0	0	0	0	0	0	0	0	0	0	0	0	0	0	0	0	0	0	0	0	0	0	0
LOC_Os01g12250.1	0	0.082844	0.077731	0.072026	0.22259	0	0	0	0.036959	0.063427	0.109066	0.042678	0.300587	0.077285	0.044101	0.520216	0.1258	0.16362	0.189225	0.207639	0.178261	0	0	0
LOC_Os01g12260.1	5.68978	5.866906	6.136054	0.245023	0.168211	0	0.196739	1.134813	0.419567	3.761444	3.487302	2.673455	0.980394	1.183544	0.149857	0.944487	0.190293	0.185527	0.81585	1.647669	1.738521	0.296767	0.146505	0.409834
LOC_Os01g12270.1	6025.939841	6645.106623	5540.063187	348.925486	309.184771	361.232019	211.071174	636.442202	201.214605	1206.108134	819.545861	1098.73058	1185.066912	1224.532501	2677.54039	214.196256	88.370575	37.18421	72.154016	454.463751	170.379222	123.63933	19.577932	42.75891
LOC_Os01g12280.1	14.244544	10.73166	15.969922	5.857033	3.943135	5.139726	7.430636	9.301828	9.214491	6.761777	7.325718	8.671366	21.120997	14.572904	2.461275	15.475803	18.933004	20.05997	10.051111	13.394198	11.717817	3.673693	2.023846	1.425317
LOC_Os01g12290.1	0.169042	0.416036	0.250736	0.08491	0.087568	0.073958	0.479616	0.399354	0.260531	1.677614	1.793779	1.911345	0.044234	0.159268	0	0	0.098728	0.192928	0	0.122509	0.042022	0	0	0
LOC_Os01g12304.1	3.481282	3.765828	3.096551	0.983892	0.385797	0.109948	11.41902	5.304607	6.218274	4.458088	7.108582	7.420782	2.544433	2.5157	0.457835	4.47362	4.642032	6.385083	2.514265	3.9412	2.458638	0.68149	0	0.548573
LOC_Os01g12310.1	0	0	0	0	0	0	0	0	0	0	0	0	0	0	0	0	0	0	0	0	0	0	0	0
LOC_Os01g12320.3	5.583595	6.695983	5.687845	1.097751	0.729403	3.076916	0	12.193901	6.06112	6.913968	9.560396	0	0	0.979664	3.796166	2.930849	2.403944	1.452489	7.246761	8.761538	7.390731	0	0	0.397894
LOC_Os01g12320.1	9.212968	13.802797	6.168689	2.353349	3.095356	0	13.424961	22.447124	18.862506	18.653696	30.577508	30.470858	7.713168	7.567931	0	4.250956	6.838672	2.290688	3.177074	7.090136	7.662919	1.078917	0.824828	0.352979
LOC_Os01g12320.2	0	0	1.566576	0.179624	0	0.18667	0	1.241158	0.533649	0.693602	0	2.292091	0	0	0.593234	0.643414	0.738093	0	0	0	0	0	0	0
LOC_Os01g12330.1	0	0	0.047825	0	0	0	0	0.022045	0.022773	0.038582	0.03305	0	0	0.071586	0	0.032095	0	0	0	0.102772	0.044068	0.032276	0	0
LOC_Os01g12340.1	7.316851	6.685867	7.662863	1.080255	0.910573	1.105932	7.125924	6.254645	5.636707	6.377592	5.551059	6.552884	4.805669	4.042847	1.217553	0.321205	0.7198	0.218648	0.414895	1.322049	0.854771	0.222596	0.16114	0.18053
LOC_Os01g12350.1	0.182181	0.212762	0.082334	0.230456	0.155515	0.017805	1.231767	0.698207	0.98739	0.36002	0.843738	1.440578	0.789893	0.717577	0.794109	0.897728	0.790375	0.711755	0.944948	1.121732	1.549951	3.423841	1.409875	2.56355
LOC_Os01g12360.1	0.010009	0.008608	0.047056	0.055398	0.031231	0.017438	0.207512	0.160975	0.233322	0.263127	0.369163	0.177104	0.350071	0.242361	0.204426	0.344753	0.29425	0.566351	0.607701	0.80832	0.882044	1.657141	0.648563	1.292145
LOC_Os01g12374.1	2.385598	0.629132	2.171117	0.481345	0.898531	0	3.768946	2.229372	3.543358	2.706034	2.190835	3.380558	12.389424	9.596828	10.015028	3.813257	2.575656	1.554837	2.78817	4.056434	2.748144	1.327062	0.647686	0.368935
LOC_Os01g12381.1	5.132278	5.906958	7.090319	0.201072	0.344413	0.15857	0.64154	3.803169	3.533273	6.737693	7.012841	10.950615	3.576603	5.550431	3.096467	2.81993	5.479435	2.536535	0.777644	6.093465	2.323299	0.488735	0.240543	0.22423
LOC_Os01g12390.1	5.363729	4.160408	5.733358	1.113506	1.743786	2.082826	3.860689	4.226989	3.985355	4.137579	4.214761	5.300711	0.537057	0.994484	0.532172	4.666229	3.332288	3.935433	1.449127	1.85646	0.897981	2.092444	0.924382	2.655483
LOC_Os01g12400.2	4.599843	4.589065	4.240508	0.722784	0.372395	0.711833	4.460579	3.53789	3.560426	5.635044	4.821818	6.443097	1.146879	1.141207	0.577136	1.066362	1.174946	0.902321	0.075713	0.812715	0.26798	0.183097	0.032367	0.06038
LOC_Os01g12410.1	0.258435	0.249415	0.302062	0.064907	0.200809	0.301568	0	0.107118	0.177042	0.149883	0.320933	0.253091	0.293062	0.139144	0	0.779763	0.679249	0.13109	0.340463	0.57436	0.342637	0.470503	0.155193	0.180933
LOC_Os01g12420.1	0.80214	1.774356	0.530445	0.23808	0.566738	0.318889	0	0.163147	0.11231	0.189578	0.594847	0.854389	0.286144	0.33363	0.067561	2.484659	3.086773	0.860009	0.883439	1.395423	1.721992	0.636951	0.09852	0.214415
LOC_Os01g12430.1	0.551476	0.854327	0.406931	1.535535	1.844872	2.325851	0.029178	0.125165	0.110778	0.18695	0.319943	0.315974	0.47042	0.348452	0.177726	2.498908	2.015854	1.204085	1.667056	2.606998	2.306521	0.680637	0.356333	0.604293
LOC_Os01g12440.1	0.222223	0.257124	0.120142	0.055816	0.115067	0.032498	0.539559	0.138275	0.600334	3.11601	5.471779	2.363835	0.69829	0.778119	0.890256	1.288578	0.584466	1.775338	0.087898	0.450781	0.524882	0.283453	0.200203	0.280068
LOC_Os01g12460.1	0.969345	1.534762	0.994099	62.3834	44.257787	67.181241	8.950632	4.179552	6.347871	0.883828	1.339114	1.845664	34.256781	18.655254	4.966879	3.618806	3.766773	4.97791	7.701267	22.572454	24.059349	2.129515	1.857308	1.833313
LOC_Os01g12464.1	4.92557	5.546932	3.493613	31.941572	20.39176	33.571512	30.771429	17.489007	19.971474	7.960683	16.352607	10.347983	38.503309	27.164787	10.919813	13.779095	10.980668	7.502759	6.082525	19.417196	14.731721	0.258941	0.794348	0.740242
LOC_Os01g12470.1	8.603951	8.639308	10.215466	22.526157	17.874167	23.011406	11.645281	9.800736	10.730435	7.340465	6.198911	7.110061	5.253756	6.344486	3.407878	37.47691	36.017314	46.670685	14.553074	11.213714	12.727071	9.365059	3.352216	6.889829
LOC_Os01g12480.1	24.616617	22.004074	31.913185	11.233729	7.747434	9.204208	32.581125	31.981209	33.920852	43.546666	45.13785	43.795061	12.875052	19.314435	3.639524	7.430159	8.311844	6.947861	5.822883	11.94191	11.261862	0.485001	0.716161	0.667594
LOC_Os01g12490.1	2.5682	4.201496	3.698258	2.317556	1.856209	1.437945	5.699271	4.122259	3.360895	0.624129	0.167087	0.553169	0.398588	1.037132	0.027641	0.129766	0.156992	0.068165	0	0.077907	0.022271	0	0	0
LOC_Os01g12500.1	0	0	0	0	0	0	0	0	0	0	0	0	0	0	0.393626	0	0	0	0.368338	0.387389	0.339958	0	0	0
LOC_Os01g12510.1	0	0	0	0	0	0	0	0	0	0	0	0	0	0	0	0	0	0	0	0	0	0	0	0
LOC_Os01g12520.1	37.622211	31.918946	39.784106	483.392654	569.079609	524.576857	56.774145	31.788527	37.779713	1.687312	1.266458	1.277507	10.231778	50.460955	21.630982	250.054513	146.013235	59.619865	36.486797	37.138069	25.860432	53.966019	74.758584	119.317862
LOC_Os01g12530.3	0.931396	1.483337	0.712551	0.152814	0.053373	0.312639	1.088821	1.350829	0.204649	0.501121	0.333038	0.343454	0.155402	0.060011	0	0.08792	0.475671	1.042953	0.429669	0.25514	0.165872	0.536182	0.302715	0.368213
LOC_Os01g12530.1	3.69556	5.203802	4.665291	4.502693	7.132976	4.696178	17.237981	13.186178	14.478837	8.145177	7.041459	12.418712	4.04049	3.948483	0	3.577713	9.172222	3.493499	4.237124	2.681884	4.043781	1.18128	2.376446	2.387963
LOC_Os01g12530.4	0.093735	0.080685	0	0.290019	0	0.48994	0	0.180806	0.189391	0	0	0.387801	0.068376	0.075625	0	0.55655	0.092311	0.675313	0.323026	0.080378	0.784958	0.520174	0.734891	0.795043
LOC_Os01g12530.5	0.109978	0.057971	0	0.077076	0.083176	0.131762	0	0.200542	0.2123	0.190167	0.151771	0.091291	0.118281	0.023593	0.230661	0.36427	0.299181	0.308157	0.023033	0.098427	0.131885	0.259899	0.147699	0.193014
LOC_Os01g12530.2	4.8195	1.782593	3.734755	2.272961	0.498871	2.802169	3.52632	1.836066	1.431305	0.349932	0.79112	0.833989	1.018627	1.617821	1.158771	3.600868	2.603149	3.87941	1.096371	1.636165	1.310198	1.546755	0.567371	0.151919
LOC_Os01g12530.6	31.942537	26.332669	34.340546	14.101777	4.494339	11.19178	39.173893	23.262432	20.877253	13.333252	9.188005	10.187143	9.303616	13.044421	19.515897	13.807912	14.481618	10.952485	7.153148	12.803241	8.002198	4.060332	0	0
LOC_Os01g12540.2	0	0	0.109578	0	0.074839	0	0	0.288738	0.099922	0.045165	0.467158	0.231165	0.075579	0.069173	0	0.097384	0.201071	0.152511	0.02974	0.0325	0.104161	0.09718	0.142195	0
LOC_Os01g12540.1	5.664467	5.259874	5.278608	1.471692	0.822156	1.342802	9.059808	6.339806	7.680782	6.009446	5.537825	5.152198	2.626705	2.66976	1.498527	4.341799	4.539453	2.991873	2.757077	3.058382	3.072015	0.832007	0.582232	0.386804
LOC_Os01g12550.1	10.244422	9.066062	12.714117	4.158304	2.028125	3.475232	14.091904	11.691465	10.699612	9.307003	8.831636	9.64042	6.020968	6.56723	2.292892	14.293402	10.658321	13.753031	6.742149	5.976677	6.703981	5.019987	2.455998	1.874116
LOC_Os01g12560.1	9.973801	9.677408	10.540039	1.062092	1.134345	1.242447	5.813868	6.323352	7.878224	34.784173	29.730503	34.378566	29.189598	25.374057	68.013288	7.127237	2.840754	7.035316	0.496254	4.535107	1.207279	0.857422	0.423357	1.118528
LOC_Os01g12570.1	0	0.037014	0	0	0.03314	0	0	0	0	0.056387	0.04843	0.03798	0	0	0	0	0	0	0	0	0	0	0	0
LOC_Os01g12580.1	0.526891	1.013662	0.907198	0.088241	0.090846	0	1.274298	0.08761	0.635108	0.078457	0.540842	0.316048	0.138202	0.142114	0.323565	0.191419	0.668393	0.400872	0.092821	0.152552	0.61157	0	0	0.295194
LOC_Os01g12590.1	0.019918	0.008683	0	0.023349	0	0	0.073161	0.022464	0.053254	0.097894	0.132111	0.183033	0.116006	0.134277	0	0.077592	0.143826	0.167482	0.564213	0.403119	0.377998	1.194505	1.362876	2.277044
LOC_Os01g12600.1	0.042184	0.12979	0.060365	0.073909	0.08708	0.081573	0.227772	0.348378	0.373923	0.60468	0.68714	0.747923	0.576838	0.361025	0.599809	1.785439	1.260879	1.268612	1.508601	1.29556	1.969651	8.61433	6.153968	10.235493
LOC_Os01g12610.1	0.426087	0.719908	0	1.301163	0	3.364426	0.488026	1.001357	1.071727	3.179697	3.603827	1.478799	0.349975	0.579811	2.64794	13.450511	1.561915	3.943826	8.478876	2.601799	3.24354	11.232272	15.927376	3.843229
LOC_Os01g12630.1	0	0	0	0	0	0	0	0	0	0	0	0	0	0	0	0	0	0	0	0	0	0	0	0
LOC_Os01g12640.2	0.240397	0.366396	0.185982	0	0	0	0	0	0	0	0.773921	0.123292	0.099603	0.034148	0	0	0	0	0	0	0	0	0	0
LOC_Os01g12640.1	0.097926	0	0.192097	0	0	0	0	0.031676	0.065517	0.112008	0.136989	0.328933	0	0	0	0	0	0	0	0.036853	0	0	0	0.160318
LOC_Os01g12650.1	2.406174	4.603525	2.873235	5.440165	4.906678	8.396035	5.280527	6.237056	12.308706	3.96527	8.054332	4.62366	1.276683	2.987904	0.464111	9.755191	4.716809	8.876702	7.894132	9.576114	12.734371	3.61686	1.437284	3.033088
LOC_Os01g12660.1	0	0.149683	0.034768	0.081083	0.050191	0.33832	0	0.12838	0.082833	0.139552	1.026465	0.490832	0.62487	0.764504	0.339168	1.074587	0.471158	4.0288	1.054097	2.490297	5.200224	0.563853	0.232626	0.461085
LOC_Os01g12670.2	0	0	0	0	0	0	0	0	0	0	0	0	0	0	0	0	0	0	0	0	0	0	0	0
LOC_Os01g12670.1	1.05245	1.816208	2.860452	0.880507	1.22039	0	0	3.318839	3.047464	2.009446	2.231139	2.900105	1.374049	1.158241	0.539147	0.109872	0.07046	1.151023	0.303674	0.755681	0.939031	0.079634	0	0
LOC_Os01g12670.5	2.548906	1.451306	1.101434	0	0	0.580706	2.920766	1.157848	1.027301	0.965747	1.404947	0.895165	0.905567	1.319918	0	0.283984	0.280483	0	0.304583	0.300136	0.372631	0.194471	0.142882	0.044419
LOC_Os01g12670.4	3.045448	2.257516	3.169172	1.05863	0.315409	1.127831	4.018142	1.536416	2.304452	3.294068	2.279441	2.415419	0.994847	0.899548	0.620649	0.203896	0.478609	0.537589	0.289852	1.270453	0.637976	0.067537	0	0.082731
LOC_Os01g12680.4	1.33384	1.248723	0.783529	2.423687	1.771917	1.285922	5.370799	5.102565	5.2721	0.400863	0.337335	0.612321	0.188131	0.174274	0.322769	0.100553	0.041592	0	0.068992	0.205575	0.228071	0.025281	0.065368	0.058364
LOC_Os01g12680.2	0	0	0	0	0.087527	0	0	0	0	0	0	0	0	0.065504	0	0	0	0	0.208994	0	0.351593	0	0	0
LOC_Os01g12680.1	2.242899	2.341688	1.944108	1.979305	3.021479	2.268577	7.222912	8.872255	9.982346	1.22252	0	1.069405	0.226178	0.216955	0.274639	0	0.188539	0	0	0.277597	0	0	0.106422	0
LOC_Os01g12680.3	0.743831	1.843418	1.313958	4.342926	3.803598	2.362897	0	2.937485	5.191021	0	1.014077	0	0	0	0	0	0	0.14883	0	0	0	0	0	0
LOC_Os01g12690.1	0	0	0	0	0	0	0	0	0	0	0.383719	0.128688	0	0	0	0.209121	0.042142	0.109619	0.038033	0	0	0.105137	0	0.060533
LOC_Os01g12700.1	0	0	0	0	0	0	0	0	0	0	0	0	0	0	0	0	0	0	0	0	0	0	0	0
LOC_Os01g12710.1	22.073371	13.820583	24.204419	36.120206	37.528041	33.098575	20.659851	17.657115	21.560084	32.735007	45.232718	53.28818	28.867546	30.009047	2.04204	100.11474	164.296989	179.72121	41.670409	16.515845	28.652117	71.677902	69.89075	91.935976
LOC_Os01g12710.2	46.284093	39.3841	50.584427	48.543879	43.521684	61.428448	47.323682	32.92023	26.623379	49.117616	34.376354	34.044146	55.530772	49.562118	39.040657	254.161683	167.783644	159.563621	36.014859	52.751101	32.567542	28.069978	0.61153	1.868875
LOC_Os01g12720.1	25.942065	31.337153	21.013783	11.607569	10.28905	13.310809	9.868026	14.250999	10.31885	11.256987	12.593021	12.296695	10.060053	12.972683	3.453735	4.702046	5.837804	4.420045	3.893959	7.999088	8.324852	1.368642	2.077693	1.866069
LOC_Os01g12730.1	25.17505	30.492421	22.589691	26.104128	21.762568	24.116973	24.475164	26.804361	22.957306	18.924565	23.452147	22.471019	5.976936	9.776521	3.154905	19.029024	27.59605	15.453236	18.024141	16.940921	18.833829	13.153263	13.633857	15.303728
LOC_Os01g12730.2	0.117861	0.316055	0.782299	1.918946	0.863679	1.729467	0	0.092048	0.633644	0.467909	1.464543	0.563277	1.302558	0	0.654623	3.64218	3.066159	2.060933	0.56684	0.834057	1.488662	1.081236	2.415392	1.798762
LOC_Os01g12740.1	37.929879	34.491976	35.392234	14.812066	17.040348	13.402044	64.455078	59.349119	60.774876	10.413399	12.299923	12.192409	2.726962	3.910959	3.335623	2.648793	2.692712	1.44798	1.953803	5.399571	4.05893	2.189327	1.172998	2.061756
LOC_Os01g12750.1	11.937925	10.88845	10.17041	1.104205	1.693532	1.316651	22.916031	17.4373	14.811166	7.27488	7.495089	7.471972	0.561508	1.155159	1.520335	1.554182	1.942576	0.979014	4.353819	3.32498	2.959144	1.992687	4.253539	10.585712
LOC_Os01g12760.1	16.747958	11.650435	20.89747	1.131516	1.687061	0.832429	4.696977	1.858436	1.402993	4.162821	1.697204	4.856408	1.520664	1.851394	0.948995	0.429548	0.380975	0.090155	0.656315	1.030017	0.17677	0.172777	0.213511	0.298679
LOC_Os01g12770.1	11.615274	13.069093	12.211428	0.358922	0.483817	1.125119	8.630258	21.859268	15.29933	6.123155	5.947926	6.916379	1.064991	2.220527	5.149285	0.557702	0.321222	0	0.05797	0.38226	0	0	0	0.138537
LOC_Os01g12780.1	0.466867	0	0.199579	0	0	0	0	0	0	0	0	0	0.187355	0	0	0	0	0	0.189406	0	0	0	0	0
LOC_Os01g12790.1	0.166669	0.202944	0.268877	0.025113	0	0	0.304638	0.062102	0.102535	0.172164	0.128722	0.320538	0.143797	0.1076	0	0	0.029175	0.019022	0.026317	0.130515	0.074562	0.018183	0	0
LOC_Os01g12800.1	24.293272	19.96782	27.076224	10.023312	10.309829	8.902797	23.380706	19.430058	22.227576	13.231149	12.673303	14.193347	11.062342	15.284416	13.58237	22.065316	35.790076	25.095311	4.541871	7.029176	4.990493	4.077357	2.210265	1.123977
LOC_Os01g12810.1	46.476702	46.678535	62.922087	16.023942	19.933739	19.411611	43.640338	25.338836	29.006804	3.376241	1.835551	3.58441	9.071132	9.293344	10.291792	24.322314	5.941675	12.821675	0	5.576635	0	0	0	1.109477
LOC_Os01g12810.3	11.397705	4.0363	6.05386	0	0.210541	0.482958	0	1.500904	2.428386	0	1.005094	0	0	0	0	0	0.427269	0.249496	0	0	0	1.573049	0	0
LOC_Os01g12810.5	0.481014	0	0.174433	1.509939	0.454401	5.010739	0	0.153919	0.156307	0	0	0	0	0	0	9.033901	2.220016	2.750609	0.872408	2.023137	1.650245	0.407954	1.800376	0.591215
LOC_Os01g12810.4	15.375921	5.623199	8.419883	0.907658	0.796874	0	0	2.460001	3.148116	0	0.739407	0	0	0	1.795408	0.774292	1.332048	0.663582	0	0	0	0	0.091627	0
LOC_Os01g12810.2	1.545697	0.744255	6.934339	1.021454	0	0	0	0	0	0.51756	0	0.817119	0	0.102913	0	0.951179	0	0.772432	0.204743	0.383919	0.080772	0	0.092799	0.136254
LOC_Os01g12820.1	0.246567	0.030573	0.028551	2.043659	1.915254	1.94859	0	0.078889	0.081536	0	0.079292	0.093554	0	0.028459	0	3.484268	1.296794	1.849225	0.1393	0.428742	0.236448	0.23102	0.571183	0.133176
LOC_Os01g12830.1	101.546236	99.208042	103.241671	90.567251	99.797463	94.327148	102.630086	92.859579	78.190667	54.971446	67.789168	65.200443	113.272216	91.344165	190.68012	263.456354	73.329299	68.124344	36.678636	49.268387	36.121019	24.44177	8.923977	11.149715
LOC_Os01g12830.2	4.505604	3.630394	4.986023	6.927634	5.354554	5.150068	6.482211	5.847704	6.577823	5.630296	4.334518	4.067805	1.353479	1.765394	0.243131	12.639828	8.583852	11.524481	3.051091	4.040536	2.513565	5.671968	2.098914	1.511595
LOC_Os01g12840.1	3.691805	3.4385	3.62161	0.936942	0.855769	0.907618	3.252122	3.96669	4.016198	2.007136	2.326026	2.697926	0.89571	0.872169	0.774931	0.309731	0.499774	0.069805	0.273728	0.514336	0.288834	0.11125	0	0.051379
LOC_Os01g12850.1	0	0	0	0	0	0	0	0	0	0	0	0	0	0	0	0	0	0	0	0	0	0	0	0
LOC_Os01g12860.1	0.347028	0.431187	0.359883	0.261445	0.218416	0.374612	0.563835	0.60341	0.508302	0.256018	0.364594	0.34667	0.142572	0.066677	0	0.591524	0.853342	1.056197	0.587098	0.488864	0.406602	0.09014	0.066968	0.104112
LOC_Os01g12870.1	8.649109	6.696806	9.757265	6.099273	4.622378	4.428629	18.488341	14.117284	16.538306	20.058523	24.36256	23.585841	20.651431	22.797211	12.990933	24.931434	23.294378	36.167893	19.865412	23.221585	25.085367	21.516775	12.575928	7.412165
LOC_Os01g12880.1	36.479561	33.547574	34.941036	20.488559	17.278269	17.959118	25.445306	25.367659	23.070833	34.69194	33.796857	39.777544	38.038752	37.17712	8.58583	43.342031	59.34529	45.013116	27.627504	36.125509	25.69399	17.85199	8.176206	5.657557
LOC_Os01g12890.1	0.951911	1.041432	0.976661	1.043114	0.863534	0.81686	1.740619	2.288843	2.722075	1.133786	1.587511	1.372206	2.646628	2.583511	2.489597	5.958368	5.377055	10.255438	0.967688	1.656638	1.354931	0.786549	0.077929	0.218077
LOC_Os01g12900.3	0.513384	0.207986	0.45302	0	0.123445	0	0.887413	0.065269	0.647972	0.557626	0.295483	0	0	0.444424	0	0.109155	0	0	0	0	0	0	0	0
LOC_Os01g12900.1	5.082298	4.684492	8.510461	0.146335	0.156982	0.400952	3.42057	11.833279	7.749948	10.935596	11.020194	10.683407	11.982613	9.4506	8.21866	0.860514	0.739286	0.221581	0.154014	2.472876	0.531277	0	0	0.24477
LOC_Os01g12900.2	0.099071	0	0	0	0	0	0	0.074947	0.158646	0.122555	0	0.32551	0.442086	0.179083	0	0	0	0	0	0	0	0.180487	0.111104	0
LOC_Os01g12910.1	29.343386	26.958424	27.015718	10.664646	10.612066	12.399336	21.117152	40.312702	26.95442	11.747267	12.900561	14.591315	18.397184	23.583766	20.079255	11.583495	18.041311	9.883517	3.294342	5.754056	5.526731	1.198918	1.325406	0.274519
LOC_Os01g12920.1	46.655804	49.019071	43.557653	15.898036	13.165541	15.462357	37.072868	42.294417	25.690824	25.835843	31.189657	27.237405	47.923391	48.413846	40.027063	9.358744	13.377277	6.485651	11.086744	27.216541	14.110241	1.105155	0.847256	1.105383
LOC_Os01g12930.1	0.193286	0.142275	0.191796	0.033604	0.011561	0.142525	0.126863	0.066468	0.160019	0.057504	0.032746	0.064908	0	0.047988	0.027594	0.016125	0.078069	0.050909	0.03521	0	0	0	0	0
LOC_Os01g12940.1	0	0	0	0	0	0	0	0	0	0	0	0	0	0	0	0	0	0	0	0	0	0	0	0
LOC_Os01g12950.1	0	0	0.035244	0	0	0	0	0.44246	0.839861	0.676646	0.515415	0.626393	0.964825	0.738997	0	1.301136	0.696475	0.818651	0.700855	0.686149	0.455396	0	0.17442	0
LOC_Os01g12950.3	0.28871	0.511474	0.373787	0.226261	0.14137	0.108414	2.265753	0.207095	0.13637	0.11349	0.531312	0.984201	0.316015	0.309349	0.308461	0.202984	0.778982	0.326605	0	0	0.326591	0.136654	0	0.185226
LOC_Os01g12950.2	0.107801	0.444218	0.217621	0.051405	0	0	0	0.131574	0.096797	0.416204	0.205653	0.410001	0.178441	0.119414	0	0.371005	0.37001	0.5886	0.208949	0.279575	0.077086	0	0	0.13098
LOC_Os01g12950.4	1.698656	1.729149	1.294424	0.35421	0.302488	0.474298	0.966426	1.625105	0.89389	2.13561	1.95673	1.976518	1.300918	0.780919	0.305203	1.673407	1.652798	2.106837	0.389511	0.511545	0.453864	0.589757	0.579005	0
LOC_Os01g12990.1	0	0.135548	0	0.11949	0	0	0	0.119643	0	0	0	0	0.879934	0.129065	0.861787	0	0.140346	0	0	0.137118	0.236997	0	0	0
LOC_Os01g13000.1	5.276485	4.231819	6.048582	1.78228	1.243646	1.53349	5.964613	9.944118	10.702678	5.211168	4.845371	4.675182	2.143895	2.381657	0.437393	1.265955	2.169264	0.207655	3.195173	5.0302	5.428409	0.198913	0.344225	0.229308
LOC_Os01g13010.1	0	0	0	0	0	0	0	0	0	0	0	0	0	0	0	0	0	0	0	0	0	0	0	0
LOC_Os01g13020.1	0	0.214478	0	0	0	0	0	0	0.097927	0	0	0	0	0	0	0	0	0	0	0	0	0	0	0
LOC_Os01g13024.1	0.991057	1.383291	0.499758	0.057462	0	1.354267	0.918927	1.028538	1.422376	0.415316	0.987859	0.416707	0.660786	0.61757	0	1.165583	0.938684	1.30499	0.181621	1.257228	0.739735	0.753283	0	0
LOC_Os01g13030.1	0	0.355991	0.13842	0	0	0	0.161572	0	0	0.140274	0.149763	0.122751	0.721048	0.080677	0	0.27701	0	0	0	0.289221	0.191019	0	0	0
LOC_Os01g13030.2	93.886229	105.035342	83.162912	9.630867	6.732297	9.906295	33.666233	53.419258	39.209193	52.343742	73.938894	63.572137	19.001086	25.060285	10.27179	4.005688	5.721182	11.422052	2.114318	11.920968	4.236495	1.629792	2.913859	1.682048
LOC_Os01g13040.1	0	0	0	0	0	0	0	0	0	0	0	0	0	0	0	0	0	0	0	0	0	0	0	0
LOC_Os01g13050.1	0	0	0	0	0	0	0	0	0	0	0	0	0	0	0	0	0	0	0	0	0	0	0	0
LOC_Os01g13060.2	4.040906	4.599085	5.832313	1.253544	0.71111	1.696614	10.513901	7.885088	7.409639	5.478069	4.082649	4.423136	2.289388	3.957254	1.832864	5.453388	7.405997	7.017992	5.504284	3.57412	5.142819	2.589666	1.219361	0.602004
LOC_Os01g13060.3	0	0	0	0.452618	0.197903	0	1.073673	0.674542	0.668144	0.105816	0.06512	0.240009	0.30018	0.179888	0.351404	1.399435	1.213069	2.181959	0.76841	0.186133	0.513039	0.443058	1.456993	1.327018
LOC_Os01g13060.1	2.691434	0	1.734261	4.321955	4.000407	2.789084	4.318469	6.544644	7.378296	3.275961	4.110996	6.236595	1.781743	1.488258	0	12.042689	7.913739	26.494303	2.215512	3.589805	2.218112	5.466883	11.495451	9.033897
LOC_Os01g13070.1	0.708401	0.802349	1.021097	0.410663	0.084576	0.769173	1.912378	0.896668	1.729972	0.873135	1.252896	1.80898	5.358252	3.041643	0.40184	4.927186	5.358222	4.042303	10.018152	7.479689	10.895353	5.371948	5.451123	3.709209
LOC_Os01g13080.1	83.355582	79.324996	88.677248	190.848987	217.07812	190.262431	344.904927	299.322789	369.867468	373.265027	461.759995	368.72348	203.727045	250.344024	290.400717	720.521138	785.517244	729.12114	1400.952154	1305.579559	1721.880536	1827.450011	939.92228	1267.624825
LOC_Os01g13090.4	0.615669	0.245612	0	0.220906	0	2.711627	0	1.403101	0.981546	1.216744	0.289876	0	0.247634	0.749473	0	0.395615	0.397657	0.717238	0.639621	1.936137	0.698273	0	0	0
LOC_Os01g13090.2	5.525168	7.534295	7.093563	2.43269	0	0	0	3.310398	3.634528	6.936464	13.651842	5.381743	3.995504	6.993941	0	3.444879	2.130708	3.474479	3.139578	4.324213	2.716155	0.923856	0	0
LOC_Os01g13090.3	0	0	0.56563	0	0	0	0	0	0	0	1.459911	0.344351	0	1.994924	0	0	0	0	0	2.32546	0	0	0	0
LOC_Os01g13090.1	4.846586	8.20544	2.297475	0	3.178509	0	6.508357	5.113961	1.562965	8.976341	9.418915	9.654152	5.525777	4.416855	2.643859	11.565734	17.009135	3.684075	10.484979	12.061931	7.347165	4.229554	3.252145	2.000231
LOC_Os01g13100.2	5.86268	2.901052	6.129871	1.914863	0.953254	0	0	4.996594	4.183301	7.474964	7.276542	8.978617	6.573637	0	0	1.12195	1.661654	1.618195	0	3.947154	1.855984	0	0.868329	0
LOC_Os01g13100.1	9.455622	10.88421	9.5138	1.421264	1.540343	2.745483	16.300845	10.308839	10.039226	8.331261	9.949724	12.909024	8.820019	12.047223	9.166551	3.497152	4.568924	3.440568	1.337087	3.734705	1.521899	0.825851	0	0
LOC_Os01g13100.3	0	0	1.076539	0	0	0	0	0	0	0.680552	0.925546	0.255815	1.065131	0.801866	0	2.907136	0.736249	0.887267	1.017279	0	0	0.354448	0	0.677763
LOC_Os01g13120.1	27.469007	39.837249	21.161432	0.321109	0.613864	0.107608	6.032997	29.063352	7.313743	25.912529	25.869614	17.059858	4.982057	6.108094	2.802303	0	0.053466	0	0.048263	1.533056	0.227096	0	0	0
LOC_Os01g13130.1	2.886575	3.898799	3.907216	0	0	0	0.069823	0.863878	0.268374	0.541185	1.065718	0.77872	1.726168	2.33559	0.797802	2.390789	3.701052	2.89896	0.366104	3.058974	4.996936	0.31629	0	0.072774
LOC_Os01g13140.1	0	0	0	0	0	0	0	0	0	0	0	0	0	0	0	0	0	0	0	0	0	0.08752	0	0
LOC_Os01g13150.1	6.536655	4.57901	8.394185	4.172549	2.693733	4.530017	14.709353	9.942971	11.506092	12.244988	14.249134	15.10692	10.881699	9.83296	5.203561	14.51827	11.129082	15.272104	6.108759	7.867147	8.567561	6.77567	2.305666	1.693082
LOC_Os01g13160.1	21.407832	20.738165	19.249441	35.200481	19.507	36.098059	12.892526	13.231532	14.168535	13.31655	13.506705	12.658673	23.430424	22.32942	13.796579	26.495684	30.148285	28.616987	24.657485	23.923618	22.492886	16.447198	10.481247	4.721961
LOC_Os01g13170.1	33.148369	33.077482	33.460753	9.983243	7.950599	8.24721	21.155024	20.212496	18.096987	15.971842	16.071019	17.069504	19.361784	19.57284	6.141898	39.620581	33.857506	57.459911	17.888429	18.051044	17.510921	19.563763	10.889623	5.306688
LOC_Os01g13180.1	0	0.089408	0.042005	0	0	0	0	0	0.039932	0.068716	0.35476	0	0.04058	0	0	0.056191	0.498179	0.824401	0.449637	0.04483	0.577437	1.186498	0.557972	1.235723
LOC_Os01g13190.1	25.663684	19.711177	27.534574	11.586079	9.021468	11.679062	38.050637	36.873719	34.67368	66.735626	71.093086	82.330715	52.023268	48.527974	62.486782	18.200392	11.087856	11.488848	5.687997	16.284565	11.688796	3.991016	2.5911	3.345929
LOC_Os01g13200.1	31.736455	38.966384	31.130201	16.358851	11.406072	14.13992	36.379422	42.149195	46.891628	35.271472	47.820325	43.055631	73.279933	64.797777	19.931074	168.971671	170.926083	126.979292	70.327972	70.234814	70.482286	95.830148	32.163286	33.654165
LOC_Os01g13210.1	244.615827	201.034825	248.735412	124.502256	73.131972	129.216541	83.416204	186.200448	106.905572	141.691024	204.487004	220.873948	322.501676	310.628863	71.161792	231.745755	299.479351	110.212538	562.62825	467.74533	607.836551	284.69277	203.934576	316.622722
LOC_Os01g13210.2	4.502586	2.737171	6.162006	2.914712	0.313649	5.228671	8.690308	4.277546	4.420974	1.911086	2.662477	4.717386	7.103697	6.257675	2.765319	6.15413	11.382089	6.464296	15.24575	10.00695	13.562361	14.337119	7.198578	10.578963
LOC_Os01g13229.1	0	0	0	0	0	0	0	0	0	0	0	0	0.109302	0	0	0	0.029746	0.077933	0.027223	0.058268	0.050178	0.447592	0.187434	0.216484
LOC_Os01g13250.1	0	0	0	0	0	0	0	0	0	0	0	0	0	0	0	0	0	0	0.162575	0	0	0	0	0
LOC_Os01g13260.1	1.037677	1.091003	0.756235	0.311815	0.429337	0.193732	0.383949	1.357811	1.149639	0.749041	1.806082	1.087558	1.006555	1.020885	0	4.3053	2.572552	2.740566	1.513503	1.623173	1.841138	1.513531	0.947522	0.562492
LOC_Os01g13270.2	0.03411	0.118441	0.082922	0	0	0.059805	0	0	0	0.313069	0	0	0.02679	0	0.094651	0	0	0	0	0	0	0.037282	0	0
LOC_Os01g13270.1	0	0	0	0	0	0	0	0.024077	0	0	0.361936	0.171016	0	0.078178	0	0	0	0	0	0.056102	0.02406	0	0.043591	0
LOC_Os01g13280.1	3.349552	2.317718	4.174649	3.004731	2.477368	2.311249	4.983567	5.540201	7.544568	1.839301	2.300598	1.629153	2.255917	1.998084	0.958025	3.989869	4.930336	1.547313	5.868985	5.303327	7.227811	1.996066	0.808342	1.005137
LOC_Os01g13285.1	3.750775	2.539334	8.650802	2.000728	0.582821	1.830921	7.362198	9.939271	14.640381	17.595856	14.159297	12.268076	4.902549	3.443083	1.0023	3.423478	2.397727	0	1.548638	5.55169	3.143599	0.855797	0	0.962965
LOC_Os01g13300.1	1.306597	0.825288	1.394034	0.246118	0.161509	0.025997	1.913232	2.969067	3.045392	2.118174	2.890501	2.697646	0.909271	1.630905	0.632207	0.096777	0.416293	0.067783	0.375595	0.800536	0.775123	0.064882	0.200618	0.037422
LOC_Os01g13310.1	0	0	0.094435	0	0	0	0	0	0.044864	0	0	0	0.045561	0	0	0.126209	0	0	0	0	0	0	0	0
LOC_Os01g13320.1	14.888547	17.128659	14.479302	1.399163	0.772794	1.046166	22.236831	19.87442	14.088664	12.34172	14.656603	10.374453	5.130133	10.152487	1.963244	0.252253	0.058123	0.567669	0.183553	1.528096	0.321507	0.181194	0.089614	0.167157
LOC_Os01g13330.1	0	0	0	0	0	0	0	0	0	0	2.011497	0	0.4715	0	0	0	0	0	0	0	0	0	0	0
LOC_Os01g13350.1	15.67246	17.844451	15.888784	2.286734	2.219805	2.778049	13.137191	11.328383	11.753434	7.922318	9.254246	7.728105	7.983111	7.490626	5.54575	6.108747	4.881493	4.298129	2.298883	5.614435	4.462605	1.443718	0.853676	0.523781
LOC_Os01g13350.2	0	0	0	0	0	0	0	0	0	0	0	0.26305	0	0	0	0	0	0	0	0	0	0	0	0
LOC_Os01g13340.1	0	0.53297	0	0	0.072453	0	1.491377	0.274922	0.153849	0	0	0.429475	0	0.532769	0	0.180107	0.141692	0.275669	0	0	0	0	0	0
LOC_Os01g13360.1	0	0	0.026483	0	0	0	0	0	0	0	0	0	0	0	0	0	0	0	0	0.028428	0	0	0.044178	0
LOC_Os01g13360.2	0	0.021044	0	0.018245	0	0	0	0	0	0	0	0	0	0	0.022436	0	0	0	0	0	0	0	0	0
LOC_Os01g13370.1	40.509653	48.898593	36.581664	16.99864	15.270574	14.471574	13.696474	16.922222	12.157831	11.226489	14.039142	12.388317	41.83414	32.334318	18.810023	28.66154	16.367225	12.835216	4.055469	14.166107	4.077843	7.236209	1.912701	1.157057
LOC_Os01g13380.1	0	0	0	0	0	0	0	0	0	0	0	0	0	0	0	0	0	0	0	0	0	0	0	0
LOC_Os01g13390.1	156.092921	162.220868	175.036321	85.183092	64.174286	79.990911	234.981496	217.973735	223.809975	12.58014	10.869836	11.962611	46.635173	25.075816	9.37971	30.393406	7.412857	2.749396	0.843614	8.981443	0.899037	2.099268	1.533089	1.697342
LOC_Os01g13404.1	1.323364	1.497928	1.48361	1.2518	0.378579	0.304102	0.186142	0.933033	1.475613	1.109019	1.256528	1.105165	0.629759	0.364658	0	1.827607	2.618198	1.894837	1.690298	1.487649	1.567914	0.499234	0.720743	0.821355
LOC_Os01g13404.2	0	0.17608	0.139143	0.072559	0.037855	0	0	0.034829	0	0.122807	0	0	0	0.036528	0	0.398337	0.214735	0.270206	0.040212	0.113446	0.038084	1.079339	1.574674	0.725708
LOC_Os01g13404.3	2.67413	2.462571	2.183978	0.976117	0.651481	1.166017	4.429296	2.122324	3.834919	0.788728	1.296116	1.221631	0.555251	0.890346	0.570293	2.784475	3.219703	4.43242	3.191159	2.397861	1.694412	1.40843	0.880822	1.265788
LOC_Os01g13420.1	34.559303	38.366638	40.541015	11.78927	11.029013	12.033686	17.692009	17.453668	16.381066	13.672392	19.187167	21.190762	22.005523	18.794757	6.363563	18.135319	13.164891	13.259713	10.230739	20.818288	13.230861	5.64125	2.41737	1.596374
LOC_Os01g13430.1	3.48784	3.196954	3.794226	3.361897	3.061689	3.235378	9.18722	5.771914	6.920779	6.289696	8.90774	8.124293	3.097275	4.470491	5.630173	10.070887	7.709508	11.122758	6.021352	6.917243	9.687078	4.17831	1.801472	1.098715
LOC_Os01g13440.1	0	0	0	0	0	0	0	0	0.080642	0	0	0	0.407609	0.251314	0	0.113094	0	0	0.164403	0.08951	0.231291	0	0	0
LOC_Os01g13450.1	0	0	0	0.576098	0.196975	0	0	0.095864	0.099896	0	0.477227	0	0.302288	0.103502	0	0.559607	0.112485	0.581302	0.508232	0.551581	0.570943	0.140588	0	0.32135
LOC_Os01g13460.1	24.70039	27.190317	24.858034	22.513558	22.116381	23.006313	15.266429	12.442438	14.279375	8.810683	9.785442	10.140829	13.527232	11.418905	9.849477	21.11249	13.999576	21.241246	6.363154	8.136773	8.271464	7.291968	5.009005	2.258654
LOC_Os01g13470.1	7.838523	7.248431	8.966982	7.968129	5.651253	6.250043	8.472774	10.525128	13.418049	8.4976	7.753147	10.833114	6.955584	8.172598	4.183277	13.233428	14.22933	10.200251	10.663336	10.065836	9.834077	5.966874	4.269718	3.772885
LOC_Os01g13480.1	375.649727	355.638135	362.391734	119.910888	119.643238	111.454525	346.400882	311.921118	259.459464	25.427724	16.217828	24.138706	24.049852	18.810339	6.468552	39.575331	6.139782	4.953882	3.807467	22.567338	11.44556	7.167041	4.766386	3.925322
LOC_Os01g13490.1	4.87446	4.271614	4.922857	6.474829	5.105107	6.840377	3.166916	5.928228	5.998886	2.700495	4.021335	2.251482	2.589555	2.169663	1.402601	6.111212	3.050744	2.781834	0.821339	1.587575	1.727739	0.400718	0.164755	0.384049
LOC_Os01g13500.1	0	0	0	0	0	0	0	0	0	0	0	0	0	0	0	0	0	0	0	0	0	0	0	0
LOC_Os01g13510.1	0	0	0	0	0	0	0	0	0	0	0	0	0	0	0	0	0	0	0	0	0	0	0	0
LOC_Os01g13520.1	1.269161	1.893604	1.491371	1.091486	0.902827	1.132459	2.097931	2.909667	3.355944	1.271342	2.447835	2.16139	1.460944	0.79276	0	0.095808	1.910025	1.198753	0.543196	1.116906	0.953655	0.121323	0.245699	0.34376
LOC_Os01g13520.2	4.96092	2.811991	4.570701	1.487096	1.170181	1.483752	5.247756	5.53262	3.165365	2.313371	1.323201	1.84224	0.594207	2.366671	0.947912	3.923294	2.266427	0.946809	1.846795	2.495433	2.385295	0.326876	0	0
LOC_Os01g13530.1	0.473005	0.786525	0.831626	0.207912	0.091835	0	2.630748	0.559338	1.400125	1.402001	2.228437	1.644908	1.053007	0.923814	0	0.257203	0.380199	0.044986	0.155947	0.890873	0.793849	0.043106	0.053269	0.049679
LOC_Os01g13540.1	43.545564	37.508721	48.392895	14.996046	10.754242	16.497744	49.382997	42.970339	37.0407	17.166725	22.720615	22.674846	9.126865	8.859282	5.595081	12.031723	4.442515	4.676549	2.181852	5.15102	2.957126	1.968951	1.142595	0.757888
LOC_Os01g13550.1	17.310618	13.445031	18.608091	4.631035	5.078259	4.689711	15.675001	16.373081	13.744565	7.74005	7.577118	10.08549	9.741474	9.932055	16.341621	15.340084	3.830484	3.735451	2.76624	5.814163	3.038011	2.783037	0.884597	0.412497
LOC_Os01g13560.1	0.136091	0.117695	0.166912	0.051286	0.052771	0	0	0.356733	0	0.091982	0.158838	0.123266	0.214336	0.220375	0	0.074243	0.119612	0	0.053993	0.059081	0.304694	0	0	0
LOC_Os01g13570.1	25.11326	17.33177	28.376065	51.539633	33.692104	50.521906	138.054922	157.760292	138.846178	163.190535	150.211372	166.313613	105.006769	83.70342	55.3429	16.791525	5.497017	2.845033	3.900184	17.447894	2.766801	1.676864	2.383955	1.532987
LOC_Os01g13570.2	0.118381	0.086312	0.084518	2.05727	2.794023	0.735948	0	3.928354	3.511164	2.128696	1.700648	3.229087	4.811341	4.849491	0.745696	3.307464	0.845895	0	0.669479	0.29138	0.090211	0.579968	0	0
LOC_Os01g13590.1	0	0	0	0	0	0	0	0	0	0	0	0	0	0	0	0	0	0	0	0	0	0	0	0
LOC_Os01g13600.1	0	0	0	0	0	0	0	0	0	0	0.251617	0	0	0	0	0	0	0	0	0	0	0	0	0
LOC_Os01g13610.1	0.21736	0.32946	0.354156	0	0	0	0	0.040643	0	0.072548	0.187376	0	0	0	0	0.059197	0	0	0	0	0	0	0	0
LOC_Os01g13620.1	0.018334	0.015943	0	0	0	0	0	0.068326	0	0	0	0	0.028764	0.014797	0	0	0	0	0.014478	0.079757	0	0.020006	0.049535	0.046235
LOC_Os01g13630.1	0	0	0.162282	0	0	0.175821	0	0.049564	0.102725	0	0	0.059875	0.052116	0.107171	0	1.58848	0.639837	0.981994	1.680418	1.321842	0.979225	1.306644	0.984474	1.835782
LOC_Os01g13640.1	0	0	0	0	0.364272	0	0	0	0	0	0	0	0	0.256023	0	0	0	0	0	0.272034	0	0	0	0
LOC_Os01g13650.1	0	0	0.702371	0	0	0	0	0	0	0	0	0	0	0	0	0	0	0	0	0	0	0	0	0
LOC_Os01g13660.1	5.852893	4.836686	5.462769	3.249073	1.921939	3.341796	0	4.828069	1.911535	6.049785	4.568512	5.620347	8.70674	8.604588	4.850059	4.42886	3.083391	5.914964	5.749545	6.46038	10.708802	4.086508	2.168586	3.026137
LOC_Os01g13660.2	57.506572	75.660576	50.647677	5.173445	4.565402	3.395954	19.725617	17.660771	12.191133	18.794017	15.021501	15.709832	22.499347	34.078198	17.798397	25.549237	18.388159	42.461701	8.840545	16.980538	8.947449	7.983973	9.948863	16.514672
LOC_Os01g13670.1	7.132378	5.007426	9.861768	0	0.922815	0	0	0.940047	0	1.191313	3.180115	1.454378	17.349755	6.547131	5.245584	4.125804	2.204479	0	0	4.713055	0	0	0	0.777474
LOC_Os01g13680.1	0	0	3.624518	1.073741	1.032064	0	0	2.133674	0	4.802882	3.990159	6.548658	25.856546	15.298689	23.284443	3.11395	0	0	0	2.687637	0	0	0	0
LOC_Os01g13690.1	197.20816	254.005966	172.477354	29.031003	64.623423	32.903519	12.160082	74.994292	34.759419	62.97794	91.995958	72.582342	46.985731	37.609745	7.410683	51.279208	17.188213	2.315366	0.932588	9.476727	3.947756	0.63616	0.904372	1.489445
LOC_Os01g13690.2	6.835157	11.145455	6.630387	2.693683	6.877002	2.395849	0.940747	3.095677	1.879284	3.205776	4.538926	2.145505	2.813718	2.546338	0.538592	12.973804	1.994875	1.040668	0.092774	1.259935	0.043059	0.162828	0	0.102643
LOC_Os01g13700.1	68.006626	74.007917	64.638367	17.279094	16.022226	14.809269	68.968075	80.509954	87.961585	71.524593	96.567611	88.34412	39.111028	45.411953	28.415689	61.069045	51.04702	30.197588	38.244018	48.005175	52.037277	13.82442	12.604972	7.167311
LOC_Os01g13710.1	0	0.071792	0.089136	0	0.064219	0	0.435512	0.123302	0.233487	0.071821	0.338249	0.266868	0.281122	0.177969	0	1.436089	1.230261	0.503045	1.393426	1.748942	1.705136	1.083166	0.446642	0.243006
LOC_Os01g13720.4	1.22213	1.566843	1.615435	0.604777	0.420784	0	0	5.664589	7.065714	7.700358	7.071579	7.701336	0.677515	1.890051	0.67146	0.608268	0.525879	0.615396	0.30191	1.131188	1.042512	0	0	0.203058
LOC_Os01g13720.3	2.535799	1.58314	1.685426	0.563126	0	0.158391	9.409213	3.106998	5.084987	5.939867	6.092334	4.047197	0.410902	0	0	0	0.385519	0	0	0.401469	0.196717	0	0	0
LOC_Os01g13720.2	6.107326	4.942098	7.810873	2.530655	1.56675	1.089855	36.418993	15.863312	22.172409	35.963459	23.81593	26.802852	11.190276	9.595846	15.421317	4.543571	5.942237	2.147102	5.33955	11.009329	9.240458	1.404044	1.773464	1.192253
LOC_Os01g13720.1	3.42884	3.187139	4.294288	1.393417	1.1597	0	13.964396	11.770378	16.05557	23.126295	24.583039	19.089835	6.350527	13.671697	5.987414	4.258713	4.589647	2.368624	6.265198	12.271322	10.136924	0.941495	0.301271	1.183867
LOC_Os01g13730.1	21.536714	20.937195	21.617397	5.851443	5.550572	6.536256	24.732821	18.979704	20.660732	21.605574	21.563084	22.154909	11.954921	12.827073	4.692535	21.704633	17.901701	25.013325	10.400192	14.856361	13.130173	5.243796	2.471888	3.262323
LOC_Os01g13740.2	22.628282	25.941202	15.107739	33.546073	32.812791	35.96816	67.557743	48.966795	83.173058	42.406352	33.292154	30.54056	7.636933	10.532898	18.034802	24.688933	7.610324	3.750178	6.115303	9.75465	7.542304	6.043185	1.904537	2.016862
LOC_Os01g13740.1	103.583691	88.942432	113.508306	27.01203	34.205511	21.483533	50.498894	45.222197	24.445975	17.740579	10.861322	24.807521	4.128196	7.204761	0.465299	7.462579	3.818473	1.193226	2.369984	3.813842	2.482902	2.543876	1.902085	1.800491
LOC_Os01g13760.1	8.782196	8.547359	8.850423	32.476437	23.643708	31.172385	7.109451	6.292416	7.123217	7.250724	6.668181	8.126457	34.0861	29.089591	17.566809	11.783686	13.496215	15.353369	12.32529	15.937677	13.459475	13.524947	6.87001	5.354399
LOC_Os01g13770.3	250.79751	259.154028	239.347821	12.078218	9.971119	12.443985	152.36351	172.321817	120.493214	224.325374	252.275113	172.529937	270.973823	154.607377	267.377042	62.365934	13.248483	11.474281	6.543484	52.736715	12.038509	3.626581	0.90277	0.997077
LOC_Os01g13770.1	96.105618	54.053878	128.591928	7.472221	6.579065	4.985822	96.189119	110.020927	79.537874	105.569961	132.341248	224.145729	109.442232	78.035699	0	14.557933	9.716871	4.62602	4.121893	16.021683	5.383647	6.386794	4.251893	6.362972
LOC_Os01g13770.2	1.701208	0.562577	1.925358	0.62311	0	0.838218	0.09627	4.936718	3.420602	2.95519	3.347254	5.150623	11.428271	5.914581	4.067694	1.763652	0.467375	0.101492	0.17745	0.543272	0.373141	0	0	0
LOC_Os01g13780.1	0.293898	0.712408	1.198573	0.575885	0.729698	0.778873	2.771999	2.419045	1.594244	3.860733	3.394798	3.438235	4.949178	3.463877	3.248577	1.089113	0.15487	0.804978	0.372789	0.459499	0.48246	1.159448	1.589319	1.556026
LOC_Os01g13800.1	63.806327	83.074562	55.088853	14.795847	14.738972	10.695003	62.136054	42.647923	45.085246	40.529841	31.812467	47.461666	12.166127	22.23838	15.640298	5.488176	5.394907	2.583365	0.262798	3.301656	0.434325	0.490235	0.404679	0.587192
LOC_Os01g13810.1	0	0	0	0	0	0	0	0	0	0	0	0	0.044237	0	0	0	0	0	0	0	0	0	0	0.070877
LOC_Os01g13820.1	0	0	0	0	0	0	0	0	0	0	0	0	0	0	0	0	0	0	0	0	0	0	0	0
LOC_Os01g13830.1	0	0	0	0	0	0	0	0	0	0	0	0	0.042866	0	0	0	0	0	0	0	0	0	0	0
LOC_Os01g13840.1	0	0	0	0	0	0	0	0	0	0	0	0	0	0	0	0	0	0	0	0	0	0	0	0
LOC_Os01g13850.1	0	0	0	0	0	0	0	0	0	0	0	0	0	0	0	0	0	0	0	0	0	0	0	0
LOC_Os01g13860.1	0	0	0	0	0	0	0	0	0	0	0	0	0	0	0	0	0	0	0	0	0	0	0	0
LOC_Os01g13870.1	0	0	0	0	0	0	0	0	0	0	0	0	0	0	0	0	0	0	0	0	0	0	0	0
LOC_Os01g13880.1	0	0	0	0	0	0	0	0	0	0	0	0	0	0	0	0	0	0	0	0	0	0	0	0
LOC_Os01g13890.1	0	0	0	0	0	0	0.259449	0	0	0	0	0	0	0	0	0	0	0	0	0	0	0	0.016069	0
LOC_Os01g13900.1	0	0	0	0	0	0	0	0	0	0.07854	0	0	0	0	0	0	0	0	0	0	0	0.128437	0	0.220598
LOC_Os01g13910.1	0	0	0	0	0	0	0	0	0	0	0	0	0	0	0	0	0	0	0	0	0	0	0	0
LOC_Os01g13920.1	0	0	0	0	0	0	0	0	0.286934	0	0	0	0	0	0	0	0	0	0	0	0	0	0	0
LOC_Os01g13930.1	11.314427	14.450046	10.319201	30.980774	37.735792	26.217509	17.515089	13.490346	23.54642	4.199268	3.21194	4.47778	4.958382	4.185326	0.723218	31.148321	12.438726	19.464406	10.607515	11.760118	15.805972	5.045651	1.999271	1.370913
LOC_Os01g13940.1	1.534059	1.273879	2.215505	0.879608	0.414511	0.379966	4.172865	3.809121	4.295813	2.971359	3.521218	4.069207	1.283344	1.293177	0.0617	2.609507	2.279808	1.941118	1.63168	1.855793	1.865467	0.437362	0.450636	0.252171
LOC_Os01g13950.1	0.673861	1.04212	0.224279	0.30539	0.626282	0	0	0	0.106055	0	0.170193	0.25618	0.106892	0	0	0	0.238658	0.15407	0.323542	0	0	0	0.182816	0.170357
LOC_Os01g13960.1	0	0	0	0	0	0	0	0	0	0	0	0	0	0	0	0	0	0	0.028535	0	0	0	0	0
LOC_Os01g13970.1	0	0	0	0	0	0	0	0	0	0	0	0	0	0	0	0	0	0	0	0	0	0	0	0
LOC_Os01g13980.1	0	0	0	0	0	0	0	0	0	0	0	0	0	0	0	0	0	0	0	0	0	0	0	0
LOC_Os01g13990.1	0	0	0	0	0	0	0	0	0	0	0	0	0	0	0	0	0	0	0	0	0	0	0	0
LOC_Os01g14000.1	0	0	0	0	0	0	0	0	0	0	0	0	0	0	0	0	0	0	0	0	0	0	0	0
LOC_Os01g14010.1	0.15704	0.10909	0.025436	0	0	0	0	0.070317	0.048435	0	0.105616	0.055467	0.073987	0	0	0	0	0	0	0	0	0	0	0
LOC_Os01g14020.1	2.715744	4.571974	3.158362	0.754125	0.277074	0.887367	5.949157	3.0328	2.886535	2.713479	4.521674	3.179531	0.956986	1.041779	1.116719	2.652212	10.555575	2.365202	3.3469	1.551083	0.640069	0	0.289925	0
LOC_Os01g14020.2	0	0	0	0	0	0	0	0.090808	0	0	0	0	0	0	0	0	0	0	0	0	0	0.392196	0	0
LOC_Os01g14030.1	0.059439	0.051453	0.096979	0	0	0	0	0.177916	0.046066	0.239166	0.068708	0.053514	0.187101	0	0	0.388735	1.044106	0.678341	0.471245	0.206507	0.266116	0	0.160717	0
LOC_Os01g14040.1	9.335045	8.416866	9.212722	1.245427	1.088348	2.20569	13.128984	10.415788	9.123221	8.386223	9.508299	10.226659	3.582014	4.88726	0.98528	0.902838	0.945015	0.754186	0.787736	2.437289	1.110034	0.272279	0.335204	0.312488
LOC_Os01g14050.1	3.720932	7.200878	3.20905	0	2.446991	0	12.117213	11.587227	14.182399	10.220852	10.702022	15.019157	14.142444	13.219161	0	9.239347	0	7.442397	8.936333	16.708552	25.248547	6.440541	1.506573	0
LOC_Os01g14050.2	3.858202	0	3.391678	2.903482	0	4.127938	0	0	0	0	3.049013	1.819694	0	0	7.872042	0	6.052691	1.214491	0	0	0	0	0	1.736656
LOC_Os01g14060.1	0.106327	0	0.087796	0	0	0	0	0.239917	0	0	0	0.098961	0.16814	0.345528	2.431599	0.233289	0.187693	0.121459	0.508655	0.369092	0.794924	0.351709	0.288071	0.40275
LOC_Os01g14070.1	30.366944	42.575101	32.406094	22.660168	20.219247	21.475871	35.794242	48.337272	47.189711	36.649635	46.614204	39.414241	27.895322	32.806358	11.267429	59.438326	100.845841	46.22538	115.853979	131.141519	180.020953	126.958034	55.636856	63.091247
LOC_Os01g14080.1	1.501913	1.144292	1.84957	3.086679	1.625405	2.522472	0.937841	1.360455	2.005454	1.386501	1.761378	1.420322	0.96598	1.140945	0.63024	3.714783	6.987437	10.596147	3.098925	1.344805	1.425993	1.294917	1.599364	0.286822
LOC_Os01g14090.1	4.072299	4.775723	3.926881	66.318458	53.41151	64.363868	5.389522	4.108948	6.654393	4.290949	4.177271	4.714411	41.068327	32.640524	52.439185	22.320562	27.3623	35.924151	15.816869	32.309648	24.451774	5.134011	1.536909	1.710773
LOC_Os01g14100.3	0.358396	0.32574	0.740472	0.757916	0.491225	0.443546	1.293464	0.353537	0.398919	0.192067	0.266271	0.549044	0.118625	0.030213	0	0.849322	1.848562	2.791089	0.857923	0.318131	0.570412	0.498142	0.40601	0
LOC_Os01g14100.2	0.692265	3.979881	1.718849	2.253336	2.38252	7.092539	0	0.640025	1.122802	0	0	0	0	0.458987	0.600457	6.175199	3.024216	6.503037	0	0	0.669529	0.777799	0	0.217643
LOC_Os01g14100.1	6.876048	2.101116	4.655489	5.597931	2.693307	1.212141	3.91118	5.008691	4.618905	3.12083	4.258749	3.28518	2.657115	2.983827	0	7.371429	23.251059	17.072566	12.172928	7.565822	8.066811	3.921926	3.554912	2.336751
LOC_Os01g14110.1	36.539273	50.831927	29.155263	25.169837	31.013975	26.140342	31.261881	28.285559	13.136432	13.312734	10.581231	9.611997	41.190595	55.277348	46.24743	53.489859	54.100618	66.403482	19.603343	23.133339	31.127208	10.780352	4.199575	3.726765
LOC_Os01g14120.1	0	0	0	0	0	0	0	0	0	0	0	0.707537	0	0	0	0	0	0	0	0	0	0	0	0
LOC_Os01g14130.1	0.329973	0.284917	0.541684	0.062183	0.06393	0.513914	0	0.185608	0.128409	0.904005	0.097949	0.15097	0.260139	0.334268	0	0.540929	0.29036	0.18828	0.131102	1.073758	0.369487	0	0.223153	0.728105
LOC_Os01g14140.1	0.804196	0.59334	0.475375	0.173465	0	0	0	0.864984	1.350568	0	0.424898	0	0.727457	0.653944	0	1.135813	2.030191	1.050246	1.100526	3.389888	2.234352	0.380506	0	0
LOC_Os01g14140.2	0	0	0	0	0.090078	0	0	0	0	0.328759	0	0.980939	0	0	1.593271	0	0	0	0	0	0	0	0.157583	0
LOC_Os01g14160.1	0.132834	0	0	0.050058	0	0	0	0	0.10308	0.089647	0	0.060089	0	0	0	0.072452	0.233468	0.227389	0.316155	0.115342	0.049565	0.145685	1.347061	1.255952
LOC_Os01g14170.1	0	0	0.037375	0	0	0	0	0.068724	0	0	0	0.04101	0	0	0	0.100082	0	0	0	0	0	0	0	0
LOC_Os01g14180.1	0	0	0	0	0	0	0	0	0	0	0	0	0	0	0	0	0	0	0	0	0	0	0	0
LOC_Os01g14190.1	0	0	0	0	0	0	0	0	0	0	0	0	0	0	0	0	0	0	0	0	0	0	0	0
LOC_Os01g14200.1	0	0	0	0	0	0	0	0	0	0	0	0	0	0	0	0	0	0	0.006312	0	0	0	0	0
LOC_Os01g14210.1	0	0	0	0	0	0	0	0	0	0	0	0	0	0	0	0	0	0	0	0	0	0	0	0
LOC_Os01g14220.1	0	0	0	0	0	0	0	0	0	0	0	0	0	0	0	0	0	0	0	0	0	0	0	0
LOC_Os01g14230.1	0	0	0	0	0	0	0	0	0	0	0	0	0	0	0	0	0	0	0	0	0	0	0	0
LOC_Os01g14240.1	0	0	0	0	0	0	0	0	0	0	0	0	0	0	0	0	0	0	0	0	0	0	0	0
LOC_Os01g14250.1	0	0	0	0	0	0	0	0	0	0	0	0	0	0	0	0	0	0	0	0	0	0	0	0
LOC_Os01g14260.1	0	0	0	0	0.034103	0	0	0	0	0	0	0	0	0	0	0	0.019209	0	0	0	0.032817	0.048044	0.029637	0
LOC_Os01g14270.1	0	0	0	0	0	0	0	0	0	0	0	0	0	0	0	0	0	0	0	0	0	0	0	0
LOC_Os01g14280.1	0	0	0	0	0	0	0	0	0	0	0	0	0	0	0	0	0	0	0	0	0	0	0	0
LOC_Os01g14290.1	0	0	0	0	0	0	0	0	0	0	0	0	0	0	0	0	0	0	0	0	0	0	0	0
LOC_Os01g14300.1	0	0.1688	0	0	0	0	0	0	0	0	0	0	0	0	0	0	0	0	0	0	0	0	0	0
LOC_Os01g14310.1	0	0	0	0	0	0	0	0	0	0	0	0	0	0	0	0	0	0	0	0	0	0	0	0
LOC_Os01g14320.1	0	0	0	0	0	0	0	0	0	0	0	0	0	0	0	0	0	0	0	0	0	0	0	0
LOC_Os01g14330.1	0	0	0	0	0	0	0	0	0	0	0	0	0	0	0	0	0	0	0	0	0	0	0	0
LOC_Os01g14340.1	0	0	0	0	0	0	0	0	0	0	0	0	0	0	0	0	0	0.091772	0	0.104846	0.029991	0.043972	0	0
LOC_Os01g14360.1	0	0	0	0	0	0	0	0	0	0	0	0	0	0	0	0	0	0	0	0	0	0	0	0
LOC_Os01g14370.1	2.443288	2.00875	2.813618	0.540643	0.429499	0.628889	1.230217	1.312575	1.642095	0.467169	0.806512	1.249875	0.814024	0.57327	0	1.743615	2.152717	3.171422	1.77482	1.730624	1.12256	0.656111	0	0.521465
LOC_Os01g14370.2	5.192186	4.109975	5.27594	7.317673	4.533508	6.071711	7.449704	7.800814	8.468793	6.432665	7.152668	7.464297	7.332886	7.021031	1.677752	12.286607	16.366054	18.328206	9.727817	8.96708	10.181695	6.738623	5.956455	3.857362
LOC_Os01g14380.1	0	0	0	0	0	0	0	1.202032	0	0	0	0	0	0	0	5.224211	6.620004	14.815634	19.555401	8.261243	16.382749	64.512812	101.721277	108.803002
LOC_Os01g14390.1	0	0	0	0	0	0	0	0.046382	0	0	0	0	0	0	0	0	0	0	0	0	0	0	0	0
LOC_Os01g14400.1	0	0	0	0	0	0	0	0	0	0	0	0	0	0	0	0	0	0	0	0.425283	0	0	0	0
LOC_Os01g14410.1	66.582143	37.387311	77.955638	1608.058903	1359.475928	2026.369488	975.873324	286.854718	795.235413	28.369628	62.239369	38.505482	33.266405	46.862718	71.825281	77.160139	57.463218	17.329675	39.747482	159.181516	94.360557	22.369171	13.204174	18.726858
LOC_Os01g14420.1	6.959498	8.629677	7.76391	11.658559	12.483691	11.359379	11.235403	9.462341	10.644624	5.904145	6.087624	5.123507	7.541631	9.756654	9.033169	13.193243	9.637988	7.118876	4.369849	7.793561	4.346174	0.733846	0.557478	0.649805
LOC_Os01g14430.1	0.385635	0	0.213552	0.970768	1.493526	0.11623	0	0.58161	0.303074	0	0	0.364818	0	0	0.46897	1.839094	2.957244	0	0.513915	0	0	0.14216	0	0
LOC_Os01g14440.1	25.799805	25.731703	27.924265	39.795739	34.649053	32.55057	26.617752	14.446179	17.890405	13.688024	11.79285	17.433467	14.287283	16.525983	4.47826	303.190261	484.301568	938.673633	88.174211	43.256722	44.881763	269.1897	228.85518	100.39839
LOC_Os01g14450.1	0	0	0	0	0	0	0	0	0	0	0	0	0	0	0	0	0	0	0	0	0	0.018681	0	0
LOC_Os01g14460.1	0	0	0	0	0	0	0	0	0	0	0	0	0	0	0	0	0	0	0	0	0	0	0	0
LOC_Os01g14470.1	0	0	0	0	0	0	0	0	0	0	0	0	0	0	0	0	0	0	0	0	0	0	0	0.293345
LOC_Os01g14490.1	0	0	0	0	0	0	0	0.018444	0.019045	0	0	0	0	0	0	0	0	0.084675	0	0.02151	0	0.10801	0.233882	0.062327
LOC_Os01g14510.1	3.899362	6.197022	3.539386	2.004498	1.445633	1.660706	4.498949	8.361616	6.736606	1.982094	2.093514	2.844014	1.091981	1.060793	0.035683	2.476995	2.437305	1.938732	0.122186	1.644524	0.863926	0.759912	0.104349	0.24329
LOC_Os01g14514.1	39.224534	34.404424	47.326285	5.896513	4.565738	3.57023	25.680107	28.666621	30.512956	51.523038	39.719528	41.439425	78.829104	47.482429	56.918751	32.290038	10.204399	5.575141	1.985392	26.578257	7.367247	6.17502	1.079243	1.760436
LOC_Os01g14514.2	35.01229	29.51999	37.364268	0.378305	1.731456	1.6609	26.973217	12.155754	14.017315	26.636371	23.11913	18.442203	101.733905	62.841467	56.084206	5.32237	3.978483	0	1.465521	31.60368	7.922048	2.299944	0	0
LOC_Os01g14520.1	0.023325	0.202716	0.207317	0	0.018128	0.081517	0	0.034786	0.035917	0	0.025918	0	0	0	0.021613	0	0.020426	0	0	0	0.017393	0	0	0
LOC_Os01g14530.1	0	0.232601	0	0.067748	0	0	0	0	0	0	0.645122	0.247977	0.283567	0	0	0.196599	0	0	0	0	0.067098	0.197624	0	0.113326
LOC_Os01g14540.1	0	0	0	0	0	0	0	0	0	0.198754	0	0	0	0	0	0	0	0	0	0	0	0	0	0
LOC_Os01g14550.1	3.053732	3.025295	2.562171	0.056139	0	0.066119	0	0.055817	0.057884	0.101277	0.525389	0.745461	0.997584	0.422306	0	0.325297	0.065497	0	0	0.387913	0	0	0	0
LOC_Os01g14570.1	0	0	0	0	0	0	0	0	0	0	0	0	0	0	0	0	0	0	0	0	0	0	0	0
LOC_Os01g14580.1	15.220963	12.882663	16.258263	4.649195	2.201104	4.356401	11.677954	8.370071	9.604734	6.790578	6.531302	7.370864	1.829713	2.488641	0.885073	4.383019	9.357564	3.772177	4.144375	3.86649	3.054786	1.106312	0.515961	0.422778
LOC_Os01g14590.1	10.902883	13.286322	7.162616	3.517788	3.53085	2.26734	2.429709	3.014536	2.423263	2.684938	1.80123	2.537255	1.36341	1.333049	1.438347	2.992326	2.746949	0.566969	0.819144	1.641117	1.048105	0.391959	0.41176	0
LOC_Os01g14610.2	7.036688	7.034562	9.977352	2.116532	0	2.085138	10.937092	6.913573	7.456979	6.553331	5.535861	6.951986	11.539814	9.35359	5.19444	4.646218	2.247145	4.939662	1.367466	4.70558	2.049083	0.182253	0.448551	0.884114
LOC_Os01g14610.1	5.423992	4.497396	4.60955	0.245346	1.476917	0.303536	0	4.706916	4.914634	10.188109	14.919803	12.310325	11.01671	10.754165	0	1.942882	6.219516	8.238692	1.948722	5.05753	4.272406	2.771211	2.626521	0.919759
LOC_Os01g14620.1	0	0	0	0	0	0	0	0	0	0	0	0	0	0	0	0	0	0	0	0	0	0	0	0
LOC_Os01g14630.1	8.794933	14.119019	6.40196	24.16457	47.887779	28.227308	2.254985	0.967119	1.72175	1.515975	1.423035	1.667818	0.488257	0.251062	0.190841	1.12684	2.406737	0.531383	0.081971	0.314645	0	0	0.069932	0.130423
LOC_Os01g14640.1	21.13058	22.591877	16.142235	2.082985	2.134225	1.674976	2.735399	15.271425	9.798329	5.610882	7.515523	4.721418	5.110983	13.120078	3.897846	2.02932	3.532403	0.350256	0.368466	2.125108	0.688481	0.509642	0.623665	0.774795
LOC_Os01g14650.1	0	0	0	0	0	0	0	0	0	0	0	0	0	0	0	0	0.065581	0	0	0	0	0	0.100853	0
LOC_Os01g14660.1	0	0.18384	0	0	0	0	0	0	0.083487	0	0	0	0	0	0	0	0	0	0	0	0	0	0	0
LOC_Os01g14670.1	9.638919	4.643942	11.76811	0.207568	0.320352	0.488095	0.083101	1.2892	1.175934	9.327848	51.069068	39.581322	5.096798	2.5644	1.456158	0.751268	0.484133	0.471432	0.546354	4.184412	2.415006	0.604239	0.37239	0.086799
LOC_Os01g14690.4	6.139752	6.48863	3.935108	10.54119	7.960289	2.954582	47.278812	13.857695	18.811943	9.158699	10.407025	11.605094	2.9253	8.994047	21.803713	8.456921	10.82796	2.455143	11.411676	13.260149	9.814752	8.596207	4.511366	5.867137
LOC_Os01g14690.1	87.130016	85.093312	88.809502	39.374725	33.466889	41.83661	64.533054	78.227431	82.480858	71.434857	66.327112	74.010501	30.750223	33.731749	11.351055	47.618013	59.619882	21.509836	88.262475	61.178899	69.436163	55.849363	48.839192	44.603856
LOC_Os01g14700.1	0	0	0	0	0	0	0	0	0.478774	0	0	0	0	0	0	0	0	0	0	0	0	0	0	0
LOC_Os01g14720.1	0.36828	0.265611	0.200394	0	0.142851	0.217064	1.483723	0.2297	0.095175	0	0.284422	0.442692	0.19324	0.149027	0.282567	0	0.161755	0	0.048672	0.159925	0.320617	0.067282	0	0
LOC_Os01g14730.1	0	0	0	0	0	0	0	0	0	0	0	0	0	0	0	0	0	0	0.119537	0	0.081225	0	0	0
LOC_Os01g14750.1	0	0	0	0	0	0	0	0	0	0	0	0	0	0	0	0	0	0	0	0	0	0	0	0
LOC_Os01g14760.1	0.284004	0.244918	0.077955	2.855282	2.126798	3.891089	0	0.21328	0.073856	0.262288	0	0	0.298879	0.307179	0	0.207251	0	0	0.376658	0.164249	0.777705	0.208323	0	0
LOC_Os01g14770.1	10.517182	8.551748	12.959135	2.254362	2.189512	2.192978	13.538726	10.830987	11.946853	10.300854	11.258243	14.713671	17.142652	11.844992	2.256591	2.239417	3.490108	1.084723	2.019094	3.930831	2.522095	0.670717	0.606709	0.633939
LOC_Os01g14780.1	0	0	0	0	0	0	0	0	0	0	0	0	0	0	0	0	0	0	0	0	0	0	0	0
LOC_Os01g14790.1	27.515136	25.820051	33.806744	14.09579	10.086758	8.284177	49.988747	45.537497	51.363855	57.965837	65.68393	52.595487	23.509114	30.575449	9.371849	19.175593	19.016048	16.263182	22.648592	34.597797	39.664431	8.145076	3.788223	3.012169
LOC_Os01g14800.1	0	0	0	0.443462	0.452943	0	4.435286	0.67555	0.238143	0.491361	1.336292	0.936976	0.472257	0.241744	0	1.317862	1.055632	0	0	0.253574	0.221014	0.660209	0.399894	0.744864
LOC_Os01g14810.1	18.737716	14.950038	19.570437	7.058647	4.519082	9.668726	11.839643	18.058792	13.017787	27.374357	32.265102	35.212349	22.413023	21.096384	18.038798	6.14405	4.045803	2.415281	1.387926	7.421098	2.706427	0.932397	0.990217	0.675147
LOC_Os01g14810.3	0.258423	0.499614	0.342562	0.118029	0.137984	0.124244	1.737957	0.783068	0.794427	1.112429	1.472614	1.113324	0.397887	0.284907	0.746038	0.802158	0.365391	0	0.025525	0.172122	0.049502	0.395181	0.049748	0
LOC_Os01g14810.2	0	0	0	0	0	0	0	0.054226	0.058915	0.076192	0	0	0	0	0	0.081744	0	0	0	0.083358	0.050146	0	0	0
LOC_Os01g14820.1	7.17058	6.74396	7.126948	0.852413	0.541571	0.290936	8.065947	6.591203	5.17231	8.698292	8.700224	8.339285	9.177002	5.739084	5.896404	4.437515	2.589433	2.008047	1.417599	3.839018	1.634125	1.451207	0.089716	0.418369
LOC_Os01g14830.1	5.712191	4.608909	6.490933	4.712808	2.713917	2.862511	23.024306	13.908899	16.037438	17.57098	20.655577	18.332327	9.527691	13.142032	5.996941	20.265725	9.509337	17.36588	5.811275	9.541861	10.617895	2.641504	1.664023	1.05517
LOC_Os01g14840.1	6.896218	7.475178	6.637454	7.252243	3.825607	6.644946	11.624744	11.552737	11.758164	8.58456	9.401646	10.664375	9.600723	11.430958	7.924369	21.280083	17.182801	18.049832	11.821663	14.413562	14.973507	9.950792	4.674983	3.622781
LOC_Os01g14850.1	0	0	0	0	0	0	0.187412	0	0.060469	0.106056	0.091762	0.212753	0	0	0	0	0.205198	0	0	0	0	0	0.210332	0.294128
LOC_Os01g14860.2	0	0.58228	0	0	0.428364	0.482195	0	1.06159	0	0	1.506051	3.74655	0	0	0	0.578568	0.45003	0.607139	0.869305	0	0.446692	0	0	0
LOC_Os01g14860.4	0	0	0	0.323272	0	0	0	0	0.847559	0	0	0	0	0.598433	0	0	1.969857	0	0	0	0.247006	0	0.445973	0
LOC_Os01g14860.1	46.504203	55.925699	45.666549	30.843666	26.546272	27.483523	60.272902	48.871978	51.233971	46.782269	45.47257	49.159061	12.316298	19.903512	10.175623	59.615032	65.274251	76.793979	27.925027	29.011356	27.908396	21.035241	12.536226	6.887666
LOC_Os01g14860.3	0.196981	0	0.155528	0.3606	0	0	2.278255	0.14314	0.037805	0	0.053673	0.103106	0	0.04014	0.115517	0.444859	0.294971	0.883994	0.038046	0.043209	0.090928	0.760619	0.3213	0.425192
LOC_Os01g14870.1	9.9951	9.39644	8.984105	1.950405	2.02928	1.258937	10.678388	8.089855	8.241472	8.595339	6.674022	7.674558	3.817286	4.183792	2.759783	5.370267	5.237846	3.862996	2.930466	4.949941	3.712925	1.611351	0.75342	0.652446
LOC_Os01g14880.1	2.77084	0	0	0	0	0	0	0	0	2.390916	0	1.61641	1.155305	0	0	0	0	1.59307	0	0	0	0	0	0
LOC_Os01g14890.1	26.835023	26.874428	27.040834	1.289951	1.285425	1.412937	36.945954	34.695164	29.071159	52.159153	33.102573	40.561053	30.970638	38.568674	86.309738	3.308774	0.77566	1.386311	0.568849	7.339875	0.411976	0.544363	0.447852	0.765608
LOC_Os01g14900.1	0.178493	0.340817	0.260457	0	0	0	0	0	0.027547	0.234361	0	0.094846	0.056082	0.086531	0	0	0	0	0	0.062073	0	0.039024	0	0
LOC_Os01g14910.1	0	0	0	0	0	0	0	0	0	0	0	0	0	0	0	1.866818	0	0	1.277531	1.666023	0	0	0	0
LOC_Os01g14920.1	2.354146	1.567428	1.871683	0.272955	0.187321	0.480147	2.335044	3.117015	3.649629	2.187771	4.889443	4.676736	2.99285	1.953962	0.61145	1.052843	1.060408	0.68888	0.143583	1.310676	0.54051	0.06616	0.244826	0.076093
LOC_Os01g14926.1	0.249675	0.144371	0.168934	0.031357	0.09694	0.146256	0	0.341937	0.321457	0.274627	0.330149	0.185017	0.163507	0.369982	0	1.584315	2.043731	1.37725	6.91608	3.942481	5.370036	1.274501	1.405967	1.52096
LOC_Os01g14932.1	1.719685	2.707154	2.433996	5.510637	2.539475	5.672983	18.241215	5.693183	9.688976	6.199559	5.009354	7.693294	4.216627	6.519827	4.306775	24.103659	24.39302	16.998261	11.157205	6.922227	8.080891	7.944656	2.914267	2.231825
LOC_Os01g14932.3	0	0	0	0	0	0	0	0	0	0	0	0	0	0	1.875022	0	0	0	0	0	0	0	0	0
LOC_Os01g14932.2	12.022042	11.893035	12.210402	1.524532	4.049034	0	0	11.169448	7.248878	5.65167	10.826501	7.553985	7.660918	5.362367	0	0	4.588137	2.397508	0.968117	7.860161	6.056884	1.067282	0	0
LOC_Os01g14940.1	0	0	0	0	0	0	0	0	0.16879	0	0	0	0	0	0	0	0	0	0.341102	0	0	0	0	0
LOC_Os01g14950.1	91.408154	85.227735	85.554717	53.513617	42.316894	46.75471	74.069686	73.252029	70.56625	62.626662	81.685754	89.224894	119.683695	125.855702	35.76453	267.761395	153.536155	277.072594	61.261414	87.30854	74.477792	165.903703	100.796493	80.601984
LOC_Os01g14960.1	0.313842	0.271577	0.512505	0.189226	0.097381	0	1.213522	0.657797	0.827497	0.84442	1.165231	1.019578	0.098816	0.558841	0	1.026658	0.275721	1.002862	0.398241	0.599622	0.655755	0.481699	0.933514	0.079128
LOC_Os01g14970.1	1.35056	3.145083	0.739295	0	0	0	0.064628	0.239591	0.165342	2.706513	2.084439	3.542321	0.713972	0.777423	0.984533	0.232639	0.187491	0.548422	0.169227	0.556652	0.199187	0.175435	0.28871	0.067304
LOC_Os01g14980.1	22.789911	38.188597	23.015221	18.661093	20.109241	17.649082	53.673637	32.631026	35.234336	20.619393	21.840672	26.325589	5.695782	12.353402	10.774128	11.305873	23.961609	7.465007	10.601335	13.432416	11.457005	3.569307	5.092173	4.127057
LOC_Os01g14980.2	2.491835	2.222371	1.619417	3.015852	3.242004	5.58613	7.502404	2.952502	3.127454	3.46958	2.636763	2.416584	0.496541	0.286314	6.819762	3.015949	4.521407	2.08143	2.221923	2.704121	1.817378	1.037099	0	0.224087
LOC_Os01g14990.1	0.198638	0.171231	0	0	0	0.088896	1.908137	0.074629	0.155127	0.828993	0.120151	0.551802	0.156882	0.322446	0	0.108804	0	0	1.028165	1.034016	0.742006	0.328093	0	1.629111
LOC_Os01g15000.1	17.846679	12.260834	21.996081	39.802033	52.850331	38.442504	6.037834	4.717102	6.364358	5.680902	5.461701	7.330905	11.901481	12.124517	11.198615	104.826619	329.772195	131.792475	81.103096	38.900396	41.937322	150.760928	147.272561	162.591296
LOC_Os01g15010.1	156.424912	161.836988	157.814772	214.966758	218.658958	222.219298	77.51571	78.159452	76.134859	83.80687	78.87604	83.384753	104.126802	120.682291	66.216029	51.892995	69.60958	49.26006	91.9782	116.362392	112.013586	27.68759	16.834923	17.187913
LOC_Os01g15020.1	7.003557	9.115146	14.339272	7.796589	6.629674	4.936707	6.40956	20.675433	13.300162	20.187838	20.970817	29.22957	7.418496	5.865486	0	4.241444	15.082881	10.729439	12.259998	12.046091	8.503475	9.284648	10.338458	11.983536
LOC_Os01g15020.2	22.687202	17.5989	17.149651	8.353464	7.836127	8.799815	24.445422	12.383252	12.496225	1.95458	0	0.939587	0	3.32046	5.854717	10.745502	12.057118	0	3.247318	3.181838	9.807378	0	0	2.374854
LOC_Os01g15029.1	112.377924	104.541673	101.297486	79.826307	69.94886	81.766039	104.960287	84.577433	81.395038	87.020025	74.30296	90.221731	37.443095	62.916552	57.847549	131.562456	345.677363	85.816724	331.97922	237.727776	229.824895	165.10002	107.584012	118.075544
LOC_Os01g15039.1	0	0	0	0	0	0	0	0	0.023357	0	0	0.026733	0	0	0	0	0	0	0	0	0	0	0	0.038182
LOC_Os01g15060.1	0	0	0	0	0	0	0	0	0	0	0	0	0	0	0	0	0	0	0	0	0	0	0	0
LOC_Os01g15070.1	0	2.043783	0	0	0.909235	0	1.172524	0	0	0	0	0	0	0	0	0	0	0	4.096927	0	2.339493	0	0	0
LOC_Os01g15080.1	0	0	0	0	0	0	0	0	0	0	0	0	0	0	0	0	0	0	0	0	0	0	0	0
LOC_Os01g15090.1	0	0	0	0	0	0	0	0	0	0	0	0	0	0	0	2.68706	5.035168	8.294205	7.956671	1.198005	1.211822	4.520454	2.445902	5.918781
LOC_Os01g15100.1	0.21791	0.185999	0.185512	0.33007	0.168785	0.609072	0	0	0.349382	0	0.610251	0.662004	0.174554	0.358041	0	0.24309	0	0.249806	0.176412	0.189051	0	1.951555	0.5938	0.829774
LOC_Os01g15110.1	47.012274	49.088454	51.298521	55.195025	40.963735	53.877566	53.474094	40.378092	38.585329	31.406048	31.358562	35.685534	32.926115	29.797006	18.426162	66.905952	76.008357	88.618873	67.829677	48.493475	57.846733	70.458752	52.881192	39.787489
LOC_Os01g15120.1	38.141747	42.096556	39.665045	9.849086	11.053808	10.7245	74.577337	73.570639	77.10172	62.936798	69.615351	69.238485	41.036618	43.927196	31.328918	31.855902	16.103742	13.959227	9.552514	20.716331	13.293508	11.217497	5.841014	6.925934
LOC_Os01g15130.1	0.418712	0.045343	0.170467	0.039443	0	0	0	0.231992	0.243066	0.279002	1.020434	0.468889	0.205826	0.635008	0	0.45603	0.137828	0.119464	0.290265	0.318311	0.273347	0	0.07075	0
LOC_Os01g15150.1	0	0	0	0	0	0	0	0	0	0	0	0	0	0	0	0	0	0	0	0	0	0	0	0
LOC_Os01g15170.1	0.188587	0	0.955522	0	0	0	0	0	0.300318	0	0.254614	0.373411	4.816207	2.316719	2.39031	0.628172	0.672269	0	0	0.981412	0.283266	0	0	0
LOC_Os01g15180.1	0	0	0	0	0	0	0	0	0	0	0	0.012434	0	0	0	0	0	0	0	0	0	0	0	0
LOC_Os01g15190.1	0	0	0	0	0	0	0	0	0	0	0	0	0	0	0	0	0	0	0	0	0	0	0	0
LOC_Os01g15200.1	0	0.382487	0	0	0	0	0	0	0	0	0	0	0	0	0	0	0	0	0	0	0	0	0	0
LOC_Os01g15210.1	0.18953	0.710662	0.412716	0	0.049006	0	0	0.189172	0.14699	0.425114	0.146668	0.171084	0	0	0	0.068892	0.055505	0.144198	0	0	0	0.069265	0	0
LOC_Os01g15220.1	2.681264	0.861466	2.388082	0	0.259513	0	0	0.888915	1.328044	0.747622	2.424216	1.306126	0	0.684741	0	0.370941	0.148946	0.383475	0	0.290698	0.377065	0.186285	0	0.212129
LOC_Os01g15229.1	0	0	0	0	0	0	0	0	0.084112	0.150704	0.13134	0.100127	0	0	0	0	0	0	0.171447	0	0	0	0.291266	0
LOC_Os01g15240.1	0	0	0.431033	0	0	0.117306	0	0	0	0.185753	0.651022	0.245582	0	0	0	0	0.114764	1.047977	0.103711	0.33755	0.09707	2.725416	4.748794	3.277979
LOC_Os01g15250.1	0.2103	0.22773	0.727798	0	0.20402	0.092708	0	0.157265	0.081391	0.07008	0.180936	0.094216	0.165406	0.255153	0	1.889661	2.122934	2.760061	1.499561	1.233298	0.549162	0.518187	0.426416	0.861522
LOC_Os01g15260.1	59.334379	72.622129	57.526419	41.52665	45.069317	48.365061	68.491793	58.029107	51.714789	39.815812	31.46964	39.47128	38.760061	51.907426	49.59466	67.080313	89.052197	89.141468	54.097398	60.777385	56.398325	29.636939	25.346794	30.660628
LOC_Os01g15270.1	2584.501009	3336.698777	2219.06194	4408.40112	5296.116519	5939.633488	314.801783	400.50981	407.215425	429.422716	629.060749	509.437943	2570.618416	2624.880584	2055.931153	27338.68557	10176.93517	13643.66166	867.524314	4117.662573	1601.928165	4461.206976	1699.525756	2696.662963
LOC_Os01g15280.1	0.893519	1.691171	0.579172	0.174608	0.254791	0.134239	0	0.281183	0.186122	0.36518	0.317204	0.166771	0.272028	0.380908	0.390145	0.34484	0.346737	0.306761	1.47168	1.264225	0.714707	1.216411	1.067734	1.35203
LOC_Os01g15290.2	3.513005	0.903881	1.710961	1.899863	2.054941	1.812082	3.470781	3.469112	6.132086	3.826432	5.940689	4.689726	5.992669	6.36435	0	8.957686	6.324998	4.585537	2.607538	0.766345	2.357011	0.862161	0	1.388814
LOC_Os01g15290.1	32.496587	35.012834	36.139578	16.339105	12.82983	16.67947	36.862979	27.350907	35.115811	31.42809	44.053067	34.80412	39.272641	36.590499	30.417261	27.471088	23.731015	29.419839	6.609219	26.880385	10.073224	5.087297	3.189949	2.728352
LOC_Os01g15300.1	1.383462	1.96869	1.275779	0.514376	0.36317	0.673728	0	1.526563	1.409636	0.929024	1.230749	0.896058	0.775145	0.913525	0.849864	2.709415	2.532608	3.793662	2.411788	2.157217	2.464994	1.999599	1.383455	1.222538
LOC_Os01g15300.2	0	0	0	0	0	0	2.136727	0	0	0	0	0	0	0	0	0	0	0	0	0	0	0	0	0
LOC_Os01g15310.1	41.556208	37.197902	36.293175	49.351611	56.333395	41.583257	37.618342	37.586299	43.883196	26.617253	31.006454	36.346101	28.245073	31.929146	19.765578	167.659155	154.240513	176.753611	81.87831	79.438802	85.538088	61.086161	82.42446	81.754024
LOC_Os01g15320.1	6.105237	4.515959	8.504129	1.843803	1.702547	0.22033	1.315049	3.036046	2.970677	2.77757	15.638266	12.798279	5.609081	6.954161	2.229169	3.759015	3.022845	0.697684	0.877954	2.860486	1.004917	0.269834	0	0.154265
LOC_Os01g15330.1	0	0	0	0	0	0	0	0	0	0	0	0	0	0	0	0	0	0	0	0	0	0	0	0
LOC_Os01g15340.1	3.219517	3.888077	4.163097	3.120886	4.845956	2.791998	1.879732	3.038566	4.733827	0.635565	0.551654	0.423707	10.306663	6.564898	2.528139	48.614454	74.048806	29.606083	410.721115	433.522981	319.768084	107.722497	52.022484	42.460323
LOC_Os01g15350.1	10.929599	13.026392	9.830003	4.724375	5.267048	3.558668	6.318718	8.259318	7.918601	5.783577	7.697794	7.029649	8.502458	10.195084	3.451565	23.619684	16.082344	30.443039	10.112629	11.841284	12.586443	11.136294	7.326456	4.342004
LOC_Os01g15370.1	0	0	0	0	0	0	0	0	0	0	0	0	0	0	0	0	0	0	0	0	0	0	0	0
LOC_Os01g15380.1	0	0.025573	0.023205	0	0	0	0	0.021392	0.044253	0	0	0	0	0	0	0	0	0	0	0	0.021395	0	0	0
LOC_Os01g15390.1	5.671917	5.072993	4.476172	0.576373	0.395471	0.902151	4.00363	6.207442	5.536185	6.435731	8.80857	9.438068	2.107068	3.095084	3.519206	4.586962	2.743654	1.236404	1.920789	3.763358	2.75834	0.419249	0.172332	0.08034
LOC_Os01g15399.1	1.678798	0	1.688963	0.483625	0.057561	0.151058	1.802364	1.344067	2.414642	2.146778	3.59898	3.385335	2.939509	2.551585	1.052104	1.581357	1.568069	0.856174	0.32486	2.15076	1.077007	0	0	0.050894
LOC_Os01g15399.2	0	1.128435	0.312199	0	0	0	0	0	0	0.433226	0	0	0.153572	0	0	0	0.11328	1.040441	0.640613	0.119985	0.396164	0.18042	0.287055	0.047002
LOC_Os01g15410.1	0	0	0	0	0	0	0	0	0	0	0	0	0	0	0	0	0	0	0	0	0	0	0	0
LOC_Os01g15420.1	0	0	0	0	0	0	0	0	0	0	0	0	0	0	0	0	0	0	0	0	0	0	0	0
LOC_Os01g15438.1	0	0	0	0	0	0	0	0	0	0	0	0	0	0	0	0	0	0	0	0	0	0	0	0
LOC_Os01g15448.1	6.783021	8.581984	4.783125	0.483248	0.396532	0.115698	10.09908	11.001445	7.643328	9.882364	10.739719	10.044828	4.868845	5.417916	1.984541	3.380114	4.076447	1.170269	3.683709	5.885119	5.555612	1.556796	1.041338	1.77909
LOC_Os01g15460.3	0.975978	2.130904	2.269004	2.456995	2.199022	1.839439	0	2.957309	2.414281	0.754158	1.466695	0.502082	2.472959	1.90121	0	3.945118	8.094227	3.769896	5.423174	2.113735	6.032556	4.051	5.075521	3.89309
LOC_Os01g15460.1	14.302501	12.694981	14.305881	16.157662	13.790556	15.51902	26.033073	20.056811	25.643655	19.899247	25.025891	18.980193	17.419867	20.766242	5.482418	22.948935	15.029663	10.053917	20.959944	23.205632	23.325777	7.982661	0	0
LOC_Os01g15460.2	0	0.206897	0.121463	0	0.370423	0	2.780508	0.915822	1.100955	0.781246	0.23341	0.422997	0.714703	0.403579	0.088451	0.574068	0.164984	0.770503	0.324908	0.941053	0.779207	0.429457	0.080979	0
LOC_Os01g15470.3	3.196681	0.307721	3.583053	2.587711	2.349929	1.739455	0	1.979257	1.682092	0	3.468279	0.243137	0	0	0	9.188306	4.163412	1.098904	0	3.782038	1.24154	0.928356	0.993234	0
LOC_Os01g15470.2	0	0.334284	0.312239	0.302664	0	0.118147	0.68954	0.828174	0.88957	0.815337	1.20311	1.355567	0.042317	0.176022	0.132652	0.900324	1.479747	1.301596	0.37296	0.216423	0.524939	2.151506	0.352003	0.065226
LOC_Os01g15470.1	24.647327	26.539258	22.547596	10.813268	7.213755	9.146052	32.32754	27.625932	24.301376	27.921107	20.922291	27.777023	19.513865	20.829914	5.291928	25.915826	28.336533	14.250822	17.735721	24.611827	23.924452	6.515555	0.846483	2.44619
LOC_Os01g15480.1	0.10304	0.134484	0.083031	0.203769	0.220347	0.258	0.376935	0.268653	0.306837	0.116033	0.212305	0.269534	0.212084	0.176655	0.047825	0.698265	0.586027	0.470415	0.325285	0.437129	0.489743	0.16855	0.086988	0.146059
LOC_Os01g15490.2	0	0.176271	0.290699	0	0	0	0	0.136073	0.287491	0.226381	0.08116	0.285807	0.059312	0.149784	0	0	0	0	0	0	0.071778	0	0	0
LOC_Os01g15490.1	30.565752	20.167462	31.902363	18.116203	10.333638	14.531972	26.40593	26.871766	24.577801	29.795995	26.511113	29.364257	28.754702	23.864642	8.695941	20.266515	17.275449	11.925822	7.531484	12.961868	8.051673	4.466223	2.878167	3.632348
LOC_Os01g15490.3	0.094445	0.214794	0	0	0	0.040298	0.051706	0.050618	0	0	0	0.050274	0	0	0	0.047885	0	0	0	0.035729	0.115388	0.108698	0	0.163554
LOC_Os01g15510.1	0.890832	0.651858	0.840556	0.051648	0.106283	0.121438	0.330861	0.564562	0.319182	1.112062	1.200336	1.92476	1.672885	1.331617	0.315084	0.598165	0.722765	0.078202	0.16313	0.77346	0.613693	0.225516	0.092659	0
LOC_Os01g15520.1	3.71836	1.59617	3.949935	0.10805	0.110752	1.03947	5.629396	3.02497	1.691063	4.773281	2.189171	6.304779	0.794707	1.282532	0	1.104005	2.154656	0.163532	0.916508	0.124063	0.107117	0.316915	0	0
LOC_Os01g15530.1	0	0	0.131081	0.048776	0.050291	0.113437	0	0.193258	0.174732	0.974586	0.980597	1.315586	0.025418	0.130732	0.209629	0.035172	0	0.295526	0	0.253299	0.048281	0.176851	0.043736	0
LOC_Os01g15540.1	0.109827	0.095408	0.08884	0	0	0	0.200346	0.061447	0.021156	0	0.429036	0.048358	0.107766	0.243899	0	0.02982	0	0	0	0.047758	0	0	0	0.138402
LOC_Os01g15550.1	0	0	0	0	0.076168	0	0	0.073867	0	0	0.118796	0	0	0.07979	0	0	0	0	0.078281	0.255897	0.073448	0	0.665404	0
LOC_Os01g15560.1	0	0	0	0	0	0	0	0	0	0	0	0	0	0	0	0	0	0	0	0	0	0	0	0
LOC_Os01g15570.1	0	0	0	0	0	0	0	0	0	0	0	0	0	0	0	0	0	0	0	0	0	0	0	0
LOC_Os01g15580.1	0.933883	0.775536	1.380113	0.149239	0.110025	0.12328	0.914244	0.927689	0.89185	0.747443	1.048726	1.234856	0.65466	0.456673	0.275773	0.537808	0.594336	0.532937	0.223373	0.283193	0.200444	0.293219	0.076452	0.106973
LOC_Os01g15590.1	0	0	0	0	0	0	0	0	0	0	0	0	0	0	0	0	0	0	0	0	0	0.622351	1.131652	1.756888
LOC_Os01g15600.1	58.363457	46.773585	60.566778	36.031933	26.498203	29.00475	90.526311	87.548819	88.303611	97.899901	95.928474	87.437227	52.4849	66.097098	83.662196	123.897659	77.997651	92.319595	128.32927	119.088336	137.292449	59.414061	51.065443	37.769467
LOC_Os01g15610.1	199.299529	290.82297	148.735016	8.461851	7.589731	7.937693	37.480952	90.778414	40.597034	143.086435	175.400415	64.610808	68.012947	75.616697	10.482725	30.767462	33.528623	27.812396	248.17562	302.842485	427.396176	91.621181	16.077091	58.085224
LOC_Os01g15620.1	0.060814	0.040014	0.057642	0	0	0	0	0	0	0	0	0.047966	0	0	0	0	0	0	0	0.036977	0	0.169921	0.137124	0.165462
LOC_Os01g15630.2	13.995849	19.273121	15.264266	9.330825	7.400585	6.262378	9.782055	7.537816	11.35911	1.563286	4.517998	2.927185	4.646648	6.095613	2.029755	15.67693	23.507459	23.758666	6.705095	7.917435	6.49908	14.30783	10.429621	6.188673
LOC_Os01g15630.1	32.158141	28.465163	28.058427	25.156118	16.249013	26.055838	14.094186	20.555098	16.667035	17.232967	16.71411	16.573145	15.504789	14.382892	4.908965	48.761462	44.280285	42.84341	19.727506	15.110687	17.693874	25.559745	8.72419	6.062749
LOC_Os01g15640.1	42.527199	36.549922	43.279556	61.486114	40.551388	72.322399	25.674092	24.091533	28.687971	11.461976	13.16399	14.559856	26.981028	24.950231	14.732334	141.47202	236.133605	261.341295	197.474343	92.013436	112.781804	428.093741	322.734322	236.27235
LOC_Os01g15650.1	0.413216	0.324734	0.071762	0.259639	0.375008	0	0.928121	0.705096	0.872648	0.248857	0.696475	0.555581	0.932532	0.760521	0.064543	2.82476	3.243821	3.968755	6.571326	2.934746	3.624296	7.006825	3.417744	2.83199
LOC_Os01g15660.3	2.01954	2.530758	2.718572	0.419097	0.518166	0.968723	2.20301	2.020787	1.912178	1.386309	1.274256	2.390866	1.119531	1.218453	0.287112	1.776542	1.736581	1.612815	0.967536	0.784662	0.868182	0.20886	0.034062	0.285935
LOC_Os01g15660.1	8.55493	7.841737	10.238858	0	0.696732	0.155426	1.854311	4.425023	3.584744	3.513806	2.336497	2.563456	1.60907	1.361408	1.260869	0.761388	1.341564	0.457878	0.799765	2.217378	0.803533	0.215919	0	0
LOC_Os01g15660.2	2.517985	0	2.302018	0.35329	0	0	1.643842	0.739362	0.976231	1.205543	0.416593	1.050863	0	0	0	0	1.349648	0	0.609281	0	0.22925	0	0	0
LOC_Os01g15680.2	0	0	0	0	0	0	0	0	0	0	0	0	0	0	0	0	0	0	0	0	0	0	0	0
LOC_Os01g15680.1	0	0	0	0	0	0	0	0	0	0	0	0	0	0	0	0	0	0	0	0	0	0	0	0
LOC_Os01g15690.1	0	0	0	0	0	0	0	0	0	0	0	0	0	0	0	0	0	0	0	0	0	0	0	0
LOC_Os01g15700.1	0	0	0	0	0	0	0	0	0	0	0	0	0	0	0	0	0	0	0	0	0	0	0	0
LOC_Os01g15709.1	0	0	0	0	0	0	0	0	0	0	0	0	0	0	0	0	0	0	0	0	0	0.113607	0	0
LOC_Os01g15720.1	0	0	0	0	0	0	0	0	0	0	0	0	0	0	0	0	0	0	0	0	0	0	0	0
LOC_Os01g15740.1	0.2725	0.29458	0.334221	0.102692	0.052832	0	0	0.408175	0.158646	0.184193	0.238556	0.123417	0	0.055158	0	0.07433	0	0	0	0.05915	0.050842	0	0	0
LOC_Os01g15750.1	0	0	0	0	0	0	0	0	0	0	0	0	0	0	0	0.017086	0	0.06855	0.060445	0.029045	0.072899	0.72097	0.429072	0.356793
LOC_Os01g15760.1	0	0	0	0	0	0	0	0	0	0	0	0	0	0	0	0	0	0	0	0	0.008698	0	0.015282	0
LOC_Os01g15770.1	10.536264	12.266444	10.073119	0.849044	0.873714	0.176025	28.087141	29.091212	24.630854	3.130092	10.188873	8.458458	4.069672	3.159205	1.158275	2.96374	5.765115	9.528609	1.36687	2.01467	1.533031	0.363377	0.358398	0.417698
LOC_Os01g15780.1	17.831245	17.752911	19.111419	4.613681	6.484025	4.991667	14.72574	13.461786	12.905073	16.362735	16.926178	18.573706	17.072137	11.674214	11.733967	4.083047	4.962161	2.763415	2.147848	8.345771	4.217085	0.725891	0.31791	0.667143
LOC_Os01g15780.2	0.317242	0	0.12275	0.633728	0.156169	1.126527	1.725669	0.410005	1.305841	0.436503	1.533192	0.985808	0.301142	0.275957	0	0.42169	0.183695	0.251988	0.097845	0.110556	0.213265	0.176186	0	0
LOC_Os01g15790.1	0.645479	0.530101	1.25867	0.352083	0	0	4.032089	1.443708	2.224741	3.641014	2.852087	4.364976	7.836746	4.522358	4.850148	1.970721	1.338669	0.392704	0.17125	4.443008	0.46897	0.112221	0	0.147495
LOC_Os01g15790.2	0	0	2.729689	0	0.974977	0	0	0	0	4.708624	2.59709	0.414543	0	0	0	0	0	0.52561	0	0.373101	0.444652	0	0	0
LOC_Os01g15790.3	5.382286	4.232669	3.968736	0.530697	0	2.449159	21.616312	15.79438	15.496615	19.935343	19.896257	21.291374	34.84963	28.049504	11.625414	12.982228	5.638094	7.293834	2.174847	8.288512	2.893324	3.036773	1.319585	1.844194
LOC_Os01g15790.4	0.801182	0.087068	1.073242	0	0	0	1.261895	1.078044	1.666858	1.682444	3.800936	4.322006	5.145837	2.901497	0.120983	1.433927	0.479489	0.774185	0.294572	0.874972	0.281547	0.101481	0.187123	0.125812
LOC_Os01g15800.1	0.123908	0	0	0	0	0	0	0.093388	0	0	0	0	0	0	0	0.272557	0	0	0.29706	0	0.185441	0.136953	0	0
LOC_Os01g15810.1	0	0	0	0	0	0	0	0	0	0	0	0.04796	0	0	0	0	0	0	0	0	0	0	0	0
LOC_Os01g15830.1	0.516366	0.162766	0.57252	0.035374	0	0	0	0.561356	0.435578	1.182866	5.139103	2.345676	0.553577	0.683202	0	0.10219	0.576624	0.107147	0.260199	0.448726	0.455257	0	0	0.059168
LOC_Os01g15840.1	0.066288	0.130297	0.080547	0.037381	0.012903	0	0.322465	0.136341	0.076366	0.597892	0.682783	1.055362	0.025944	0.026736	0	0.072034	0.101817	0.075702	0.06539	0.086744	0.111199	0.018088	0	0
LOC_Os01g15850.1	7.354556	6.297001	8.30867	7.232077	4.28266	3.865917	15.114037	12.46434	16.042689	9.557901	10.813513	11.897585	4.829533	6.489846	6.003909	17.568162	15.735965	14.074648	12.923477	11.418904	12.11026	9.470926	5.879537	3.730671
LOC_Os01g15860.1	1.672717	1.506262	1.575461	2.433737	1.702765	2.276827	3.104077	1.864895	3.370654	2.269106	2.57917	2.70433	1.218561	1.141193	0.369261	9.909699	8.24612	28.250201	2.67355	2.14817	2.969018	5.367798	4.76153	1.60592
LOC_Os01g15880.1	0	0	0	0.034004	0	0	0.273505	0.134882	0.139525	0.119497	0.051342	0.080448	0.070942	0.109446	0	1.424085	0.831324	5.14995	0.785966	0.666686	0.60593	3.505855	6.03797	6.938829
LOC_Os01g15890.1	0.098047	0.106503	0.039625	0.073872	0.09525	0.14997	0.745639	0.146242	0.302024	0.031868	0.245448	0.107712	0.211608	0.039581	0.045418	1.490284	1.56713	6.294511	0.213039	0.213205	0.438691	1.15083	2.185681	1.513531
LOC_Os01g15900.1	67.588351	63.611254	69.944084	21.219478	22.317504	22.547435	5.290423	2.959991	3.741179	0.193312	0.265426	0.156656	1.650282	1.817209	1.83606	6.689349	5.498872	8.751122	2.059458	2.111101	2.296198	8.279544	3.0801	1.268485
LOC_Os01g15910.1	0.116409	0.07583	0.18841	0.087709	0	0	0	0.06514	0.02243	0.265924	0.195238	0.102629	0.548348	0.564094	0.511876	0	0.025497	0.033214	0.092018	0.126543	0.130222	0	0.039322	0.073349
LOC_Os01g15920.1	0	1.395547	2.721602	0	0	0	0	0	0	0	0	5.403546	1.343742	0	0	0	0	0	1.23624	6.410632	2.854933	0	0	0
LOC_Os01g15934.1	0.066862	0.066734	0.035126	0	0	0	0	0	0	0	0	0	0	0	0	0	0	0	0	0	0	0	0.057036	0
LOC_Os01g15950.1	1.076106	3.618836	0.981133	0.829241	0	0	0	4.203862	0	2.103289	1.768848	0	0	0	0	1.224119	0	0	0	0	0	0	0	0
LOC_Os01g15960.1	0	0	0	0	0	0	0	0	0	0	0	0	0	0	0	0	0	0	0	0	0	0	0	0
LOC_Os01g15970.1	1.148749	0.915035	1.525493	1.065874	0.136933	0.315164	8.396578	1.326284	3.855766	1.703813	2.955274	1.5427	0.557609	0.644796	0	1.73958	1.633788	0.907616	1.545775	1.68666	1.18758	0.971486	0.119541	0
LOC_Os01g15979.1	48.715284	49.327189	54.654038	16.396097	11.100313	15.817777	51.737057	42.685044	35.791704	55.413376	44.163125	46.563896	17.4823	24.460623	17.819472	31.806841	29.966025	40.265915	18.411882	36.264325	27.683446	14.905569	10.700727	9.849563
LOC_Os01g15990.1	0.315439	0.191731	0.408699	0	0.024507	0	0	0.376652	0.145938	0.660244	1.34379	0.91926	3.145729	1.681674	1.722164	0.856857	0.469916	0.216006	0.099762	0.68573	0.282309	0.275739	0	0
LOC_Os01g16000.2	0.921196	0	1.261976	4.205991	0.94284	0	6.562576	3.49338	3.984063	0.838691	2.396304	2.019172	0.781617	2.974882	7.867793	4.72814	2.925297	3.290846	2.190872	2.427814	2.196394	0.665735	0.203372	0.682858
LOC_Os01g16000.1	13.535568	14.208558	9.880675	9.14884	8.697762	11.501058	10.513796	15.189921	15.217263	10.031723	10.864559	10.994984	7.412945	6.490294	0	14.888888	18.524159	8.824561	16.81264	17.273611	18.887316	7.471458	7.099597	2.841358
LOC_Os01g16010.1	4.610361	5.156507	7.244809	3.164066	4.033555	3.952183	12.201269	8.284268	8.908257	5.168884	6.886769	7.692604	7.960601	8.364959	4.163892	3.938731	6.233883	3.677487	5.082408	4.665208	6.031714	1.72299	1.884029	0.804121
LOC_Os01g16010.2	10.53357	6.275305	8.202042	5.355239	5.63046	4.564059	4.900807	10.958115	13.874485	7.738846	10.246971	7.536318	5.508569	5.347527	2.241862	8.127342	7.980896	4.772984	5.702881	6.701512	5.195306	1.109624	2.074321	0.788274
LOC_Os01g16020.1	5.401318	4.907249	6.030447	1.162895	1.398002	0.904355	5.926425	6.788908	4.206594	3.398723	2.238054	4.234924	0.741201	1.801901	2.969394	2.005435	1.22364	1.027396	3.019874	4.098438	2.814028	1.406909	0.231745	0.432235
LOC_Os01g16030.3	0	0	0	0	0	0	0	0	0	0	0	0	0	0	0	0	0	0.091752	0	0	0	0	0	0
LOC_Os01g16030.2	2.207669	5.554395	0.454156	0.277412	0	0	0.221145	0	0.215174	0.254226	1.765294	0.847414	0.145164	0.149202	0.084271	1.249879	0.413879	0.768381	2.707364	3.792385	4.348781	0.410655	0	0.580059
LOC_Os01g16030.4	0	0	0	0	0	0	0	0.343113	0	0	0	0	0	0	0	0	0.393778	0	0	0	0	0	0.494694	0
LOC_Os01g16030.1	0	0	0	0	0	0	0	0	0	0	0	0	0	0	0	0.341473	0	0	0	0.111676	0.109917	0	0	0
LOC_Os01g16040.1	8.92524	4.346157	10.751323	5.384978	3.04666	3.953965	23.313647	15.438102	20.11404	31.31229	27.257501	31.295556	21.725906	16.574591	5.57579	12.813634	12.106998	13.381302	7.528744	10.91059	8.62294	6.370605	2.892694	3.569494
LOC_Os01g16050.1	0.89689	0.597756	0.731727	0	0	0.120658	0.199446	0.12918	0.016544	0.245593	0.047806	0.077107	0.189796	0.031015	0	0.040375	0.058886	0	0.094337	0.280814	0.201284	0	0	0
LOC_Os01g16060.1	0.962568	0.890251	1.141	0.03086	0.03184	0.035757	1.67087	0.717578	0.551608	1.326624	1.020984	1.328287	1.029599	0.843096	0.47467	0.111125	0.394477	0.163621	0.226455	0.694851	0.229069	0.089408	0.027667	0
LOC_Os01g16070.1	2.524122	1.703044	5.056648	0	0.784817	0.504589	3.99336	2.783769	3.859869	0.980613	5.296746	3.012044	1.253914	0.850852	0	1.164196	2.33042	4.68567	0.84072	1.32662	0.777815	0	0	0
LOC_Os01g16080.1	11.590966	8.088664	10.950351	5.348243	2.982357	6.792095	11.083279	12.567565	13.706637	10.229175	11.753969	12.509357	6.794392	9.044371	7.081014	16.11454	18.012942	16.939976	9.564333	9.913545	10.766079	7.971444	4.077469	3.056464
LOC_Os01g16090.1	47.918831	49.451881	44.080871	38.303267	35.427957	31.0308	57.37568	48.621563	51.250282	24.694561	28.810208	35.320303	28.381178	29.309243	7.875126	54.228839	56.68156	49.411289	35.146853	28.03597	27.827797	29.019523	23.307141	17.199693
LOC_Os01g16100.1	3.033633	2.465201	3.122161	0.285758	0.220784	0.292073	7.753845	5.384601	5.608302	14.548087	11.754328	13.882109	3.1304	3.756074	4.06829	1.599482	2.537049	1.5147	1.538966	3.048113	2.015626	0.155643	0	0.179236
LOC_Os01g16110.2	0.520603	0.092707	0.307157	0.220991	0.189388	0.463882	1.611109	1.321616	2.406447	4.671449	4.282531	4.253659	2.319832	3.243302	10.776887	4.089858	2.480844	4.888719	2.340246	2.883358	5.040975	1.444215	0.589868	0
LOC_Os01g16110.1	4.574156	4.384746	5.079248	0.911385	0.779596	0.448113	11.739485	9.576006	11.01561	17.348326	18.550114	18.221606	6.179064	6.61161	0	17.517914	9.072113	13.515012	6.360744	9.875216	9.751003	5.19619	1.465669	1.385289
LOC_Os01g16120.1	6.25128	6.52123	5.683981	0.172386	0.354589	0	1.562176	2.28564	1.066782	8.617811	15.087322	10.024196	11.834071	7.9049	1.820419	4.32931	2.547857	1.39199	0.544862	2.514456	2.389914	0.669585	0.309297	0.192235
LOC_Os01g16124.1	3.866795	2.262564	4.335535	1.204341	0.814367	1.084997	8.029638	4.954348	6.562488	5.446027	6.932206	7.408707	3.49109	2.986589	2.208744	1.443706	1.997607	1.361364	0.800467	1.165051	0.899168	0.428441	0.206215	0.384555
LOC_Os01g16130.1	23.377026	16.133617	23.89714	4.122964	1.791336	2.686126	20.349239	17.252253	17.649069	22.311807	20.027153	19.116146	18.494732	9.859209	1.342136	9.789479	10.232204	7.708286	6.022496	10.723892	7.968226	3.495199	1.113827	0.747949
LOC_Os01g16140.1	39.068586	49.16593	26.246551	2.987271	0	0	1.228936	7.977557	5.800647	23.370465	25.270518	15.470507	4.362603	6.577108	23.796232	17.420432	16.940433	16.408035	4.147166	8.587056	4.369594	0	0	0
LOC_Os01g16146.1	20.018827	36.703711	10.075734	1.022073	1.152051	0.571493	8.814535	16.48658	8.392261	16.449138	26.502257	17.222229	7.117429	19.288942	41.122061	47.752994	37.07963	52.54572	8.093313	11.327675	7.035847	6.585369	4.976845	4.233269
LOC_Os01g16152.1	25.398694	32.781782	24.891434	1.59127	1.926938	1.647432	17.185529	25.750894	21.978636	36.155919	38.881701	38.840252	29.669561	28.396991	36.302311	8.869928	4.241945	2.693051	5.909575	14.669409	9.388882	2.246505	0.755635	1.800531
LOC_Os01g16160.1	0	0	0	0	0	0	0	0.00932	0	0	0	0	0	0	0	0	0	0.014281	0.009875	0	0	0	0	0
LOC_Os01g16170.3	2.927614	1.012601	2.913738	4.165083	0.87221	4.712056	0	0.88013	0.346655	0.162013	0	0.380542	1.139531	0.186812	0	0.560863	0.675459	0	0.325685	0.512062	0.294239	0.155988	0	0.48674
LOC_Os01g16170.1	7.771033	2.640938	10.694669	5.973159	6.154693	0	3.254394	4.17817	15.632795	1.897922	5.046585	6.575897	0	2.517275	0	0	1.716718	2.443167	1.289142	0	0	0	0	0
LOC_Os01g16170.2	0	0	0.637861	0	0	0	0	0	0.20704	0	0	0	0.154819	0	0	0	0	0	0	0	0	0	0	0
LOC_Os01g16170.5	11.52876	10.743802	12.612592	12.920778	3.77411	17.414501	24.328808	11.587941	6.762212	2.366727	0	0.300712	5.392798	2.440307	0.909206	4.621562	1.027198	1.731608	1.549997	5.614074	3.960458	0.380309	0.357866	0
LOC_Os01g16170.4	5.134615	1.310376	8.444099	4.333647	0.319651	4.072033	0.949409	2.542974	3.974591	0.683073	0.966667	1.479511	0.34264	0.378069	0	1.581085	0	1.119937	0.073523	0.568587	1.461495	0	0	0
LOC_Os01g16180.4	5.029215	5.345241	8.125927	3.625773	0	3.579779	12.160298	7.774561	8.861982	8.639662	7.475172	7.567879	9.060241	6.021024	6.21438	7.46027	7.45411	6.583349	2.140049	4.243007	6.122989	1.881386	0.736218	0.637256
LOC_Os01g16180.3	3.156214	0	0	0	2.777108	0	0	0	0	0	0.48231	2.353169	2.353498	3.317076	0	0	0	0	1.559722	2.57227	0	0	0	0
LOC_Os01g16180.1	0	0	0.133785	0.236291	0.165477	0	0	0.030002	0.076224	0.057565	0.11466	0.251468	0.428972	0.270958	0	0.617083	0.449341	0.897076	0.211188	0.084471	0.228052	0.09891	0.122178	0
LOC_Os01g16180.2	0.10306	0.841421	1.142586	0.090267	0	0	0	0.871358	0.954296	1.570666	2.035703	1.894761	0.464078	0.147188	0	0.311169	1.01331	0.286312	0.367898	0.096525	0	0	0	0
LOC_Os01g16190.1	77.332426	69.021232	80.030833	64.839152	51.644541	56.600777	63.640321	66.044065	73.480657	60.015762	58.903033	60.985008	20.774491	31.094446	14.333452	82.981374	96.751204	76.591046	150.235959	99.569403	110.167522	75.216106	60.290472	57.300084
LOC_Os01g16200.1	0.05756	0.049837	0.046933	0.04338	0	0	0	0.08613	0.133785	0.770711	0.464877	0.517546	0.271742	0.186291	0	0.250911	1.162591	1.182424	1.049411	0.549987	0.128848	1.702876	1.089421	1.741407
LOC_Os01g16210.1	4.926562	3.423109	5.380527	0.448791	0.126041	0.047755	0.524156	1.903085	1.760528	1.156367	1.306465	1.991018	1.873787	1.226235	1.347472	0.943604	0.998104	0.556064	0.514792	1.505044	0.64629	0.177894	0.146369	0
LOC_Os01g16220.1	3.740218	3.702878	3.300056	3.032885	3.378076	1.981404	4.044426	3.319876	4.239104	3.002448	2.991954	4.082417	0.734761	2.070075	1.915661	17.466584	26.210423	47.61053	8.429194	7.279676	6.368365	6.047298	3.440691	2.305753
LOC_Os01g16230.1	0.563096	0.757984	0.664075	0.188616	0.194138	0	0	0.374666	0.291106	0.252464	0.072576	0.112906	0.492482	0.405115	0.287971	2.865319	4.617123	2.927496	0.893139	0.380352	0.466886	0.342955	1.184277	0.552109
LOC_Os01g16240.1	84.319856	92.023998	72.814554	26.950198	27.943033	18.831405	84.022152	65.462769	66.796947	42.971646	47.485224	57.597227	25.919984	44.673142	99.453531	57.420833	145.893312	53.513786	164.327199	122.517478	113.617018	124.508805	82.941718	75.571368
LOC_Os01g16250.1	3.446132	5.220927	2.151151	0.760659	1.545438	0.877232	0.172938	0.947092	1.279261	0.374017	0.895054	0.439774	2.876151	2.186728	0.321171	8.841793	3.083251	4.678166	4.118238	3.025801	5.013212	18.856823	11.091258	11.399722
LOC_Os01g16260.1	8.306428	7.956656	8.728546	3.327604	2.728681	1.293394	7.065522	3.63182	6.485558	4.370584	3.209993	5.439805	1.674795	1.675054	0.705055	2.557335	6.521032	2.764979	3.79801	5.544658	5.427322	2.107302	1.119152	0
LOC_Os01g16260.2	0	1.118549	0	0.785828	0.251012	1.060787	0	2.934527	0	0	0.632223	0.209885	0	0	0	0.559366	0	0.43194	0.2461	0	0	0	0	1.253947
LOC_Os01g16260.3	0	0.115976	0	0	0	0	0	0	0	0	0	0	0	0	0	0	0	0	0	0	0	0	0	0
LOC_Os01g16270.1	0	0	0	0.024433	0	0	0	0	0	0	0	0	0	0	0	0	0	0	0.036986	0	0	0.044029	0	0
LOC_Os01g16280.1	0	0	0	0	0	0	0	0	0	0	0	0	0	0	0	0	0	0	0	0	0	0	0	0
LOC_Os01g16290.2	0	0	0	0	0	0	1.487438	0.454728	0.638045	0.596368	0.587605	0.771334	0.406751	0.459396	0	0.12849	0.187968	0.106238	0.026476	0.237408	0.026322	0.099968	0	0
LOC_Os01g16290.1	5.666569	4.964823	6.885892	1.118973	0.461741	0.618784	23.196054	21.510782	22.317362	34.648267	35.125975	36.45117	23.402624	21.849645	16.156139	7.960211	4.012221	5.31495	2.975659	11.560497	7.612583	2.166689	1.018678	0.921366
LOC_Os01g16300.1	0	0	0	0	0	0	0	0	0	0	0	0	0	0	0	0	0	0	0	0	0	0	0	0
LOC_Os01g16310.1	4.066978	2.540773	4.653352	0.662089	0.540139	0.356808	0.423063	0.732826	0.393173	1.667966	0.859651	2.185207	2.052371	1.550668	0.151576	2.772264	14.084099	5.039641	2.130746	1.440118	1.447716	2.475836	1.131975	0.669569
LOC_Os01g16320.1	0.167712	0	0	0	0	0	0	0	0	0	0	0	0	0	0	0.121822	0.098172	0	0.132919	0	0.041712	0.244974	0.982461	0.986569
LOC_Os01g16330.1	25.456368	22.477481	24.329148	93.969141	75.187041	95.901807	29.764092	21.45322	26.459013	19.883682	19.282333	22.843624	27.613697	27.558561	12.413177	91.680405	166.857389	140.512661	73.058906	62.954268	56.783719	78.106756	44.389062	45.759555
LOC_Os01g16340.1	9.564269	4.485726	11.332806	1.767173	1.388181	2.509705	22.745234	20.982742	20.808612	28.562935	29.820839	30.825727	24.720638	27.511844	16.257459	19.106436	7.372103	11.548811	6.116462	7.824122	5.402314	4.396637	1.83536	2.178016
LOC_Os01g16350.2	2.900508	0	1.405884	4.785353	3.666209	3.788272	18.283486	0.915917	0.278679	0	0.220895	0	0	0	0	0	0.537213	0	0.477417	1.054779	0	0	0	0
LOC_Os01g16350.1	16.067721	15.188087	19.665906	75.941884	69.730945	65.077157	0	14.439917	16.903512	11.896383	12.17315	13.185624	18.445148	22.1023	13.630296	31.737589	47.444128	33.261294	22.313241	26.922606	23.485475	20.593432	17.599296	24.13889
LOC_Os01g16354.1	11.630184	10.302649	10.399656	5.038236	3.636986	5.572889	6.185606	8.242422	7.799381	6.109982	7.67145	7.740424	5.044325	5.095247	3.310436	7.739882	7.004764	5.441733	5.584483	6.244971	6.547991	2.858337	0.982061	1.721991
LOC_Os01g16360.1	1.376524	0	0	0	0	0	0	0	0	0	0	0	0	0	0	0	0	0	0	0	0	0	0	0
LOC_Os01g16370.2	0.273386	0.150682	0.310845	0.087042	0.059875	0.050408	0.187617	0.301409	0	0.124595	0.489978	0.236071	0.24169	0.186497	0.124985	0.083572	0.134854	0.043953	0.106443	0.469055	0	0.210124	0.078036	0.024263
LOC_Os01g16370.1	0.06936	0	0	0	0	0	0	0	0.280653	0	0	0	0	0	0	0	0	0	0	0	0.42167	0	0	0
LOC_Os01g16380.1	0.488737	0.703417	0.401047	0.0614	0	0	0	0.24434	0	0	0.193055	0.297926	0	0.132017	0	0	0.143342	0	0	0.282747	0.182416	0.08948	0	0
LOC_Os01g16390.1	0.021425	0	0	0	0	0	0	0	0	0.055198	0.023604	0	0.016703	0	0	0.046208	0.018639	0.024297	0	0	0.031748	0.071624	0.057519	0.053651
LOC_Os01g16400.1	0.020989	0.145972	0.033899	0	0	0	0.025556	0.031296	0.016153	0	0.093059	0.055207	0.065872	0.016943	0	0.045557	0.055131	0.598884	0.116047	0.109555	0.219113	0.685372	0.453684	0.581866
LOC_Os01g16414.1	0.827354	0.173693	0.080193	0.066497	0	0	0	0.569918	0.388296	1.114542	1.694215	0.351797	0.547305	0.692672	0	1.150498	0.578946	0.917764	0.912194	0.768527	0.492463	0.2925	0.23313	0
LOC_Os01g16414.2	1.260922	0.310614	0.872794	0.104107	0.061933	0	1.678031	1.153911	0.919981	1.130002	1.39247	1.749158	0.183883	0.169966	0	1.074712	0.617828	0.636752	0.795619	0.735525	0.569237	0.473666	0.082198	0.285918
LOC_Os01g16414.3	0.19915	0.339452	1.045637	0.909062	0.976852	0	0	2.701533	2.123215	0.631241	2.472233	3.11574	1.377696	0.140504	0	1.95393	2.099683	1.282836	0.370709	0	1.357213	0.430513	0.183583	0.28801
LOC_Os01g16414.4	5.230617	5.164346	5.520813	0.331572	0	1.233958	6.83475	2.569352	4.378346	4.588658	2.69364	3.352541	0.438046	1.740407	1.717949	1.751924	0.451264	2.032494	0.591524	1.29194	0.344942	0.106159	0.513521	0.115494
LOC_Os01g16430.1	100.208061	102.68733	96.407947	81.567965	77.733076	88.802605	151.668908	127.093951	138.148787	70.925275	83.843555	84.050904	64.891548	78.019625	62.310444	292.146546	259.182678	220.954092	473.192941	303.096936	329.170743	345.237082	188.779762	192.086342
LOC_Os01g16440.1	5.199373	4.387516	2.139703	2.168899	1.10231	3.29237	1.074342	7.803899	9.988815	46.134844	26.140792	19.512095	9.364174	10.332829	23.45484	8.160065	6.968374	8.76451	2.357941	16.116362	12.344612	4.896449	1.31464	4.27946
LOC_Os01g16450.1	3.284442	4.309024	2.133093	0.154684	0.318824	0.360683	0.09961	1.53337	0.72938	2.816492	5.627037	5.693067	6.000779	5.674342	0.568948	2.858072	0.864121	1.686806	2.241886	3.788966	5.420396	1.97586	0.887765	0.258723
LOC_Os01g16460.1	0	0	0.087796	0	0	0	0.127566	0	0	0	0	0	0.08407	0.172764	0	0.116645	0	0	0.084776	0	0	0	0	0
LOC_Os01g16470.1	0	0	0	0	0	0	0	0	0	0.042446	0	0	0	0	0	0	0	0	0	0	0	0	0.043809	0
LOC_Os01g16480.1	0	0	0	0	0	0	0	0	0	0	0	0	0	0	0	0	0	0	0	0.024466	0.104902	0	0	0.035453
LOC_Os01g16490.1	0	0	0	0	0	0	0	0	0	0	0	0	0	0	0	0	0	0	0	0	0	0	0	0
LOC_Os01g16500.1	0	0	0	0	0	0	0	0	0	0	0.014965	0	0	0	0	0	0.011907	0	0.03222	0.011841	0	0.013438	0.018381	0.04264
LOC_Os01g16510.1	8.851929	7.319512	9.324903	4.9452	3.985693	3.119954	20.722236	12.18551	12.911053	13.812987	15.87363	13.560062	8.526437	11.973746	18.635307	3.712065	4.453317	3.249622	2.945314	7.687711	3.602982	1.085721	0.669533	0.312137
LOC_Os01g16520.1	2.714801	2.041585	3.070442	0.845712	0.446287	0.913082	2.095734	2.336473	1.970628	1.393397	1.163926	1.492828	1.536683	1.475479	0.435194	5.357366	5.213187	4.945571	3.095302	3.496386	3.620787	1.225786	0.846443	0.526323
LOC_Os01g16530.1	55.47221	37.963941	64.039222	10.644113	7.12994	11.218011	91.274621	84.238403	87.120974	119.263671	96.232601	117.979579	82.037941	78.18885	88.064627	39.555917	9.913138	26.020382	4.133713	28.353993	10.707354	7.457173	8.741345	9.151828
LOC_Os01g16540.1	22.793923	19.757885	22.256578	14.463748	11.180153	13.272795	39.605403	34.788658	42.732447	38.889521	38.780916	38.090568	23.067705	27.851621	24.359071	26.731764	22.163358	24.015871	24.591282	28.638958	23.998215	11.460248	8.643768	6.264429
LOC_Os01g16550.1	94.936519	61.230307	77.026554	57.155431	74.557288	85.819611	216.917009	204.888997	270.737866	299.555327	264.521693	206.124211	144.854248	115.368097	20.191301	53.296731	43.93965	42.271843	44.135386	72.636929	82.894051	5.89927	12.792279	11.824651
LOC_Os01g16560.1	0.113765	0	0.282361	0.085885	0.088151	0	0	0.085645	0.17828	0	0	0.106463	0.180071	0.277504	0	0.249907	0	0	0.090805	0.098733	0	0	0	0
LOC_Os01g16570.1	0	0	0	0	0	0	0	0	0	0	0	0	0	0	0	0	0	0	0	0	0	0	0	0
LOC_Os01g16580.1	0	0	0	0	0	0	0	0	0	0	0	0	0	0	0	0	0	0	0	0	0	0	0	0
LOC_Os01g16590.1	0	0	0	0	0	0	0	0	0	0	0	0	0	0	0	0	0	0	0	0	0	0	0	0
LOC_Os01g16600.1	2.960042	2.120592	2.68293	1.293057	0.666204	0.942739	5.009952	2.307621	3.01641	5.101981	6.232428	5.76539	2.798415	2.011296	0.633934	11.201406	10.900554	11.947216	5.070104	5.853887	4.128148	1.877266	0.115958	0.378484
LOC_Os01g16610.1	0	0	0.116597	0	0	0	0	0	0	0	0	0	0	0.228098	0	0.15425	0.123971	0.159991	0.224104	0.121394	0.209584	0.154981	0	0.35384
LOC_Os01g16620.4	2.160601	1.137434	1.808525	0.747513	0.903036	0.334678	10.786554	8.170014	11.624478	48.539196	35.180649	52.325305	19.18718	23.153113	48.692135	22.251595	7.204423	10.138258	5.653161	9.205056	6.829908	3.860027	2.074088	3.239491
LOC_Os01g16620.5	0.426858	0.270161	0.50087	0	0.049371	0.07273	1.89606	1.442589	4.152893	6.422271	8.562701	16.916706	3.222083	4.735805	1.866355	3.944145	1.987479	2.289555	0.696251	0.922103	0.864941	0.854093	0.711518	1.531037
LOC_Os01g16630.1	0	0	0	0	0	0	0	0	0	0	0	0	0	0	0	0	0	0	0	0	0	0	0	0
LOC_Os01g16640.1	117.429617	136.800754	95.348878	116.291991	112.323767	113.944972	73.195464	172.109728	226.810277	116.224867	139.052878	183.025268	129.304746	157.771311	144.558252	461.521907	460.277059	494.722498	292.928937	299.640502	301.762302	109.406394	59.595399	48.701231
LOC_Os01g16650.1	0.092716	0.639784	0.152615	5.592536	6.105419	5.546896	0	0	0.216913	0.512827	0.222598	1.367341	1.024292	0.902376	1.698627	0.30438	0.163331	2.010537	1.622704	2.010816	2.492493	2.243695	2.132603	0.818549
LOC_Os01g16660.1	0.204168	0.101412	0.161518	0	0	0	0	0.065238	0.022464	0.076095	0.06518	0.154134	0	0	0	0.03166	0	0.10165	0.023039	0	0.043473	0.127246	0	0
LOC_Os01g16670.1	16.567099	18.003549	15.104387	14.225564	12.869151	10.076728	8.258247	11.4397	10.304517	10.412117	10.131501	11.435299	6.207816	7.919261	4.596769	13.317684	12.892228	14.988687	5.186448	5.941705	5.817828	5.281522	3.218119	2.174882
LOC_Os01g16690.1	0	0	0	0	0	0	0	0	0	0	0	0	0	0	0	0	0	0	0	0	0	0	0	0
LOC_Os01g16700.1	0	0	0	0	0	0	0	0	0	0	0	0	0	0	0	0	0	0	0	0	0	0	0	0
LOC_Os01g16714.1	1.658462	0.718425	2.194093	0.11717	0.040225	0.137052	1.254977	0.19377	0.120333	1.380724	6.358053	5.059089	3.301622	1.76057	0	1.015971	0.591386	1.064657	0.451646	0.360233	1.198682	0.283763	0.070057	0.391964
LOC_Os01g16730.1	0	0.015844	0	0.013727	0.014164	0	0	0	0.02803	0	0	0	0.071461	0.029409	0	0.019767	0.031898	0	0.048595	0.047555	0	0	0	0.045916
LOC_Os01g16740.1	0	0	0	0	0	0	0	0	0	0	0	0	0	0	0	0	0	0	0	0	0	0	0	0
LOC_Os01g16750.1	0.238731	0.154989	0.048691	0.314858	0.509345	0	1.44314	2.054464	1.989061	0.720597	0.828101	1.343561	0.563615	0.434669	0	0	0.209681	0	0	0.051838	0	0	0	0
LOC_Os01g16770.1	0	0	0	0	0	0	0	0	0	0	0	0	0	0	0	0	0	0	0	0	0	0	0	0
LOC_Os01g16780.1	0	0	0	0	0	0	0	0	0	0	0	0	0	0	0	0	0	0	0	0.039662	0	0.034464	0	0
LOC_Os01g16790.1	0	0.019164	0	0	0.008702	0	0	0	0	0	0.018523	0	0.026078	0	0.026889	0.06644	0.105513	0.062214	0.277591	0.14653	0.078967	1.300888	1.370207	1.977544
LOC_Os01g16800.1	0	0	0	0	0	0	0	0	0	0	0	0	0	0	0	0	0	0	0	0	0	0	0	0
LOC_Os01g16810.1	1.167653	1.591473	0.643342	3.330935	3.627117	1.282672	0.455249	0.654196	0.612089	0.110095	0.33089	0.14834	0.327718	0.033707	0	3.493011	2.597327	1.332613	0.066009	0.108741	0.186644	0.136848	0	0
LOC_Os01g16820.1	0	0	0	0	0	0	0	0	0	0	0	0	0	0	0	0	0	0	0	0	0	0	0	0
LOC_Os01g16840.1	0	0	0	0	0	0	0	0	0	0	0	0	0	0	0	0	0	0	0	0	0	0	0	0
LOC_Os01g16850.1	0	0	0.007346	0.011315	0	0	0	0.011172	0.029287	0	0.019048	0.015805	0.113018	0.054769	0	0.137998	0.211368	0.200509	0.101299	0.128481	0.219448	0.161802	0.147322	0.114246
LOC_Os01g16860.1	0	0	0	0	0	0	0	0	0	0	0	0.021216	0	0	0.022372	0	0.06344	0.027558	0.190776	0.147019	0.108036	0	0	0
LOC_Os01g16870.1	19.158151	25.31047	15.197701	8.337065	2.620358	10.302554	12.870689	38.727789	22.730996	31.239332	27.229641	32.463388	16.923214	27.209093	0	6.991927	5.544889	8.300967	4.217563	29.957356	25.878898	4.873668	1.5095	0
LOC_Os01g16870.4	0	0	0	0	0	0	0	0	0	0	7.128413	0	8.355976	0	0	0	1.415204	0	0	0	0	3.268056	0	0
LOC_Os01g16870.2	0	0	7.947662	0	4.648564	0	24.810638	0	12.526483	0	0	0	0	2.358636	24.894228	6.565476	0	0	6.541964	0	1.803067	0	0	2.925441
LOC_Os01g16870.3	4.175806	0	4.162823	0	0	0	0	0	0	0	0	3.35698	5.657939	0	0	4.081378	0	0	0	0	0	0	0	0
LOC_Os01g16890.2	0.197266	0.116176	1.067312	3.872605	2.243713	0.692654	9.10841	2.717595	2.012663	0.377712	1.61624	1.411837	4.080613	4.482562	4.017998	36.284103	15.3505	34.835373	11.980129	10.017783	19.556651	9.748777	7.367378	4.327717
LOC_Os01g16890.1	141.270799	138.957535	150.136072	112.527667	120.64959	97.150012	233.376089	213.715582	249.770826	239.495967	323.896393	283.64209	397.559439	341.799675	313.731615	262.791188	247.118494	210.289339	392.348664	461.559025	553.973214	423.629475	186.609446	252.865794
LOC_Os01g16890.3	0.429899	0	0.212086	0.892381	0.318728	1.097041	0	0.986141	1.529697	0.682127	1.831067	1.15918	0.528655	0.452917	0.612746	3.872858	1.991297	4.904593	2.011211	1.836508	1.921438	2.818586	0.529096	1.101624
LOC_Os01g16900.1	35.802297	36.654153	31.389123	41.105704	38.442372	33.160345	34.477002	33.725302	36.563317	39.913992	38.136434	38.074851	27.882422	29.678742	2.267279	111.623873	156.089823	118.21217	57.100629	45.234121	43.706004	33.431135	38.465457	23.03139
LOC_Os01g16900.3	0	0	0	0.263524	0	0	0	0.187438	0	0	0	0	0.255079	0	0	0	1.430276	2.576071	0	0	0.121902	0.381093	0.522267	0.99585
LOC_Os01g16900.2	0	3.609175	0	0.342666	0	0	0	0	0	0	0.696088	0	0.445417	1.309584	15.803052	7.023361	13.399544	31.980966	0.40156	0	3.850574	6.909191	6.016133	7.148678
LOC_Os01g16910.1	1.996393	1.685394	1.916735	0.964405	0.27812	0.360905	11.653057	9.914253	11.78812	42.519922	44.572433	40.14964	6.002758	11.34391	3.163188	25.642533	17.028391	53.98037	13.05751	22.59405	36.678588	9.0803	1.383892	2.903562
LOC_Os01g16920.1	0.577453	0.356147	0.677105	0.062183	0.12786	0.880996	0	0.494955	0.577842	0	0.293616	0.15097	0.390209	0.802242	0.681164	1.712943	1.814747	5.742533	1.704325	2.075932	5.911788	0.634411	1.004187	0.312045
LOC_Os01g16930.1	5.933973	5.559047	7.036756	9.662322	7.701589	8.567736	3.886693	5.857406	5.857281	4.637866	5.170217	8.020763	3.846828	4.446717	2.600058	20.075556	23.558016	30.104489	7.542864	6.023287	5.622045	12.652389	8.722406	4.258164
LOC_Os01g16940.1	15.641258	18.213549	10.756814	3.477691	2.417689	3.233273	6.810353	10.718443	7.060353	23.319936	26.982952	27.84669	25.237323	24.200736	12.748938	8.103954	5.790056	10.737561	1.758035	6.141964	2.951381	1.642011	1.70143	0.982087
LOC_Os01g16950.1	15.462787	21.701441	12.801269	3.571598	3.286666	6.113717	6.469538	13.686843	8.893906	13.659921	19.234729	16.130108	25.177079	29.764289	18.732301	7.111482	5.942773	4.778961	2.441089	12.43674	4.942691	4.381457	1.430477	0.927983
LOC_Os01g16960.1	2.542758	3.801635	3.00842	3.832314	3.519072	2.056876	4.688729	6.089505	5.526274	9.577141	11.786392	9.662123	10.028976	9.356415	0.081764	22.314047	85.83539	66.381913	24.831047	10.536632	16.952726	29.205895	37.235613	10.892862
LOC_Os01g16960.2	5.051537	5.84881	2.223859	4.143383	3.835731	5.00763	3.931967	7.40741	5.629253	6.470811	12.898201	10.093204	4.333884	6.99792	3.853566	41.789996	93.005082	20.142263	35.792495	31.494872	32.331609	12.281161	11.216301	3.308005
LOC_Os01g16970.1	23.639046	21.47701	24.401927	5.065941	2.947163	1.421188	21.162867	24.309524	20.342297	27.043887	30.139004	30.666501	14.873913	14.246526	1.447901	10.080095	14.711249	18.724777	13.544103	22.124677	19.767761	12.033497	4.072222	4.049795
LOC_Os01g16970.3	0.710901	0	2.023582	4.922701	1.342907	7.636319	10.462521	4.305907	8.805772	6.993504	4.719984	4.170914	12.236592	15.619009	22.380208	10.929692	14.441365	12.156652	16.938985	15.214053	19.816132	6.108961	1.913456	1.807713
LOC_Os01g16970.2	0.11859	0.10627	0	0	0.194571	0	0	0.040584	0.042093	0	0.067311	0	0.039199	0.039738	0	0.188337	0.128326	0	0.038788	0	0.175587	0.293152	0.185511	0
LOC_Os01g16980.1	47.818736	76.799807	34.70219	57.08114	54.565745	34.057181	436.285632	578.05737	491.630611	190.553168	281.761527	89.892023	76.211333	87.07284	24.386455	52.767928	48.561482	2.791658	109.464001	129.502835	142.54134	8.813927	5.055312	4.548595
LOC_Os01g16990.1	1.612016	0.860994	1.195421	0	0.312107	0	0	1.227284	1.126489	1.550456	1.3825	2.014965	9.987191	5.784021	1.821839	2.017799	1.259274	2.077624	2.11558	2.97151	2.27215	2.025488	0	0
LOC_Os01g17000.1	3.50276	3.346524	3.472521	0.571825	0.294845	0.434347	1.880822	2.657014	1.687355	2.438796	3.394594	3.47433	2.543751	2.192444	0.891707	1.109772	1.074116	1.066056	0.969098	1.497684	1.414985	0.860948	0.03944	0.36785
LOC_Os01g17010.1	5.525951	4.585587	5.752626	12.031172	7.072124	12.481165	6.465586	5.075336	5.576718	3.27368	4.363978	4.479677	7.07798	5.523164	1.504915	9.562537	14.257647	15.880106	11.755441	10.086503	13.17959	11.670292	5.20474	3.130144
LOC_Os01g17020.1	15.192864	18.472044	14.509513	2.966862	2.194991	2.338457	16.132004	13.997963	14.545174	16.519367	18.821593	21.193429	13.168225	13.888848	12.062513	11.601667	9.563809	9.54674	10.145369	13.088048	12.25509	6.607648	2.827472	3.179133
LOC_Os01g17030.1	0.296275	0	0	0	0	0	0	0	0	0	0	0	0	0.245446	0	0	0	0	0	0	0	1.005545	0	0
LOC_Os01g17040.1	6.327567	7.41291	4.776931	2.682752	2.270593	2.53335	4.961754	6.30447	7.439263	4.076745	3.393929	4.316594	9.568202	10.580333	3.507228	4.432431	4.65649	6.531213	4.457279	7.228876	4.62649	3.938835	0.838187	1.561921
LOC_Os01g17050.1	12.366268	12.3986	9.826121	24.971279	16.095676	27.731901	5.520685	6.179377	8.070835	3.223213	5.316555	3.201521	6.015059	7.049569	9.674716	27.677499	11.883293	40.431896	14.427579	9.010856	13.674566	45.855722	44.287514	11.837925
LOC_Os01g17060.2	4.622765	5.978966	5.512366	2.047676	0.994385	1.439444	3.930887	4.649885	5.063839	6.886393	5.04212	7.886508	8.963783	9.098844	4.97622	13.600509	14.835013	12.231806	5.537576	10.689735	8.988464	3.802043	1.583148	0.824982
LOC_Os01g17060.1	3.205679	3.639239	4.442732	0.640098	0.694256	0.703653	5.16247	4.542156	3.994907	2.662493	2.987849	3.33772	4.690449	4.080141	0.394822	3.87591	2.774953	3.725083	2.461793	3.782102	2.902206	1.263192	0.512949	0.059937
LOC_Os01g17065.1	28.944527	31.413482	36.103603	6.673134	7.857336	2.53058	15.177214	20.570866	25.967114	38.433318	26.851158	47.992844	31.276954	21.999489	23.290837	42.263173	41.388091	32.464966	15.65157	32.916362	22.910004	21.084598	13.686086	8.903854
LOC_Os01g17070.2	2.374157	2.423758	2.893001	0.899184	0.309825	1.152219	7.99873	3.891891	4.453677	4.220519	4.043795	4.57242	2.354586	1.867345	1.344629	3.424222	4.960356	5.157641	2.611179	3.181996	2.099553	0.802378	0.289425	0.424188
LOC_Os01g17070.1	0.303855	0.338198	0.387117	0	0.13938	0	1.181869	0.527406	0.284667	0.300409	0.488313	0.0856	0	0.042236	2.421951	0	0	0.095478	0.173232	0.044517	0	0	0	0
LOC_Os01g17080.1	0	0	0	0	0	0	0	0	0	0	0	0	0	0	0	0	0	0	0	0	0	0	0	0.144688
LOC_Os01g17090.1	0	0	0	0	0	0	0	0	0	0	0	0	0	0	0	0	0	0	0	0	0	0	0	0
LOC_Os01g17100.1	0	0	0	0	0	0	0	0	0	0	0	0	0.535316	0	0.564021	2.222288	19.004198	3.725422	9.086915	1.697256	3.495756	19.41439	28.101841	19.342265
LOC_Os01g17110.1	0	0	0	0	0	0	0	0	0	0	0	0	0	0	0	0	0	0.63157	0.451087	0.474571	0.838086	0	0	0.706595
LOC_Os01g17120.1	0	0	0	0	0	0	0	0	0	0	0	0	0	0	0	0	0	0	0	0	0	0	0	0.023638
LOC_Os01g17130.1	0	0	0	0	0	0	0	0	0	0	0	0	0	0	0	0	0	0	0	0	0	0	0	0
LOC_Os01g17150.1	263.213609	178.843942	314.485092	32.692339	29.378297	36.823702	174.828655	208.663342	166.735986	622.973817	483.954782	468.273105	296.843578	255.63796	397.453379	11.241971	9.942554	10.071438	5.819581	89.30693	5.63897	3.389098	6.580656	11.458017
LOC_Os01g17160.1	0.642065	0.676871	0.534257	0.36655	0.347955	0.475255	1.258538	1.131505	1.153001	0.302277	0.55993	0.289762	0.366414	0.282738	0.234587	0.739083	2.589651	0.222146	1.367836	2.268734	2.263732	0.08495	0.131451	0.171658
LOC_Os01g17170.1	407.563999	314.54342	459.545481	120.756375	95.402666	108.864701	815.687413	824.369619	831.572719	335.440203	389.735163	439.666224	127.30294	109.108059	150.873542	23.180849	7.801085	7.024984	1.461101	24.197289	3.945753	3.233032	3.72222	4.878427
LOC_Os01g17170.2	9.074159	5.194684	9.481526	4.291312	2.457592	4.396192	26.1854	25.30623	26.731368	10.978997	6.974079	8.826209	4.266234	2.792122	0.601555	1.067	0.472172	0.384761	0.187979	0.375693	0	0.217474	0.159779	0.058734
LOC_Os01g17180.1	13.457821	12.745688	15.24834	13.789926	7.442447	12.003733	29.549593	22.422844	24.871475	21.13262	24.514706	25.632528	13.731694	18.03539	8.466165	25.782146	35.479166	17.568107	34.76922	28.837911	35.939057	26.984252	19.18628	18.120597
LOC_Os01g17190.1	85.04404	70.519444	93.925462	99.28669	89.968499	105.015276	75.761516	63.044619	69.801861	62.082974	57.507279	81.338622	33.786559	47.568942	44.189472	115.539	234.559918	76.59741	421.820653	260.93934	302.910741	316.728512	238.236446	280.242002
LOC_Os01g17214.1	7.44562	3.532949	8.797241	0.430101	0.147771	0.467591	9.976592	7.246139	9.171931	11.665184	12.154795	11.949292	0.896873	1.230019	1.020036	0	0.033364	0.173717	0.090318	0.132321	0	0	0	0.047959
LOC_Os01g17240.1	28.035503	20.947661	31.397665	20.737359	15.147546	24.342004	64.635744	55.099977	57.997411	45.883724	36.445043	50.053862	16.652977	21.871029	14.283354	16.155276	6.939577	6.056525	7.932031	9.44593	6.209427	9.519822	4.86663	8.177295
LOC_Os01g17250.1	50.65308	53.298904	52.326993	6.078476	5.634287	5.847123	98.174159	100.636527	118.066954	106.163708	96.847554	109.399601	47.096153	62.337734	26.078867	64.114482	25.012842	15.902397	60.582516	86.763137	79.891259	38.675841	11.518999	18.149677
LOC_Os01g17260.1	0.727796	3.800589	2.693279	1.753348	3.038762	2.050791	1.537677	3.47241	4.422044	2.082818	2.461144	3.201113	2.428584	1.589287	0.763268	1.228446	4.507525	3.482035	1.935749	0.638922	3.648493	0	0.737629	0.618589
LOC_Os01g17260.2	12.61469	8.651777	10.721464	7.042901	6.52728	4.917773	20.736706	16.280412	18.876857	12.083145	12.863306	12.559338	11.491127	12.175825	3.549487	20.389728	13.75086	11.0406	11.039968	13.028587	12.475	4.743869	2.140391	1.497496
LOC_Os01g17279.1	21.784892	22.001361	20.199774	5.644523	4.053829	5.838061	13.321793	12.908192	14.245589	12.491176	11.872781	12.920905	10.019991	11.65008	9.520871	11.215548	13.008807	9.886614	8.368266	10.255677	10.380233	3.415232	3.26265	1.342308
LOC_Os01g17300.1	0.049201	0.170557	0.200144	0.037077	0.038192	0	0	0.29425	0.038061	0.196154	0.393552	0.263893	0.464256	0.477457	0.181573	0.053568	0.17271	0	0.038969	0.17101	0.146826	0.053862	0.133009	0
LOC_Os01g17310.1	0	0	0	0	0	0	0	0	0	0	0	0	0	0	0	0	0.049228	0.191922	0	0	0	0	0	0
LOC_Os01g17320.1	0.236549	0.326441	0.40316	0.040291	0	0.02544	5.176156	2.918411	4.634393	16.606649	18.549383	18.627409	0.92942	2.386013	0.968639	6.610839	2.671697	21.64148	1.03894	2.027109	3.678465	1.31697	0.039263	0.155754
LOC_Os01g17330.2	0	0	0	0	0	0	0	0	0	0	0	0	0	0	0	0	0	0	0	0	0	0	0	0
LOC_Os01g17330.1	0.064649	0	0.052812	0.097476	0.200578	0.343284	0	0.096803	0.100303	0	0.075167	0.17525	0.203582	0	0	0.211527	0.681657	0.885341	2.20507	1.403489	1.833282	0.496227	0	0
LOC_Os01g17360.1	0	0	0	0	0	0	0	0	0.009916	0	0	0	0	0	0	0	0	0.014524	0.0275	0.011428	0.038026	0.020927	0.123272	0
LOC_Os01g17370.1	0	0	0	0	0	0	0	0	0	0	0	0	0	0	0	0	0	0	0	0	0	0	0.158559	0
LOC_Os01g17380.1	0	0	0	0	0	0	0	0	0	0	0	0	0	0	0	0	0	0	0	0	0	0	0	0
LOC_Os01g17390.1	81.659704	76.493294	87.415261	88.478663	85.834485	78.728154	98.090799	99.152824	99.05322	18.913299	20.545399	21.846305	20.483668	15.839259	11.63185	11.51863	7.840094	4.024358	4.104845	13.772414	5.957703	9.057228	5.099158	2.603632
LOC_Os01g17396.1	35.312582	30.543712	40.181233	43.582157	31.903641	37.989567	36.184581	25.60979	28.932477	0	0.323152	0.289852	0.685318	0	0.174684	0	0	0	0.220367	0.262996	0	1.382367	0.716259	0.61656
LOC_Os01g17396.2	31.018109	20.856357	32.840081	58.225921	43.807633	60.452813	9.368737	16.468476	23.992873	0.319153	0	0	0	0.684757	0.162618	0.658214	0.566077	1.289254	0.196975	0.406052	0.421322	0	0	0
LOC_Os01g17402.2	0.119627	0.207557	0.420701	0.360568	0.340638	0.175095	0	0.208478	0.277147	0	0	0	0.029449	0.064454	0	0	0	0	0	0.069325	0	0.218049	0.161668	0.201027
LOC_Os01g17402.1	0	0	0	0	0	0	0	0	0	0	0	0	0	0	0	0	0	0	0	0	0	0	0	0
LOC_Os01g17410.1	0	0	0	0	0	0	0	0	0	0	0	0	0	0	0	0	0	0	0	0	0	0	0	0
LOC_Os01g17420.1	0	0	0	0	0	0	0	0	0	0	0	0	0	0	0	0	0	0	1.55331	0.207466	0.360475	1.07382	2.283146	1.823216
LOC_Os01g17430.1	14.092368	15.221073	13.633596	22.248737	14.953857	20.661288	18.041966	15.574724	17.183694	16.314666	18.737491	21.567808	14.078135	17.336048	10.622626	66.203247	78.896146	69.104767	82.588976	45.849931	52.943376	168.862601	88.479288	57.918719
LOC_Os01g17440.1	0.27605	0	0	0	0	0	0	0	0	0	0.080635	0	0.217398	0.16764	0	0	0	0.078758	0	0	0	0	0	0
LOC_Os01g17450.1	0.049587	0	0	0.01868	0	0	0	0	0	0	0.027594	0	0.019458	0	0	0.027007	0	0	0.159967	0.022356	0	0.105306	0.160994	0
LOC_Os01g17460.1	0	0	0	0	0	0	0	0	0	0	0	0	0.008025	0	0	0	0	0	0	0	0	0	0	0
LOC_Os01g17470.1	4.219726	7.325053	2.058565	0.160222	0	0	0.17099	0.265416	0	2.046872	7.495326	4.574845	0.269667	0.45285	0	0	0	0	0	0	0.423076	0.155501	0	0
LOC_Os01g17470.2	4.340253	7.622427	4.341306	0	0	0.10155	0	0	0.088435	1.381806	1.896034	2.414319	1.087002	0.835932	0.928671	0.123972	0.199444	0.128991	0.090092	0.391884	0	0	0.15299	0
LOC_Os01g17970.1	0	0	0	0	0	0	0	0	0	0	0	0	0	0	0	0	0	0	0	0	0	0	0	0
LOC_Os01g17980.1	0	0	0	0	0	0	0	0	0	0	0	0	0	0	0	0	0	0	0	0	0	0	0	0
LOC_Os01g17990.1	0	0	0.052106	0	0.049488	0	0.077076	0	0.049485	0	0.074108	0	0	0	0	0	0	0.072809	0	0	0	0	0	0
LOC_Os01g18000.1	0.019404	0	0	0	0	0	0	0	0	0	0	0	0	0.013892	0	0.021271	0.069468	0	0	0	0.031398	0.069116	0.049934	0.073044
LOC_Os01g18010.1	0	0	0	0	0	0	0	0	0	0	0	0	0	0	0	0	0	0	0	0	0	0	0	0
LOC_Os01g18020.1	0	0	0	0	0	0	0	0	0	0	0	0	0	0	0	0	0	0	0	0	0	0	0	0
LOC_Os01g18030.1	0	0	0	0	0	0	0	0	0	0	0	0	0	0	0	0	0	0	0	0	0	0	0	0
LOC_Os01g18040.1	0	0	0	0	0	0	0	0	0	0	0	0	0	0	0	0	0	0	0	0	0	0	0	0
LOC_Os01g18050.1	3.777483	6.49038	1.851444	0.502071	0.345709	0.191807	0.265295	1.316987	1.013748	4.672246	22.492858	14.498667	2.085154	2.079252	1.954137	1.119749	1.110635	1.17287	1.700134	3.23667	3.324475	1.596641	1.140631	1.12268
LOC_Os01g18060.1	0.3916	0.161263	0.39941	0.062113	0	0	0.677606	0.629966	1.062688	1.121586	1.278825	1.246534	0.210216	0.382644	0.076429	0.044734	0.162406	0.07057	0.11395	0.19723	0.384213	0.022495	0.027844	0
LOC_Os01g18070.1	61.776683	69.403741	50.787138	29.678963	29.530253	21.689193	52.581646	49.041039	47.621921	57.963493	56.687384	54.630709	25.270372	34.521091	34.925844	27.528786	28.460172	7.35671	32.290319	41.129496	32.576998	9.889612	5.704269	5.02335
LOC_Os01g18080.1	38.428079	44.67758	33.980575	65.09497	64.658864	61.541178	18.548742	25.678335	31.197938	18.583336	35.462624	28.007706	44.262049	42.056757	8.608804	222.929953	104.564986	261.869058	347.208121	475.89685	612.440352	663.635526	127.854413	365.429149
LOC_Os01g18090.1	1.291094	1.262511	0.777884	0	0.999706	4.077646	0	0.560322	0.293444	0.836877	0.495453	0.182022	0.441371	1.509908	0.668243	1.227936	1.314289	1.478087	4.308908	1.43976	2.077187	3.288019	1.504899	2.803985
LOC_Os01g18100.1	7.694782	6.560157	9.182279	112.42571	93.423468	117.513922	14.144296	10.564963	14.257936	14.461079	15.760187	20.820174	23.291106	22.06164	11.628677	19.466526	44.543965	24.699404	55.935045	48.44475	49.884407	26.887411	38.481608	25.327398
LOC_Os01g18110.1	0	0	0	0	0	0	0	0	0	0	0.255264	0.065907	0	0	0	0	0.194087	0	0	0.188989	0.416086	0.2393	0.098087	0.45724
LOC_Os01g18120.1	0.144793	0.125494	0.078513	1.600316	1.648512	1.444876	0	0	0.037329	0.12817	0.165312	0.301814	0	0.195139	0	1.786411	3.718069	3.52525	0.22934	0.587098	0.767454	0.105338	0	0.060834
LOC_Os01g18130.1	0	0	0	0	0	0	0	0	0	0	0	0	0	0	0	0	0	0	0	0	0	0	0	0
LOC_Os01g18140.1	0.311164	0.714957	0.256815	0	0	0	0.871233	0.623836	0.891874	0.289796	0.882952	0.867202	0.245881	0.168441	0	0.454819	0.09149	0.355305	0.413222	0.089986	0.310037	0.114285	0	0
LOC_Os01g18150.1	0	0	0	0	0	0	0	0	0	0	0	0	0	0	0	0	0	0	0	0	0	0	0	0
LOC_Os01g18160.1	6.562717	5.960653	4.137258	0.386503	0	0	0	2.386087	0	19.61227	24.718146	13.252991	19.644648	16.166183	9.381602	0	1.399502	1.757126	1.68144	8.401925	2.333444	0	0	0
LOC_Os01g18170.1	4.01737	2.899189	3.183178	0.0841	0.086595	0.049244	0	0.29217	0.043215	0.149181	0.064237	0.100214	0.351172	0.496548	0	1.519843	1.861683	0.509422	1.591955	1.066349	0.83264	0.611256	0	0.140668
LOC_Os01g18180.1	0	0	0	0	0	0	0	0	0	0	0	0	0	0	0	0	0	0	0.041259	0	0	0.02874	0	0.065879
LOC_Os01g18190.1	0	0	0	0	0	0	0	0	0	0	0	0	0	0	0	0	0	0	0	0	0	0	0	0.112964
LOC_Os01g18200.1	0	0.117667	0.342139	0	0	0	0	0	0.107845	0	0	0	0	0	0	0	0	0	0	0	0	0	0	0
LOC_Os01g18210.1	12.394658	8.278976	14.530559	7.308673	7.322664	6.513516	29.014889	21.191019	22.716109	83.767218	76.873523	90.029262	28.062227	23.392972	16.902894	17.719988	26.623613	17.51646	7.640921	11.823095	5.127962	5.562987	9.030461	11.334419
LOC_Os01g18220.1	5.664566	7.508117	6.064833	93.458365	93.220072	89.663893	8.377435	5.229462	5.163814	0.36272	0.355797	0.349252	0.958144	1.271639	0.36353	9.454385	22.420725	20.954604	4.357646	2.393654	5.335275	3.957715	1.116389	1.685654
LOC_Os01g18230.1	5.110995	4.022672	7.220137	3.432292	3.518307	5.931345	2.879318	3.431475	5.147027	4.527879	4.340886	2.30622	1.690341	1.504531	0	0.939259	0.754838	2.272631	1.137142	1.354765	2.232943	0	0	0.359025
LOC_Os01g18240.1	0.2655	0.358695	0.143254	0.133363	0.137527	0.206591	0.14345	0.748374	0.545724	1.001567	3.366239	1.534879	1.158043	1.191288	0.60076	0.576828	0.723708	0.639699	0.279837	0.38481	1.540039	0.354497	0	0.111528
LOC_Os01g18250.1	0.109291	0.094126	0	0	0	0	0	0	0	0	0	0.101945	0	0.178211	0	0.360507	1.544169	1.998045	2.528687	0.949172	2.697273	4.822965	4.44296	4.279031
LOC_Os01g18260.1	0	0	0	0	0	0	0	0	0	0	0	0	0	0	0	0	0	0	0	0	0	0	0	0
LOC_Os01g18270.1	0.025195	0.04609	0.019781	0	0.016392	0	0	0.016863	0	0	0.048151	0	0	0.01788	0	0	0	0	0	0.018951	0	0	0	0
LOC_Os01g18280.1	2.629364	2.607546	3.077029	0.846652	0.466783	0.659277	1.778264	2.55242	3.102518	4.050892	5.425388	4.930882	4.308347	4.461904	2.604232	5.064351	4.744333	5.915966	2.466467	4.277743	3.838383	1.683864	1.06598	1.041485
LOC_Os01g18300.1	0	0	0	0	0	0	0	0	0	0	0	0	0	0	0	0	0	0	0	0	0	0	0	0
LOC_Os01g18310.1	8.503252	8.552045	11.836756	0.239413	2.199991	0	3.668749	1.462136	2.324	10.828624	1.967454	8.214867	3.065969	2.8752	0.845344	0.713164	0.285542	0	0	2.189625	0	0	0	0
LOC_Os01g18320.1	19.710224	8.309691	25.642176	3.956647	1.884747	2.708823	23.579266	20.862531	15.287708	52.550472	55.755456	61.470394	25.246319	23.788203	5.71862	1.516984	1.485529	2.465509	0.55192	4.681424	1.09066	0.617469	0.763459	1.884808
LOC_Os01g18330.1	0	0	0	0	0	0	0	0	0	0	0	0	0	0	0	0	0	0	0	0	0	0	0	0
LOC_Os01g18340.1	0	0	0	0	0	0	0	0	0	0	0	0	0	0	0	0	0	0	0	0	0	0	0	0
LOC_Os01g18350.1	0	0	0	0	0	0	0	0	0	0	0	0	0	0	0	0	0	0	0	0	0	0	0	0
LOC_Os01g18360.2	0	0	0	0.118489	0	0	0	0	0	0.309254	0	0	0.128985	0	0.177648	0	0	0	0	0.252501	0	0	0.131305	0
LOC_Os01g18360.1	3.103068	2.6115	2.349256	1.042383	1.295071	1.13193	0	0.536911	0.742714	0.946055	0.75268	0.944534	0.897795	0.773629	0	0.782337	0.629974	0.544798	0	0	0.356354	0	0	0
LOC_Os01g18370.1	0.185024	0.158304	0	0	0	0	0.219324	0	0	0	0	0	0	0	0	0	0.494448	0.211825	0	0	0	0.206165	1.006456	0.234408
LOC_Os01g18375.1	0	0	0	0	0	0	0	0	0	0	0	0	0	0	0	0	0	0	0	0	0	0	0	0
LOC_Os01g18390.1	0.094972	0	0.078211	0.143229	0.073575	0.169745	0	0.071326	0.0741	0	0	0	0	0.154092	0	0.103967	0.083677	0.108404	0	0	0	0	0	0
LOC_Os01g18400.1	17.927127	18.720687	16.235816	17.703765	27.231392	17.271432	39.888712	27.40048	63.644996	30.011898	20.190646	15.697867	9.165395	10.613819	15.262869	14.69843	5.211436	4.680321	0.464721	2.794839	0.546133	0.321235	0.692654	0.553514
LOC_Os01g18410.1	1.296628	0.123679	0.360545	0.544259	0.22314	0	5.326465	1.197321	1.249559	1.883575	1.876807	1.245911	0.686294	0.117467	0	0.794523	0.383089	0.494219	0.115426	0.124979	0.215829	0	0	0
LOC_Os01g18420.1	0	0	0	0	0	0	0	0	0	0	0	0	0	0	0	0	0	0	0	0	0	0	0	0
LOC_Os01g18440.1	0	0	0	0	0	0	0	0	0	0	0	0	0	0	0	0	0	0	0	0	0	0	0	0
LOC_Os01g18450.1	1.38542	0	0	0	0	0	0	0	0	4.781831	1.98874	1.61641	0	0	0	0	0	0	0	1.316271	0	0	0	0
LOC_Os01g18460.1	0	0	0	0	0	0	0	0	0	0	0	0	0	0	0	0	0	0	0	0	0	0	0	0
LOC_Os01g18470.1	0.069099	0.053667	0.048019	0.011619	0	0	0	0.023616	0	0	0.050982	0.038704	0	0	0	0.057733	0	0.197379	0.023645	0.076689	0.061005	0	0	0
LOC_Os01g18480.1	0	0	0	0	0	0	0	0	0	0	0	0	0	0	0	0	0	0.036083	0	0	0	0	0	0
LOC_Os01g18490.1	0	0	0	0	0	0	0	0	0	0	0	0	0	0	0	0	0	0	0	0	0	0	0	0
LOC_Os01g18500.1	0	0	0	0	0	0	0	0	0	0	0	0	0	0	0	0	0	1.59307	0	0	0	0	0	0
LOC_Os01g18510.1	0	0	0	0	0	0	0	0	0	0	0	0	0	0	0	0	0	0	0	0	0	0	0	0
LOC_Os01g18520.1	0	0	0	0	0	0	0	0	0	0	0	0	0	0	0	0	0	0	0	0	0	0	0.024198	0
LOC_Os01g18530.1	0	0	0	0	0	0	0	0	0	0	0	0	0	0	0	0	0	0	0	0	0	0	0	0
LOC_Os01g18550.1	0	0	0	0	0.035612	0	0	0.102841	0	0	0	0	0	0	0	0	0	0	0	0	0	0.050198	0	0
LOC_Os01g18560.1	0	0	0	0	0	0	0	0	0	0	0	0	0	0	0	0	0	0	0	0	0	0	0	0
LOC_Os01g18570.1	0	0	0	0	0	0	0	0	0	0	0	0	0	0	0	0	0	0	0	0	0	0	0	0.025699
LOC_Os01g18584.1	25.201269	11.254675	31.778091	14.437508	15.269368	12.812274	31.989078	19.764794	22.198441	16.761266	12.97617	19.181418	25.532962	22.609795	2.466882	20.469245	66.216802	34.26043	33.23627	26.527847	26.2047	38.007429	65.086724	58.618253
LOC_Os01g18610.1	0	0	0	0	0	0	0	0	0	0	0	0	0	0	0	0	0	0	0	0	0	0	0	0
LOC_Os01g18620.1	0	0.094273	0	0	0	0	0	0.027034	0.027967	0	0.367184	0.256627	0.056886	0.117027	0	0.157455	0.126968	0.123973	0.028642	0.062959	0.162042	0.039584	0	0.045634
LOC_Os01g18630.1	24.879539	28.197812	25.966997	4.70002	3.51778	4.687509	71.761195	77.829151	72.721017	183.650241	193.428931	216.254381	76.288614	90.527914	27.014268	24.559098	22.687901	41.167024	27.648182	44.73628	51.689476	14.978448	2.403406	5.120938
LOC_Os01g18630.2	0.733426	0.22749	0	0	0	0	0	2.634599	3.401884	3.135623	3.908239	5.903158	10.109761	9.462611	0	9.660896	4.754588	3.743066	6.720711	7.785186	12.475294	3.283789	4.468523	2.171819
LOC_Os01g18640.1	14.401883	16.121688	12.841715	7.727485	8.07746	5.699593	15.359008	15.03341	13.154004	12.106917	12.278665	14.877562	11.097818	9.604848	8.473672	19.195859	17.575465	16.683834	7.946739	9.003875	7.935682	6.944512	3.539592	1.970051
LOC_Os01g18640.2	17.377476	17.248176	15.907397	8.300451	6.516409	7.162533	14.76857	15.106899	15.07164	13.21828	14.077301	13.483831	11.800055	12.422988	10.598863	14.355957	15.193961	9.60592	5.57441	8.04561	5.498668	4.520595	1.672633	1.998759
LOC_Os01g18650.1	0	0	0	0	0	0	0	0	0	0	0	0	0	0	0	0	0	0	0	0	0	0	0	0
LOC_Os01g18660.1	3.492462	4.295663	3.393657	0.115676	0.149034	0.168443	1.956383	2.608099	2.370406	4.091423	4.984739	4.903445	5.427445	4.062886	0.603039	1.752787	1.615209	0.788417	3.431215	6.906162	7.328443	2.517966	0.82984	1.305977
LOC_Os01g18670.1	5.182239	7.47976	3.55267	3.346862	3.852894	1.284777	2.328759	2.148052	1.980408	2.069291	3.571651	3.877753	1.854405	1.711959	0.270442	5.972327	4.223748	2.384346	0.600903	1.507721	1.026347	0.56533	0.240635	0.469332
LOC_Os01g18680.1	0	0	0	0	0	0	0	0	0	0	0	0	0	0	0	0.138067	0	0	0.200633	0	0	0.416242	0	0.475781
LOC_Os01g18690.1	0	0	0	0	0	0	0	0	0	0	0	0	0	0	0	0	0	0	0	0	0	0	0	0.097252
LOC_Os01g18700.1	0	0	0	0	0	0	0	0	0	0	0	0	0	0	0	0	0	0.068746	0	0	0	0	0	0
LOC_Os01g18710.1	0	0.159793	0.157658	0	0	0	0	0	0	0	0	0	0	0	0	0	0	0	0	0	0	0	0	0
LOC_Os01g18720.1	0	0	0	0	0	0	0	0	0	0	0	0	0	0	0	0	0	0	0	0	0	0	0	0
LOC_Os01g18730.1	0	0	0	0	0	0	0	0	0	0	0	0	0	0.057312	0	0	0	0	0	0	0	0	0	0
LOC_Os01g18744.1	2.040472	2.311577	2.502026	0.094137	0.032336	0.109771	0.202046	0.062215	0	0.659594	1.41598	2.036682	0.589047	1.68294	0	0	0.182607	0.190101	0.098872	0.180977	0.093189	0	0	0
LOC_Os01g18760.1	0.046419	0	0	0	0	0.116154	0.057108	0	0	0	0.06581	0	0	0	0	0	0	0	0.038074	0	0	0	0	0
LOC_Os01g18770.1	0	0	0	0.129587	0.144808	0	0	0.265978	0	0	0	0.21734	0.490123	0.218986	0	0.367729	0	0	0.304057	0.179169	0.127906	0.37772	0	0
LOC_Os01g18780.1	0	0	0	0	0	0	0	0	0	0	0	0	0	0	0	0	0	0	0	0	0	0	0	0
LOC_Os01g18790.1	0	0	0	0	0	0	0	0	0	0	0	0	0	0	0	0	0	0	0	0	0	0	0	0
LOC_Os01g18800.1	109.611783	100.773973	108.800177	39.623428	43.179565	39.356793	40.726181	35.514274	19.156452	61.254848	43.053055	60.442661	4.962863	4.405972	3.878476	7.344839	10.002224	10.220121	15.486567	5.257949	8.03334	8.332777	8.412135	5.763087
LOC_Os01g18800.2	2.288165	2.64361	2.543586	2.23863	2.028816	3.244731	0.08865	1.290591	1.337982	1.549236	1.838242	1.791772	0.057236	0.044178	0	1.004744	1.821411	0.761209	1.008794	0.647174	0.338635	1.367704	2.966001	3.5444
LOC_Os01g18800.3	4.407243	4.168505	3.965843	2.986079	3.205813	2.638417	0.915321	2.645345	1.412406	5.922691	3.15523	4.861105	0.247061	0.026302	0.318973	1.526207	2.536064	1.532934	0.589252	0.455113	0.400337	4.533514	1.538019	2.184555
LOC_Os01g18800.4	1.877955	0.172631	1.753413	5.783105	7.511339	4.278028	0	3.366182	1.24572	3.259809	3.075134	2.111592	1.03023	1.492559	0	9.99952	17.670476	9.63607	5.628263	6.512273	3.886076	19.983755	34.570923	34.639496
LOC_Os01g18800.5	0.165173	0	0.068036	0.465526	0	0.399052	0	0	0	0	0	0	0	0	0	0	0.564662	0.103946	0	0.072095	0.196378	0.500786	0.201953	1.59866
LOC_Os01g18810.1	0.067105	0	0	0	0	0	0	0	0	0	0.078239	0.242966	0	0	0	0	0.11795	0	0	0	0.05008	0.147205	0.998096	1.438175
LOC_Os01g18830.1	2.442585	3.370165	2.662033	0	0	0	0	0.471921	0.999311	0.520397	0	0.989158	0	0.506369	3.00738	0	0	0	0	0.265296	0	0	0	0
LOC_Os01g18840.1	16.478351	12.138895	14.746746	1.488172	1.118492	0.202327	12.632301	11.44011	8.913642	7.134242	4.024081	4.1499	7.299895	4.736611	8.578742	0.331711	0.601066	0.173319	0.120604	3.559249	0	0.083368	0.205391	0.478706
LOC_Os01g18850.1	0	0	0	0.131257	0.352444	0.205161	2.854816	0	0	0.54367	0	0.385643	0	0	0	0.496934	0	0	0	0	0	0	0	0
LOC_Os01g18850.3	0.679115	0.597632	0.451759	0.74053	0.291052	0	0	1.316091	1.562461	2.213147	1.4057	2.449746	0.537563	0.552983	0	0.647122	1.76871	2.439073	0.323985	0.169303	1.335655	1.017865	0.268472	0.093225
LOC_Os01g18850.4	15.102591	13.224764	15.964634	6.693797	6.181361	6.498562	15.094375	15.095312	11.690058	15.230466	16.635477	16.984979	10.806784	11.870632	5.456489	22.431088	32.05682	20.754149	12.827881	14.845769	13.669486	9.134535	3.086686	2.653227
LOC_Os01g18850.2	0.229015	0	0	0	0	0	0	0.459029	1.149635	0.29297	0.248629	0.567245	0.515165	0	0	2.079709	2.923676	0	0.171283	0.94271	0.494642	0	0	0
LOC_Os01g18860.2	0	0	0	0	0	0.351989	0	0	0	1.647736	2.149375	0	0	0.862833	0.533797	0	0.321366	0.812046	0.211233	1.043529	0.398091	0.271962	0.180314	0
LOC_Os01g18860.1	2.518333	5.242063	2.044921	0.474415	0.260736	0	2.23998	2.28891	1.783411	0	2.403207	3.17998	0.659699	0	0	0.913185	1.721394	0	0	0	0	0.202516	0	0
LOC_Os01g18870.1	0	0	0	0	0	0	0	0	0.032879	0	0.048282	0.075731	0.133776	0.034398	0	0	0	0	0	0	0	0	0	0
LOC_Os01g18880.2	0.479519	0.378873	0.4485	1.173206	0.765211	1.405959	1.301662	1.15758	1.548896	0.936381	1.014552	1.19169	0.667468	0.922094	0.893501	2.01235	1.545578	4.002703	0.464881	0.995047	0.871732	0.513812	0.234843	0.175846
LOC_Os01g18880.1	2.43279	2.413658	2.621077	4.576625	4.651484	3.297467	6.328233	4.256719	4.833024	4.649408	3.836083	4.324994	1.957838	2.259999	0.793093	7.009904	8.078713	15.715073	1.522784	2.204169	2.31341	2.830803	1.366658	1.028597
LOC_Os01g18890.1	0	0	0	0.086391	0.088669	0	2.331112	0.17231	0	0.161519	0	0	0.181143	0	1.568685	0.251398	0	0	0.091346	0.198625	0	0.126331	0.3102	0
LOC_Os01g18900.1	0	0	0	0	0	0	0	0	0	0	0	0	0	0	0	0	0	0	0	0	0	0	0	0
LOC_Os01g18910.1	0	0	0	0	0	0	0	0	0	0	0	0	0	0	0	0	0	0	0	0	0	0	0	0
LOC_Os01g18920.1	0	0	0	0	0	0	0	0	0	0.01768	0.030424	0.036023	0	0	0	0	0	0	0	0.011861	0	0	0	0
LOC_Os01g18930.1	0	0	0	0	0	0	0	0	0	0	0	0	0	0	0	0	0	0	0	0	0	0	0	0
LOC_Os01g18940.1	0	0	0	0	0	0	0	0	0	0	0	0	0	0	0	0	0	0	0	0	0	0	0	0
LOC_Os01g18950.1	0	0	0	0	0	0	0	0	0	0	0	0	0	0	0	0	0	0	0	0	0	0	0	0
LOC_Os01g18960.1	0	0	0	0	0	0	0	0	0	0	0	0	0	0	0	0	0	0	0	0	0	0	0	0
[truncated: 64,184 more rows]
