# Supplementary material for: Co-expression network of heat-response transcripts: A glimpse into how splicing factors impact rice basal thermotolerance
Source: Front Mol Biosci. 2023 Feb 2;10:1122201. doi: 10.3389/fmolb.2023.1122201 (PMC9932781; doi:10.3389/fmolb.2023.1122201)
Supplement: Supplementary file 5 [file DataSheet2.CSV]

Transcripts	cluster	Gene function
LOC_Os01g21160.1	0	2-oxo acid dehydrogenases acyltransferase domain containing protein, expressed
LOC_Os02g23939.3	0	expressed protein
LOC_Os02g37950.1	0	transposon protein, putative, unclassified, expressed
LOC_Os02g38140.1	0	glycosyl transferase family 17 protein, putative, expressed
LOC_Os02g53700.5	0	DENN domain containing protein, expressed
LOC_Os03g19520.2	0	cyclin-related protein, putative, expressed
LOC_Os03g44760.1	0	SWI1, putative, expressed
LOC_Os04g51400.2	0	zinc finger, C3HC4 type domain containing protein, expressed
LOC_Os04g52479.1	0	peptidase, trypsin-like serine and cysteine proteases, putative, expressed
LOC_Os04g58280.2	0	stem-specific protein TSJT1, putative, expressed
LOC_Os06g30460.4	0	2-oxo acid dehydrogenases acyltransferase domain containing protein, expressed
LOC_Os07g07410.1	0	oxidoreductase, 2OG-Fe oxygenase family protein, putative, expressed
LOC_Os10g36690.3	0	dehydration response related protein, putative, expressed
LOC_Os01g01070.2	1	expressed protein
LOC_Os01g01420.1	1	putative cold-inducible zinc finger protein
LOC_Os01g05500.2	1	zinc finger protein, putative, expressed
LOC_Os01g05510.3	1	expressed protein
LOC_Os01g12950.4	1	ubiquitin-conjugating enzyme, putative, expressed
LOC_Os01g15290.1	1	ribosomal L18p/L5e family protein, putative, expressed
LOC_Os01g15460.1	1	zinc finger C-x8-C-x5-C-x3-H type family protein, expressed
LOC_Os01g15470.1	1	protein kinase, putative, expressed
LOC_Os01g16110.1	1	la domain containing protein, putative, expressed
LOC_Os01g16970.1	1	glucosidase II beta subunit-like domain containing protein, expressed
LOC_Os01g17060.1	1	expressed protein
LOC_Os01g18640.2	1	aminotransferase, putative, expressed
LOC_Os01g20120.2	1	expressed protein
LOC_Os01g24680.1	1	3-hydroxyacyl-CoA dehydrogenase, putative, expressed
LOC_Os01g29390.2	1	expressed protein
LOC_Os01g32800.2	1	proteasome subunit, putative, expressed
LOC_Os01g33540.2	1	transposon protein, putative, unclassified, expressed
LOC_Os01g34200.1	1	AATF, putative, expressed
LOC_Os01g35580.2	1	expressed protein
LOC_Os01g35789.1	1	expressed protein
LOC_Os01g36080.2	1	protein phosphatase 2C containing protein, expressed
LOC_Os01g37280.6	1	expressed protein
LOC_Os01g37825.1	1	M16 domain containing zinc peptidase, putative, expressed
LOC_Os01g37870.3	1	PPR repeat domain containing protein, putative, expressed
LOC_Os01g40620.1	1	Uncharacterized ACR, COG1565 containing protein, putative, expressed
LOC_Os01g42010.1	1	expressed protein
LOC_Os01g46020.1	1	TATA-binding protein-associated factor TAFII55 family protein, putative, expressed
LOC_Os01g46932.1	1	vacuolar protein-sorting-associated protein 25, putative, expressed
LOC_Os01g47460.1	1	expressed protein
LOC_Os01g48300.3	1	ATP synthase protein I related, putative, expressed
LOC_Os01g49010.2	1	ORC4 - Putative origin recognition complex subunit 4, expressed
LOC_Os01g56520.1	1	double-stranded RNA binding motif containing protein, expressed
LOC_Os01g56670.2	1	glycosyl hydrolase family 47 domain contain protein, expressed
LOC_Os01g57550.1	1	nodulation protein-related, putative, expressed
LOC_Os01g58459.2	1	expressed protein
LOC_Os01g58890.1	1	cysteine proteinase inhibitor precursor protein, putative, expressed
LOC_Os01g59350.2	1	transcription factor, putative, expressed
LOC_Os01g62880.1	1	oxidoreductase, aldo/keto reductase family protein, putative, expressed
LOC_Os01g63270.2	1	alpha-glucan phosphorylast isozyme, putative, expressed
LOC_Os01g63290.2	1	transporter, major facilitator family, putative, expressed
LOC_Os01g64010.1	1	dual specificity protein phosphatase, putative, expressed
LOC_Os01g64720.1	1	expressed protein
LOC_Os01g65330.1	1	expressed protein
LOC_Os01g66600.2	1	rhodanese-like, putative, expressed
LOC_Os01g67720.2	1	ABC1 family domain containing protein, putative, expressed
LOC_Os01g68710.3	1	peptidyl-prolyl cis-trans isomerase, FKBP-type, putative, expressed
LOC_Os01g69110.1	1	expressed protein
LOC_Os01g70060.1	1	protein of unknown function, DUF618 domain containing protein, expressed
LOC_Os01g70720.2	1	expressed protein
LOC_Os01g70950.1	1	spermatogenesis-associated protein 20 precursor, putative, expressed
LOC_Os01g71540.3	1	expressed protein
LOC_Os01g71590.1	1	expressed protein
LOC_Os01g72890.1	1	transposon protein, putative, CACTA, En/Spm sub-class, expressed
LOC_Os01g73000.2	1	copine, putative, expressed
LOC_Os01g73080.2	1	expressed protein
LOC_Os01g73670.1	1	expressed protein
LOC_Os01g74010.1	1	cyclase/dehydrase family protein, expressed
LOC_Os01g74520.1	1	methyltransferase domain containing protein, putative, expressed
LOC_Os02g01150.1	1	erythronate-4-phosphate dehydrogenase domain containing protein, expressed
LOC_Os02g01180.1	1	kinesin motor domain containing protein, putative, expressed
LOC_Os02g01340.1	1	ferredoxin--NADP reductase, chloroplast precursor, putative, expressed
LOC_Os02g02530.1	1	signal peptide peptidase domain containing protein, expressed
LOC_Os02g02740.1	1	PPR repeat containing protein, expressed
LOC_Os02g05199.5	1	expressed protein
LOC_Os02g05310.1	1	splicing factor 3B subunit 1, putative, expressed
LOC_Os02g05810.2	1	expressed protein
LOC_Os02g14059.1	1	ribosomal protein L5, putative, expressed
LOC_Os02g14800.4	1	expressed protein
LOC_Os02g16630.1	1	tryptophan biosynthesis protein trpCF, putative, expressed
LOC_Os02g17292.1	1	retrotransposon protein, putative, unclassified, expressed
LOC_Os02g17990.2	1	Leucine Rich Repeat family protein, expressed
LOC_Os02g19220.1	1	expressed protein
LOC_Os02g23930.1	1	expressed protein
LOC_Os02g24134.1	1	Sec1 family transport protein, putative, expressed
LOC_Os02g26349.2	1	transposon protein, putative, CACTA, En/Spm sub-class, expressed
LOC_Os02g27440.2	1	DNA topoisomerase 1, putative, expressed
LOC_Os02g27960.1	1	expressed protein
LOC_Os02g30180.1	1	ZOS2-07 - C2H2 zinc finger protein, expressed
LOC_Os02g30620.3	1	dnaJ domain containing protein, expressed
LOC_Os02g30730.1	1	SART-1 family protein, putative, expressed
LOC_Os02g30840.1	1	RNA pseudouridine synthase, putative, expressed
LOC_Os02g33290.1	1	expressed protein
LOC_Os02g35750.3	1	pentatricopeptide repeat domain containing protein, putative, expressed
LOC_Os02g37940.2	1	CRP12 - Cysteine-rich family protein precursor, expressed
LOC_Os02g38060.1	1	methyltransferase domain containing protein, expressed
LOC_Os02g39530.1	1	expressed protein
LOC_Os02g40870.1	1	phosphatidylinositol N-acetylglucosaminyltransferase subunit C, putative, expressed
LOC_Os02g43090.1	1	myristoyl-acyl carrier protein thioesterase, chloroplast precursor, putative, expressed
LOC_Os02g44100.1	1	expressed protein
LOC_Os02g44104.2	1	F-box family protein, putative, expressed
LOC_Os02g45120.2	1	expressed protein
LOC_Os02g46350.1	1	GPI transamidase subunit PIG-U domain containing protein, expressed
LOC_Os02g47850.1	1	class I glutamine amidotransferase, putative, expressed
LOC_Os02g49150.3	1	RNA polymerase Rpb4, putative, expressed
LOC_Os02g49610.1	1	ribosomal protein L7Ae, putative, expressed
LOC_Os02g51430.1	1	SEC6, putative, expressed
LOC_Os02g51850.1	1	OsAPRL3 adenosine 5'-phosphosulfate reductase-like OsAPRL3, expressed
LOC_Os02g53500.2	1	RFC5 - Putative clamp loader of PCNA, replication factor C subunit 5, expressed
LOC_Os02g55670.1	1	expressed protein
LOC_Os02g56360.3	1	expressed protein
LOC_Os02g56360.1	1	expressed protein
LOC_Os02g57290.1	1	cytochrome P450, putative, expressed
LOC_Os02g57450.1	1	Ser/Thr protein phosphatase family protein, putative, expressed
LOC_Os02g58139.1	1	OsSigP1 - Putative Type I Signal Peptidase homologue; employs a putative Ser/His catalytic dyad, expressed
LOC_Os02g58230.2	1	C2 domain containing protein, putative, expressed
LOC_Os03g01360.4	1	expressed protein
LOC_Os03g01940.1	1	expressed protein
LOC_Os03g02680.2	1	cyclin-dependent kinase A-1, putative, expressed
LOC_Os03g03610.3	1	1,3-beta-glucan synthase component domain containing protein, expressed
LOC_Os03g04520.2	1	RNA recognition motif containing protein, putative, expressed
LOC_Os03g07080.1	1	endonuclease/exonuclease/phosphatase family domain containing protein, expressed
LOC_Os03g07750.1	1	expressed protein
LOC_Os03g09310.1	1	frigida, putative, expressed
LOC_Os03g11230.2	1	expressed protein
LOC_Os03g11230.1	1	expressed protein
LOC_Os03g11520.1	1	expressed protein
LOC_Os03g12670.2	1	expressed protein
LOC_Os03g15930.1	1	OTU-like cysteine protease family protein, putative, expressed
LOC_Os03g15930.3	1	OTU-like cysteine protease family protein, putative, expressed
LOC_Os03g16210.2	1	tropinone reductase, putative, expressed
LOC_Os03g16220.1	1	oxidoreductase, short chain dehydrogenase/reductase family domain containing protein, expressed
LOC_Os03g16220.6	1	oxidoreductase, short chain dehydrogenase/reductase family domain containing protein, expressed
LOC_Os03g16230.2	1	oxidoreductase, short chain dehydrogenase/reductase family protein, putative, expressed
LOC_Os03g17120.1	1	arginine biosynthesis bifunctional protein argJ 1, putative, expressed
LOC_Os03g18310.2	1	6PF-2-K/Fru-2,6-P2ASE liver isozyme, putative, expressed
LOC_Os03g18500.1	1	mitochondrial import inner membrane translocase subunit Tim17, putative, expressed
LOC_Os03g18540.1	1	expressed protein
LOC_Os03g19870.1	1	ATP binding protein, putative, expressed
LOC_Os03g20300.1	1	glucose-6-phosphate 1-dehydrogenase, chloroplast precursor, putative, expressed
LOC_Os03g21270.3	1	expressed protein
LOC_Os03g21490.1	1	ABC transporter, ATP-binding protein, putative, expressed
LOC_Os03g22060.2	1	uroporphyrinogen decarboxylase, putative, expressed
LOC_Os03g22060.1	1	uroporphyrinogen decarboxylase, putative, expressed
LOC_Os03g24844.1	1	expressed protein
LOC_Os03g25940.4	1	cystathionine gamma-synthase, putative, expressed
LOC_Os03g29750.1	1	expressed protein
LOC_Os03g31170.3	1	inosine-uridine preferring nucleoside hydrolase family protein, putative, expressed
LOC_Os03g31550.1	1	aldehyde oxidase, putative, expressed
LOC_Os03g35849.1	1	expressed protein
LOC_Os03g36790.1	1	tobamovirus multiplication protein, putative, expressed
LOC_Os03g44210.2	1	expressed protein
LOC_Os03g44830.1	1	OsRhmbd9 - Putative Rhomboid homologue, expressed
LOC_Os03g49620.7	1	BRASSINOSTEROID INSENSITIVE 1-associated receptor kinase 1 precursor, putative, expressed
LOC_Os03g51930.2	1	expressed protein
LOC_Os03g52594.4	1	CCR4-NOT transcription factor, putative, expressed
LOC_Os03g52970.2	1	deoxyhypusine synthase, putative, expressed
LOC_Os03g53980.2	1	expressed protein
LOC_Os03g54063.2	1	expressed protein
LOC_Os03g54063.1	1	expressed protein
LOC_Os03g55620.3	1	CAMK_CAMK_like_Aur_like.2 - CAMK includes calcium/calmodulin depedent protein kinases, expressed
LOC_Os03g57569.2	1	expressed protein
LOC_Os03g58060.1	1	XRN 5'-3' exonuclease N-terminus domain containing protein, expressed
LOC_Os03g58640.1	1	FHA domain containing protein, putative, expressed
LOC_Os03g60550.2	1	ThiF family domain containing protein, putative, expressed
LOC_Os03g60700.1	1	dolichyl-phosphate beta-glycosyltransferase, putative, expressed
LOC_Os03g61690.1	1	protein phosphatase 2C, putative, expressed
LOC_Os03g62510.2	1	amine oxidase, flavin-containing, domain containing protein, expressed
LOC_Os03g62510.1	1	amine oxidase, flavin-containing, domain containing protein, expressed
LOC_Os03g62580.4	1	vacuolar sorting protein, putative, expressed
LOC_Os03g62640.4	1	RNA-binding protein Luc7-like, putative, expressed
LOC_Os03g63074.3	1	Ser/Thr protein phosphatase family protein, expressed
LOC_Os03g63500.2	1	ATPase, AFG1 family domain containing protein, expressed
LOC_Os03g63500.1	1	ATPase, AFG1 family domain containing protein, expressed
LOC_Os03g63870.2	1	expressed protein
LOC_Os04g02070.3	1	expressed protein
LOC_Os04g02890.2	1	expressed protein
LOC_Os04g11880.2	1	WD domain, G-beta repeat domain containing protein, expressed
LOC_Os04g17064.1	1	expressed protein
LOC_Os04g20810.1	1	receptor protein kinase, putative, expressed
LOC_Os04g25784.1	1	expressed protein
LOC_Os04g26920.1	1	oxidoreductase, aldo/keto reductase family protein, putative, expressed
LOC_Os04g30780.1	1	eukaryotic translation initiation factor 3 subunit H, putative, expressed
LOC_Os04g30910.2	1	SAM domain family protein, expressed
LOC_Os04g32880.1	1	CBS domain containing membrane protein, putative, expressed
LOC_Os04g35570.2	1	Regulator of chromosome condensation domain containing protein, expressed
LOC_Os04g38610.3	1	RAN guanine nucleotide release factor, putative, expressed
LOC_Os04g39060.2	1	CRS1/YhbY domain containing protein, expressed
LOC_Os04g39060.1	1	CRS1/YhbY domain containing protein, expressed
LOC_Os04g39450.1	1	expressed protein
LOC_Os04g40880.1	1	nucleotide-binding protein 1, putative, expressed
LOC_Os04g41260.1	1	amine oxidase, flavin-containing, domain containing protein, expressed
LOC_Os04g43490.1	1	CK1_CaseinKinase_1.7 - CK1 includes the casein kinase 1 kinases, expressed
LOC_Os04g46190.1	1	ubiquitin carboxyl-terminal hydrolase, family 1, putative, expressed
LOC_Os04g47190.1	1	aminotransferase domain containing protein, putative, expressed
LOC_Os04g47290.3	1	amine oxidase, putative, expressed
LOC_Os04g50060.1	1	GRAS family transcription factor domain containing protein, expressed
LOC_Os04g52040.4	1	TNP1, putative, expressed
LOC_Os04g52690.2	1	AAA family ATPase, putative, expressed
LOC_Os04g54330.1	1	acetyltransferase, GNAT family, putative, expressed
LOC_Os04g57680.1	1	expressed protein
LOC_Os04g57819.2	1	DHHC zinc finger domain containing protein, expressed
LOC_Os04g58690.5	1	tRNA-specific adenosine deaminase 1, putative, expressed
LOC_Os04g58780.2	1	pentatricopeptide repeat protein, putative, expressed
LOC_Os04g59040.1	1	soluble inorganic pyrophosphatase, putative, expressed
LOC_Os04g59494.4	1	transportin-2, putative, expressed
LOC_Os05g04190.1	1	growth regulator related protein, putative, expressed
LOC_Os05g06320.3	1	ethylene receptor, putative, expressed
LOC_Os05g06450.1	1	tubulin/FtsZ domain containing protein, putative, expressed
LOC_Os05g08980.1	1	expressed protein
LOC_Os05g12300.3	1	expressed protein
LOC_Os05g16660.1	1	WD domain, G-beta repeat domain containing protein, expressed
LOC_Os05g22920.1	1	digestive organ expansion factor, putative, expressed
LOC_Os05g24880.2	1	dehydrogenase, putative, expressed
LOC_Os05g28090.2	1	expressed protein
LOC_Os05g30870.1	1	protein kinase domain containing protein, expressed
LOC_Os05g31230.1	1	N-acetyltransferase ESCO1, putative, expressed
LOC_Os05g32500.1	1	expressed protein
LOC_Os05g35650.1	1	peptide transporter PTR2, putative, expressed
LOC_Os05g35980.2	1	expressed protein
LOC_Os05g38590.2	1	expressed protein
LOC_Os05g39230.1	1	low photochemical bleaching 1 protein, putative, expressed
LOC_Os05g39374.2	1	expressed protein
LOC_Os05g40420.2	1	2,3-bisphosphoglycerate-independent phosphoglycerate mutase, putative, expressed
LOC_Os05g45770.1	1	Divergent PAP2 family domain containing protein, expressed
LOC_Os05g47930.3	1	OsQSOXL1 quiescin-sulfhydryl oxidase-like OsQSOXL1, expressed
LOC_Os05g48880.1	1	expressed protein
LOC_Os05g48970.1	1	zinc finger, C3HC4 type domain containing protein, expressed
LOC_Os05g50220.2	1	pex14, putative, expressed
LOC_Os05g51754.1	1	expressed protein
LOC_Os06g01230.2	1	no apical meristem protein, putative, expressed
LOC_Os06g05530.1	1	RNA recognition motif containing protein, putative, expressed
LOC_Os06g05630.3	1	GDSL-like lipase/acylhydrolase, putative, expressed
LOC_Os06g08884.2	1	expressed protein
LOC_Os06g09610.1	1	peroxiredoxin, putative, expressed
LOC_Os06g10880.1	1	bZIP transcription factor, putative, expressed
LOC_Os06g11790.1	1	TLD family protein, putative, expressed
LOC_Os06g12110.1	1	mTERF family protein, expressed
LOC_Os06g12260.1	1	N-rich protein, putative, expressed
LOC_Os06g19660.2	1	WD domain, G-beta repeat domain containing protein, expressed
LOC_Os06g22380.2	1	expressed protein
LOC_Os06g22829.3	1	expressed protein
LOC_Os06g24594.6	1	exonuclease, putative, expressed
LOC_Os06g24594.4	1	exonuclease, putative, expressed
LOC_Os06g27760.2	1	peptide methionine sulfoxide reductase msrB, putative, expressed
LOC_Os06g28194.2	1	expressed protein
LOC_Os06g28880.1	1	retrotransposon protein, putative, unclassified, expressed
LOC_Os06g41390.1	1	N-terminal asparagine amidohydrolase, putative, expressed
LOC_Os06g41780.1	1	guanine nucleotide exchange family protein, putative, expressed
LOC_Os06g42060.2	1	expressed protein
LOC_Os06g42430.2	1	expressed protein
LOC_Os06g44030.2	1	WD domain, G-beta repeat domain containing protein, expressed
LOC_Os06g44170.1	1	NAD dependent epimerase/dehydratase family protein, putative, expressed
LOC_Os06g45350.1	1	protein kinase domain containing protein, expressed
LOC_Os06g45510.1	1	thioredoxin, putative, expressed
LOC_Os06g51330.1	1	expressed protein
LOC_Os07g01950.1	1	expressed protein
LOC_Os07g05010.1	1	helix-loop-helix DNA-binding domain containing protein, expressed
LOC_Os07g05050.1	1	DEAD-box ATP-dependent RNA helicase, putative, expressed
LOC_Os07g07194.1	1	MAC/Perforin domain containing protein, putative, expressed
LOC_Os07g09814.3	1	OsFBX221 - F-box domain containing protein, expressed
LOC_Os07g11490.1	1	expressed protein
LOC_Os07g12140.2	1	PPR repeat domain containing protein, putative, expressed
LOC_Os07g12330.1	1	tryptophan/tyrosine permease family protein, putative, expressed
LOC_Os07g12490.1	1	KH domain containing protein, putative, expressed
LOC_Os07g13234.1	1	expressed protein
LOC_Os07g15959.1	1	expressed protein
LOC_Os07g22494.2	1	expressed protein
LOC_Os07g22534.2	1	WD domain, G-beta repeat domain containing protein, expressed
LOC_Os07g22700.1	1	tim44-like domain containing protein, expressed
LOC_Os07g22720.2	1	2-oxo acid dehydrogenases acyltransferase domain containing protein, expressed
LOC_Os07g23030.2	1	retrotransposon protein, putative, Ty3-gypsy subclass, expressed
LOC_Os07g23520.1	1	expressed protein
LOC_Os07g23810.4	1	expressed protein
LOC_Os07g27460.1	1	serine/threonine-protein kinase 19, putative, expressed
LOC_Os07g28610.1	1	expressed protein
LOC_Os07g35060.2	1	OsFBX238 - F-box domain containing protein, expressed
LOC_Os07g38830.1	1	hydrolase, alpha/beta fold family domain containing protein, expressed
LOC_Os07g39300.2	1	expressed protein
LOC_Os07g40700.1	1	RNA methyltransferase, TrmH family protein, putative, expressed
LOC_Os07g41810.1	1	stress responsive A/B Barrel domain containing protein, expressed
LOC_Os07g43050.1	1	RNA recognition motif containing protein, expressed
LOC_Os07g44730.1	1	expressed protein
LOC_Os07g46280.2	1	Os7bglu26 - beta-mannosidase/glucosidase/exoglucanase, expressed
LOC_Os07g46340.3	1	methyltransferase, putative, expressed
LOC_Os07g47630.8	1	RNA recognition motif containing protein, expressed
LOC_Os07g47860.1	1	tRNA synthetase, putative, expressed
LOC_Os07g49410.1	1	uncharacterized ACR, YagE family COG1723 containing protein, expressed
LOC_Os07g49460.4	1	response regulator receiver domain containing protein, expressed
LOC_Os08g01660.3	1	mago nashi, putative, expressed
LOC_Os08g01740.2	1	VHS and GAT domain containing protein, expressed
LOC_Os08g02130.1	1	RNA recognition motif containing protein, putative, expressed
LOC_Os08g02680.3	1	expressed protein
LOC_Os08g02950.2	1	expressed protein
LOC_Os08g02950.1	1	expressed protein
LOC_Os08g05030.1	1	expressed protein
LOC_Os08g06360.2	1	THO complex subunit 7, putative, expressed
LOC_Os08g07540.1	1	hemimethylated DNA binding domain containing protein, expressed
LOC_Os08g12740.2	1	disease resistance protein RGA3, putative, expressed
LOC_Os08g17294.1	1	PSF3 - Putative GINS complex subunit, expressed
LOC_Os08g18044.2	1	tetraspanin family protein, putative, expressed
LOC_Os08g19320.1	1	aberrant root formation protein 4, putative, expressed
LOC_Os08g19374.1	1	expressed protein
LOC_Os08g19590.2	1	Homeobox domain containing protein, expressed
LOC_Os08g19830.3	1	ubiquitin family protein, putative, expressed
LOC_Os08g19830.1	1	ubiquitin family protein, putative, expressed
LOC_Os08g21590.2	1	phosphatidylinositol 3-kinase, root isoform, putative, expressed
LOC_Os08g22864.1	1	sec8 exocyst complex component specific domain containing protein, expressed
LOC_Os08g23680.2	1	FHA domain containing protein, putative, expressed
LOC_Os08g23930.2	1	ENT domain containing protein, expressed
LOC_Os08g24390.2	1	expressed protein
LOC_Os08g31814.2	1	OsAPRL4 adenosine 5'-phosphosulfate reductase-like OsAPRL4, expressed
LOC_Os08g33380.2	1	expressed protein
LOC_Os08g37260.1	1	expressed protein
LOC_Os08g37310.1	1	uncharacterized protein, YigZ family, putative, expressed
LOC_Os08g37310.2	1	uncharacterized protein, YigZ family, putative, expressed
LOC_Os08g37480.2	1	mediator of RNA polymerase II transcription subunit 22, putative, expressed
LOC_Os08g39960.2	1	3-oxoacyl-reductase, chloroplast precursor, putative, expressed
LOC_Os08g40140.1	1	geranylgeranyl transferase type-2 subunit beta, putative, expressed
LOC_Os08g42850.4	1	peptidyl-prolyl cis-trans isomerase, FKBP-type, putative, expressed
LOC_Os09g01600.4	1	expressed protein
LOC_Os09g06970.1	1	transport protein particle component, Bet3, domain containing protein, expressed
LOC_Os09g07320.1	1	ethanol tolerance protein GEKO1, putative, expressed
LOC_Os09g07320.2	1	ethanol tolerance protein GEKO1, putative, expressed
LOC_Os09g07660.2	1	ELMO/CED-12 family protein, putative, expressed
LOC_Os09g14960.1	1	transposon protein, putative, Pong sub-class, expressed
LOC_Os09g20590.1	1	CD2-binding protein-related, putative, expressed
LOC_Os09g25620.3	1	CPuORF8 - conserved peptide uORF-containing transcript, expressed
LOC_Os09g27690.4	1	expressed protein
LOC_Os09g28590.1	1	AGAP010609-PA, putative, expressed
LOC_Os09g29950.1	1	OsPOP19 - Putative Prolyl Oligopeptidase homologue, expressed
LOC_Os09g32300.1	1	KH domain-containing protein, putative, expressed
LOC_Os09g32680.1	1	cyclin, putative, expressed
LOC_Os09g33510.1	1	hydroxyproline-rich glycoprotein family protein, putative, expressed
LOC_Os09g35710.1	1	UBX domain-containing protein, putative, expressed
LOC_Os09g36190.2	1	glycosyl transferase family 8, putative, expressed
LOC_Os09g36240.4	1	deoxyribodipyrimidine photolyase family protein, expressed
LOC_Os10g04674.3	1	disease resistance protein RPM1, putative, expressed
LOC_Os10g04700.1	1	OsFBX361 - F-box domain containing protein, expressed
LOC_Os10g07450.2	1	expressed protein
LOC_Os10g11140.1	1	phosphoglucomutase, putative, expressed
LOC_Os10g16990.1	1	expressed protein
LOC_Os10g17454.3	1	RNA recognition motif containing protein, expressed
LOC_Os10g21930.1	1	OsFBK21 - F-box domain and kelch repeat containing protein, expressed
LOC_Os10g26660.1	1	expressed protein
LOC_Os10g33700.2	1	PPR repeat containing protein, expressed
LOC_Os10g33855.2	1	expressed protein
LOC_Os10g35020.2	1	glycosyltransferase, putative, expressed
LOC_Os10g35110.1	1	alpha-galactosidase precursor, putative, expressed
LOC_Os10g39010.2	1	TKL_IRAK_CrRLK1L-1.16 - The CrRLK1L-1 subfamily has homology to the CrRLK1L homolog, expressed
LOC_Os10g39460.1	1	selenium-binding protein-like, putative, expressed
LOC_Os10g42240.1	1	kinase, pfkB family, putative, expressed
LOC_Os10g42250.2	1	expressed protein
LOC_Os11g04440.1	1	expressed protein
LOC_Os11g06220.2	1	expressed protein
LOC_Os11g06934.1	1	expressed protein
LOC_Os11g06934.2	1	expressed protein
LOC_Os11g13420.1	1	RNA binding protein, putative, expressed
LOC_Os11g13850.1	1	rieske domain containing protein, expressed
LOC_Os11g16410.1	1	oxidoreductase, short chain dehydrogenase/reductase family, putative, expressed
LOC_Os11g16410.2	1	oxidoreductase, short chain dehydrogenase/reductase family, putative, expressed
LOC_Os11g17530.1	1	pentatricopeptide, putative, expressed
LOC_Os11g18947.1	1	zinc finger, C3HC4 type domain containing protein, expressed
LOC_Os11g20179.1	1	expressed protein
LOC_Os11g21804.2	1	expressed protein
LOC_Os11g29490.1	1	plasma membrane ATPase, putative, expressed
LOC_Os11g29850.2	1	ABC transporter, ATP-binding protein, putative, expressed
LOC_Os11g30410.1	1	ThiF family domain containing protein, putative, expressed
LOC_Os11g31470.2	1	expressed protein
LOC_Os11g31770.1	1	expressed protein
LOC_Os11g38990.2	1	peptidyl-prolyl cis-trans isomerase, putative, expressed
LOC_Os11g43934.2	1	pentatricopeptide, putative, expressed
LOC_Os12g01200.1	1	senescence-induced receptor-like serine/threonine-protein kinase precursor, putative, expressed
LOC_Os12g02690.1	1	expressed protein
LOC_Os12g04180.1	1	RNA recognition motif containing protein, expressed
LOC_Os12g04740.1	1	OsDegp13 - Putative Deg protease homologue, expressed
LOC_Os12g06490.1	1	STE_PAK_Ste20_Slob_Wnk.6 - STE kinases include homologs to sterile 7, sterile 11 and sterile 20 from yeast, expressed
LOC_Os12g07150.1	1	amidase family protein, putative, expressed
LOC_Os12g08740.1	1	exonuclease, putative, expressed
LOC_Os12g10730.2	1	glutathione S-transferase, putative, expressed
LOC_Os12g13824.2	1	expressed protein
LOC_Os12g13824.1	1	expressed protein
LOC_Os12g18130.3	1	expressed protein
LOC_Os12g18729.5	1	expressed protein
LOC_Os12g19304.4	1	Fe-S metabolism associated domain containing protein, expressed
LOC_Os12g20390.1	1	expressed protein
LOC_Os12g22760.2	1	expressed protein
LOC_Os12g22760.1	1	expressed protein
LOC_Os12g28270.2	1	amidohydrolase, putative, expressed
LOC_Os12g34370.1	1	adaptor complexes medium subunit family protein, expressed
LOC_Os12g34370.2	1	adaptor complexes medium subunit family protein, expressed
LOC_Os12g34874.1	1	bifunctional 3-dehydroquinate dehydratase/shikimate dehydrogenase,chloroplast precursor, putative, expressed
LOC_Os12g36740.1	1	splicing factor, arginine/serine-rich 18, putative, expressed
LOC_Os12g36950.1	1	CTP synthase, putative, expressed
LOC_Os12g37530.1	1	expressed protein
LOC_Os12g39440.5	1	expressed protein
LOC_Os12g40279.2	1	protein kinase domain containing protein, expressed
LOC_Os12g44040.3	1	transposon protein, putative, unclassified, expressed
LOC_Os01g01420.2	2	putative cold-inducible zinc finger protein
LOC_Os01g01970.2	2	expressed protein
LOC_Os01g05510.1	2	expressed protein
LOC_Os01g06050.2	2	expressed protein
LOC_Os01g07370.1	2	KIP1, putative, expressed
LOC_Os01g07700.1	2	expressed protein
LOC_Os01g07810.1	2	dehydration-responsive nuclear protein
LOC_Os01g09300.2	2	oxidoreductase, putative, expressed
LOC_Os01g10010.1	2	prenylated rab acceptor, putative, expressed
LOC_Os01g11946.1	2	ABC transporter, ATP-binding protein, putative, expressed
LOC_Os01g13740.2	2	myb-like DNA-binding domain containing protein, expressed
LOC_Os01g15660.3	2	NAD dependent epimerase/dehydratase family protein, putative, expressed
LOC_Os01g20120.1	2	expressed protein
LOC_Os01g23680.1	2	rossmann fold nucleotide-binding protein involved in DNA uptake, putative, expressed
LOC_Os01g28540.1	2	stress regulated protein, putative, expressed
LOC_Os01g31629.2	2	expressed protein
LOC_Os01g31770.1	2	oxidoreductase, 2OG-Fe oxygenase family protein, putative, expressed
LOC_Os01g31870.1	2	natural resistance-associated macrophage protein, putative, expressed
LOC_Os01g32870.1	2	heat shock protein DnaJ, putative, expressed
LOC_Os01g33800.1	2	heat shock protein DnaJ, putative, expressed
LOC_Os01g35184.2	2	CAMK_KIN1/SNF1/Nim1_like.10 - CAMK includes calcium/calmodulin depedent protein kinases, expressed
LOC_Os01g35184.1	2	CAMK_KIN1/SNF1/Nim1_like.10 - CAMK includes calcium/calmodulin depedent protein kinases, expressed
LOC_Os01g37870.2	2	PPR repeat domain containing protein, putative, expressed
LOC_Os01g39840.1	2	expressed protein
LOC_Os01g40420.1	2	CBS domain containing membrane protein, putative, expressed
LOC_Os01g42234.1	2	amino acid permease family protein, putative, expressed
LOC_Os01g51154.2	2	single myb histone, putative, expressed
LOC_Os01g51700.1	2	ras-related protein, putative, expressed
LOC_Os01g52250.2	2	starch synthase, putative, expressed
LOC_Os01g53930.1	2	hexokinase, putative, expressed
LOC_Os01g55094.1	2	expressed protein
LOC_Os01g55799.1	2	exo70 exocyst complex subunit domain containing protein, expressed
LOC_Os01g60230.4	2	auxin efflux carrier component, putative, expressed
LOC_Os01g64660.1	2	fructose-1,6-bisphosphatase, putative, expressed
LOC_Os01g64670.3	2	soluble inorganic pyrophosphatase, putative, expressed
LOC_Os01g67340.3	2	STRUBBELIG-RECEPTOR FAMILY 8 precursor, putative, expressed
LOC_Os01g67720.1	2	ABC1 family domain containing protein, putative, expressed
LOC_Os01g68010.1	2	TBC domain containing protein, expressed
LOC_Os01g68320.5	2	DEAD-box ATP-dependent RNA helicase 30, putative, expressed
LOC_Os01g68710.1	2	peptidyl-prolyl cis-trans isomerase, FKBP-type, putative, expressed
LOC_Os01g69910.1	2	calmodulin-binding transcription activator, putative, expressed
LOC_Os01g69910.2	2	calmodulin-binding transcription activator, putative, expressed
LOC_Os01g70840.1	2	esterase, putative, expressed
LOC_Os01g72670.1	2	expressed protein
LOC_Os01g74650.1	2	cysteine synthase, mitochondrial precursor, putative, expressed
LOC_Os02g02350.2	2	OsFBK2 - F-box domain and kelch repeat containing protein, expressed
LOC_Os02g02710.1	2	zinc carboxypeptidase family protein, putative, expressed
LOC_Os02g02740.3	2	PPR repeat containing protein, expressed
LOC_Os02g03340.1	2	RNA polymerase II transcription factor B subunit 4, putative, expressed
LOC_Os02g04420.3	2	expressed protein
LOC_Os02g05199.2	2	expressed protein
LOC_Os02g05320.2	2	phosphatidate cytidylyltransferase family protein, putative, expressed
LOC_Os02g05700.2	2	OsFBO8 - F-box and other domain containing protein, expressed
LOC_Os02g06584.2	2	zinc finger C-x8-C-x5-C-x3-H type family protein, expressed
LOC_Os02g06920.2	2	zinc finger, C3HC4 type, domain containing protein, expressed
LOC_Os02g07670.1	2	URED, putative, expressed
LOC_Os02g07760.1	2	aldehyde dehydrogenase, putative, expressed
LOC_Os02g08410.1	2	chorismate mutase, chloroplast precursor, putative, expressed
LOC_Os02g11750.1	2	RNA recognition motif containing protein, putative, expressed
LOC_Os02g12480.7	2	expressed protein
LOC_Os02g12890.2	2	cytochrome P450, putative, expressed
LOC_Os02g17350.1	2	VHS and GAT domain containing protein, expressed
LOC_Os02g19629.2	2	expressed protein
LOC_Os02g21190.2	2	expressed protein
LOC_Os02g21250.1	2	clathrin adaptor complex small chain domain containing protein, expressed
LOC_Os02g23930.2	2	expressed protein
LOC_Os02g25580.2	2	Sec1 family transport protein, putative, expressed
LOC_Os02g30210.2	2	OsFBK7 - F-box domain and kelch repeat containing protein, expressed
LOC_Os02g35900.1	2	thioredoxin, putative, expressed
LOC_Os02g37830.1	2	protein kinase domain containing protein, expressed
LOC_Os02g39730.1	2	expressed protein
LOC_Os02g40000.1	2	trafficking protein particle complex subunit, putative, expressed
LOC_Os02g40090.1	2	transporter-related, putative, expressed
LOC_Os02g40240.1	2	receptor kinase, putative, expressed
LOC_Os02g41550.1	2	FAD binding domain of DNA photolyase domain containing protein, expressed
LOC_Os02g42314.2	2	ubiquitin-conjugating enzyme, putative, expressed
LOC_Os02g43180.2	2	OsGrx_C3 - glutaredoxin subgroup I, expressed
LOC_Os02g44104.1	2	F-box family protein, putative, expressed
LOC_Os02g46720.1	2	ara54-like RING finger protein, putative, expressed
LOC_Os02g47180.2	2	WD repeat-containing protein, putative, expressed
LOC_Os02g47620.3	2	hydrolase, alpha/beta fold family domain containing protein, expressed
LOC_Os02g49870.2	2	expressed protein
LOC_Os02g51770.1	2	TLD family protein, putative, expressed
LOC_Os02g51840.3	2	expressed protein
LOC_Os02g54090.3	2	expressed protein
LOC_Os02g54120.4	2	CCR4-NOT transcription factor, putative, expressed
LOC_Os02g57510.3	2	SNARE domain containing protein, putative, expressed
LOC_Os02g58310.1	2	expressed protein
LOC_Os02g58580.2	2	cation efflux family protein, putative, expressed
LOC_Os03g01230.2	2	DNA-directed RNA polymerase II subunit RPB9, putative, expressed
LOC_Os03g04300.1	2	ankyrin repeat domain containing protein, expressed
LOC_Os03g04710.1	2	expressed protein
LOC_Os03g04710.2	2	expressed protein
LOC_Os03g04960.2	2	cysteinyl-tRNA synthetase, putative, expressed
LOC_Os03g05390.8	2	Citrate transporter protein, putative, expressed
LOC_Os03g06420.1	2	expressed protein
LOC_Os03g09280.3	2	gibberellin response modulator protein, putative, expressed
LOC_Os03g10080.4	2	expressed protein
LOC_Os03g11360.2	2	leucine rich repeat containing protein, expressed
LOC_Os03g13970.1	2	26S proteasome non-ATPase regulatory subunit 4, putative, expressed
LOC_Os03g14020.1	2	AGAP009131-PA, putative, expressed
LOC_Os03g16220.2	2	oxidoreductase, short chain dehydrogenase/reductase family domain containing protein, expressed
LOC_Os03g16369.2	2	retrotransposon protein, putative, unclassified, expressed
LOC_Os03g18310.1	2	6PF-2-K/Fru-2,6-P2ASE liver isozyme, putative, expressed
LOC_Os03g18454.1	2	gamma-interferon-inducible lysosomal thiol reductase precursor, putative, expressed
LOC_Os03g18540.4	2	expressed protein
LOC_Os03g19520.1	2	cyclin-related protein, putative, expressed
LOC_Os03g19760.2	2	HAD-superfamily hydrolase, subfamily IA, variant 3 containing protein, expressed
LOC_Os03g21600.1	2	expressed protein
LOC_Os03g23010.2	2	expressed protein
LOC_Os03g24460.2	2	aminotransferase domain containing protein, putative, expressed
LOC_Os03g24520.1	2	Mo25, putative, expressed
LOC_Os03g27320.2	2	steroid binding protein, putative, expressed
LOC_Os03g27320.1	2	steroid binding protein, putative, expressed
LOC_Os03g27350.3	2	cysteine protease ATG4, putative, expressed
LOC_Os03g29910.1	2	expressed protein
LOC_Os03g30519.2	2	expressed protein
LOC_Os03g31170.1	2	inosine-uridine preferring nucleoside hydrolase family protein, putative, expressed
LOC_Os03g31290.1	2	membrane-anchored ubiquitin-fold protein, putative, expressed
LOC_Os03g31290.2	2	membrane-anchored ubiquitin-fold protein, putative, expressed
LOC_Os03g37580.3	2	modifier of rudimentary protein, expressed
LOC_Os03g42820.1	2	LIM domain-containing protein, putative, expressed
LOC_Os03g46190.2	2	parafibromin, putative, expressed
LOC_Os03g46480.2	2	ranBP1 domain containing protein, expressed
LOC_Os03g46730.1	2	expressed protein
LOC_Os03g48450.4	2	SCARECROW, putative, expressed
LOC_Os03g49620.2	2	BRASSINOSTEROID INSENSITIVE 1-associated receptor kinase 1 precursor, putative, expressed
LOC_Os03g50090.3	2	transposon protein, putative, CACTA, En/Spm sub-class, expressed
LOC_Os03g50480.1	2	phosphoglucomutase, putative, expressed
LOC_Os03g50480.2	2	phosphoglucomutase, putative, expressed
LOC_Os03g51950.1	2	expressed protein
LOC_Os03g54000.1	2	oligopeptide transporter, putative, expressed
LOC_Os03g55640.1	2	OsSigP2 - Putative Type I Signal Peptidase homologue; employs a putative Ser/Lys catalytic dyad, expressed
LOC_Os03g56660.1	2	calmodulin binding protein, putative, expressed
LOC_Os03g57070.1	2	amine oxidase-related, putative, expressed
LOC_Os03g60790.1	2	heat shock protein DnaJ, putative, expressed
LOC_Os03g60950.2	2	expressed protein
LOC_Os03g61060.1	2	protein kinase domain containing protein, expressed
LOC_Os03g61060.2	2	protein kinase domain containing protein, expressed
LOC_Os03g62110.2	2	nicotinate phosphoribosyltransferase family domain containing protein, expressed
LOC_Os03g62580.2	2	vacuolar sorting protein, putative, expressed
LOC_Os03g62660.1	2	transposon protein, putative, unclassified, expressed
LOC_Os03g63870.1	2	expressed protein
LOC_Os03g64360.2	2	OsFBX113 - F-box domain containing protein, expressed
LOC_Os04g06790.2	2	2-aminoethanethiol dioxygenase, putative, expressed
LOC_Os04g18010.1	2	cleavage and polyadenylation specificity factor subunit 1, putative, expressed
LOC_Os04g28050.2	2	expressed protein
LOC_Os04g28234.3	2	Rf1, mitochondrial precursor, putative, expressed
LOC_Os04g32020.1	2	2-oxoglutarate dehydrogenase E1 component, mitochondrial precursor, putative, expressed
LOC_Os04g35570.1	2	Regulator of chromosome condensation domain containing protein, expressed
LOC_Os04g36620.1	2	hydrolase, alpha/beta fold family domain containing protein, expressed
LOC_Os04g36910.2	2	expressed protein
LOC_Os04g37630.2	2	mitochondrial carrier protein, putative, expressed
LOC_Os04g39560.1	2	expressed protein
LOC_Os04g42090.1	2	CPuORF7 - conserved peptide uORF-containing transcript, expressed
LOC_Os04g43050.4	2	Dicer, putative, expressed
LOC_Os04g44540.1	2	mitochondrial carrier protein, putative, expressed
LOC_Os04g45834.2	2	DUF584 domain containing protein, putative, expressed
LOC_Os04g46460.1	2	amino acid kinase, putative, expressed
LOC_Os04g47240.2	2	STE_MEKK_ste11_MAP3K.17 - STE kinases include homologs to sterile 7, sterile 11 and sterile 20 from yeast, expressed
LOC_Os04g47290.2	2	amine oxidase, putative, expressed
LOC_Os04g47550.2	2	expressed protein
LOC_Os04g48820.1	2	deoxyribonuclease tatD, putative, expressed
LOC_Os04g52690.1	2	AAA family ATPase, putative, expressed
LOC_Os04g53440.2	2	RNA recognition motif containing protein, putative, expressed
LOC_Os04g53540.4	2	homeobox and START domains containing protein, putative, expressed
LOC_Os04g55560.2	2	AP2 domain containing protein, expressed
LOC_Os04g56440.1	2	ENT domain containing protein, expressed
LOC_Os04g57700.2	2	expressed protein
LOC_Os04g57780.1	2	tetratricopeptide repeat domain containing protein, expressed
LOC_Os04g58060.1	2	methyltransferase, putative, expressed
LOC_Os04g59550.3	2	phosphate/phosphate translocator, putative, expressed
LOC_Os05g01040.4	2	serine/threonine-protein kinase, putative, expressed
LOC_Os05g01090.2	2	pex14, putative, expressed
LOC_Os05g01470.1	2	methionine S-methyltransferase, putative, expressed
LOC_Os05g01560.1	2	vacuolar ATP synthase, putative, expressed
LOC_Os05g03530.2	2	tetraspanin family protein, putative, expressed
LOC_Os05g03574.3	2	expressed protein
LOC_Os05g04220.2	2	nitrogen regulatory protein P-II, putative, expressed
LOC_Os05g04220.1	2	nitrogen regulatory protein P-II, putative, expressed
LOC_Os05g07260.2	2	phosphatidylinositolglycan-related, putative, expressed
LOC_Os05g07260.4	2	phosphatidylinositolglycan-related, putative, expressed
LOC_Os05g09380.2	2	AR791, putative, expressed
LOC_Os05g19280.1	2	expressed protein
LOC_Os05g24160.2	2	double-stranded RNA binding motif containing protein, expressed
LOC_Os05g24880.1	2	dehydrogenase, putative, expressed
LOC_Os05g25194.1	2	metal cation transporter, putative, expressed
LOC_Os05g25310.2	2	acyl-CoA synthetase protein, putative, expressed
LOC_Os05g26990.2	2	phospholipid-transporting ATPase 2, putative, expressed
LOC_Os05g28090.1	2	expressed protein
LOC_Os05g30920.1	2	OsFBX167 - F-box domain containing protein, expressed
LOC_Os05g31230.2	2	N-acetyltransferase ESCO1, putative, expressed
LOC_Os05g32270.1	2	AP2 domain containing protein, expressed
LOC_Os05g32600.1	2	cyclin-dependent kinase D-1, putative, expressed
LOC_Os05g34854.1	2	gibberellin 20 oxidase 2, putative, expressed
LOC_Os05g34880.1	2	zinc finger, C3HC4 type family protein, expressed
LOC_Os05g36070.1	2	signal peptide peptidase domain containing protein, expressed
LOC_Os05g38370.1	2	peptidyl-prolyl cis-trans isomerase, FKBP-type, putative, expressed
LOC_Os05g42010.1	2	TraB family protein, putative, expressed
LOC_Os05g46250.1	2	DUF1230 domain containing protein, expressed
LOC_Os05g48960.3	2	splicing factor U2AF, putative, expressed
LOC_Os05g49750.1	2	expressed protein
LOC_Os05g50220.1	2	pex14, putative, expressed
LOC_Os05g51380.1	2	expressed protein
LOC_Os06g01260.2	2	glutathione gamma-glutamylcysteinyltransferase 1, putative, expressed
LOC_Os06g04470.1	2	expressed protein
LOC_Os06g05120.2	2	expressed protein
LOC_Os06g05630.1	2	GDSL-like lipase/acylhydrolase, putative, expressed
LOC_Os06g05804.1	2	trafficking protein particle complex subunit 4, putative, expressed
LOC_Os06g06600.2	2	OsFBX187 - F-box domain containing protein, expressed
LOC_Os06g11020.1	2	tic22-like family domain containing protein, expressed
LOC_Os06g13100.1	2	CREG1 precursor, putative, expressed
LOC_Os06g14324.1	2	caleosin related protein, putative, expressed
LOC_Os06g16919.4	2	expressed protein
LOC_Os06g21470.1	2	expressed protein
LOC_Os06g22380.3	2	expressed protein
LOC_Os06g27760.1	2	peptide methionine sulfoxide reductase msrB, putative, expressed
LOC_Os06g29020.1	2	retrotransposon protein, putative, unclassified, expressed
LOC_Os06g29310.2	2	ulp1 protease family protein, putative, expressed
LOC_Os06g29460.3	2	expressed protein
LOC_Os06g29804.1	2	expressed protein
LOC_Os06g29810.1	2	lectin protein kinase family protein, putative, expressed
LOC_Os06g33340.3	2	expressed protein
LOC_Os06g37430.2	2	expressed protein
LOC_Os06g42060.1	2	expressed protein
LOC_Os06g42430.1	2	expressed protein
LOC_Os06g47580.2	2	REV1, putative, expressed
LOC_Os06g50520.1	2	expressed protein
LOC_Os06g51240.1	2	expressed protein
LOC_Os07g05610.2	2	zinc ion binding protein, putative, expressed
LOC_Os07g06740.3	2	CAMK_CAMK_like.31 - CAMK includes calcium/calmodulin depedent protein kinases, expressed
LOC_Os07g07030.3	2	expressed protein
LOC_Os07g09060.1	2	aldehyde dehydrogenase, putative, expressed
LOC_Os07g15959.2	2	expressed protein
LOC_Os07g18250.2	2	expressed protein
LOC_Os07g22494.4	2	expressed protein
LOC_Os07g23520.2	2	expressed protein
LOC_Os07g27300.1	2	RNA-binding protein Luc7-like, putative, expressed
LOC_Os07g27760.1	2	expressed protein
LOC_Os07g30100.1	2	RIN3, putative, expressed
LOC_Os07g33350.1	2	hsp20/alpha crystallin family protein, putative, expressed
LOC_Os07g35720.1	2	expressed protein
LOC_Os07g36090.3	2	ribosomal protein L28 protein, putative, expressed
LOC_Os07g37830.2	2	peptidyl-prolyl cis-trans isomerase CYP37, chloroplast precursor, putative, expressed
LOC_Os07g39780.2	2	SUMO-activating enzyme subunit 2, putative, expressed
LOC_Os07g42260.1	2	peptidase, T1 family, putative, expressed
LOC_Os07g42400.2	2	transposon protein, putative, unclassified, expressed
LOC_Os07g44050.2	2	expressed protein
LOC_Os07g44610.4	2	pyrrolidone-carboxylate peptidase, putative, expressed
LOC_Os07g46390.1	2	TRAF-type zinc finger domain-containing protein 1, putative, expressed
LOC_Os07g46500.1	2	ankyrin repeat domain containing protein, putative, expressed
LOC_Os07g46700.3	2	zinc finger, RING-type, putative, expressed
LOC_Os07g48490.2	2	stress responsive protein, putative, expressed
LOC_Os07g48880.1	2	importin subunit alpha-1b, putative, expressed
LOC_Os07g49380.1	2	PWWP domain containing protein, expressed
LOC_Os08g01360.1	2	RING finger protein 13, putative, expressed
LOC_Os08g02130.2	2	RNA recognition motif containing protein, putative, expressed
LOC_Os08g04920.1	2	OsDegp11 - Putative Deg protease homologue, expressed
LOC_Os08g05910.2	2	peptide transporter PTR2, putative, expressed
LOC_Os08g06344.2	2	RNA HELICASE PRP5
LOC_Os08g06360.1	2	THO complex subunit 7, putative, expressed
LOC_Os08g08200.1	2	mRNA cap guanine-N7 methyltransferase 1, putative, expressed
LOC_Os08g11220.2	2	expressed protein
LOC_Os08g12449.6	2	expressed protein
LOC_Os08g12449.5	2	expressed protein
LOC_Os08g15444.1	2	expressed protein
LOC_Os08g19610.1	2	peptidyl-prolyl cis-trans isomerase, putative, expressed
LOC_Os08g22354.1	2	polyadenylate-binding protein, putative, expressed
LOC_Os08g27580.2	2	expressed protein
LOC_Os08g31470.1	2	peptidase, trypsin-like serine and cysteine proteases, putative, expressed
LOC_Os08g32620.1	2	ES43 protein, putative, expressed
LOC_Os08g33380.1	2	expressed protein
LOC_Os08g33850.2	2	nucleoside-triphosphatase, putative, expressed
LOC_Os08g36420.2	2	metal cation transporter, putative, expressed
LOC_Os08g40900.2	2	auxin response factor, putative, expressed
LOC_Os08g41210.1	2	expressed protein
LOC_Os08g41460.1	2	expressed protein
LOC_Os08g43560.1	2	OsAPx4 - Peroxisomal Ascorbate Peroxidase encoding gene 5,8,9, expressed
LOC_Os08g44860.6	2	aminopeptidase, putative, expressed
LOC_Os08g45240.1	2	RNA recognition motif containing protein, putative, expressed
LOC_Os09g01600.3	2	expressed protein
LOC_Os09g02400.4	2	RNA-binding region RNP-1, putative, expressed
LOC_Os09g06499.1	2	sulfate transporter 4.1, chloroplast precursor, putative, expressed
LOC_Os09g06634.1	2	transposon protein, putative, Pong sub-class, expressed
LOC_Os09g07660.1	2	ELMO/CED-12 family protein, putative, expressed
LOC_Os09g10710.2	2	R-interacting factor 1, putative, expressed
LOC_Os09g19820.1	2	aminopeptidase, putative, expressed
LOC_Os09g19820.2	2	aminopeptidase, putative, expressed
LOC_Os09g23070.2	2	malonyl-CoA decarboxylase, mitochondrial precursor, putative, expressed
LOC_Os09g25410.1	2	expressed protein
LOC_Os09g26420.1	2	AP2 domain containing protein, expressed
LOC_Os09g27080.1	2	growth regulator related protein, putative, expressed
LOC_Os09g27690.5	2	expressed protein
LOC_Os09g28480.1	2	expressed protein
LOC_Os09g28590.2	2	AGAP010609-PA, putative, expressed
LOC_Os09g30120.1	2	CSLE1 - cellulose synthase-like family E, expressed
LOC_Os09g33680.1	2	Os9bglu31 - beta-glucosidase, dhurrinase, similar to G. max hydroxyisourate hydrolase, expressed
LOC_Os09g35920.2	2	mediator of RNA polymerase II transcription subunit 10, putative, expressed
LOC_Os09g38500.1	2	mitochondrial glycoprotein, putative, expressed
LOC_Os09g38550.1	2	protein phosphatase 2C, putative, expressed
LOC_Os10g07450.1	2	expressed protein
LOC_Os10g16640.1	2	expressed protein
LOC_Os10g20310.3	2	thioredoxin fold, putative, expressed
LOC_Os10g25570.3	2	expressed protein
LOC_Os10g26050.2	2	methionyl-tRNA synthetase, putative, expressed
LOC_Os10g28030.2	2	OsPOP22 - Putative Prolyl Oligopeptidase homologue, expressed
LOC_Os10g29650.3	2	retrotransposon protein, putative, unclassified, expressed
LOC_Os10g33290.1	2	tetratricopeptide repeat domain containing protein, expressed
LOC_Os10g33840.2	2	expressed protein
LOC_Os10g34614.1	2	csAtPR5, putative, expressed
LOC_Os10g39010.1	2	TKL_IRAK_CrRLK1L-1.16 - The CrRLK1L-1 subfamily has homology to the CrRLK1L homolog, expressed
LOC_Os10g39460.2	2	selenium-binding protein-like, putative, expressed
LOC_Os10g42630.1	2	expressed protein
LOC_Os10g42730.3	2	expressed protein
LOC_Os10g42870.1	2	peptide transporter PTR2, putative, expressed
LOC_Os10g42950.1	2	cyclin-dependent kinase E-1, putative, expressed
LOC_Os11g01200.1	2	senescence-induced receptor-like serine/threonine-protein kinase precursor, putative, expressed
LOC_Os11g06220.1	2	expressed protein
LOC_Os11g12270.2	2	expressed protein
LOC_Os11g14570.1	2	expressed protein
LOC_Os11g16290.1	2	NIN, putative, expressed
LOC_Os11g16330.1	2	expressed protein
LOC_Os11g48090.5	2	helicase conserved C-terminal domain containing protein, expressed
LOC_Os12g03070.4	2	FHA domain containing protein, putative, expressed
LOC_Os12g04934.1	2	GIY-YIG catalytic domain containing protein, putative, expressed
LOC_Os12g06510.3	2	calcineurin B, putative, expressed
LOC_Os12g06740.1	2	OsFBX440 - F-box domain containing protein, expressed
LOC_Os12g09550.2	2	expressed protein
LOC_Os12g15222.1	2	expressed protein
LOC_Os12g18130.2	2	expressed protein
LOC_Os12g18729.1	2	expressed protein
LOC_Os12g25494.2	2	transposon protein, putative, unclassified, expressed
LOC_Os12g25700.1	2	UDP-glucose 6-dehydrogenase, putative, expressed
LOC_Os12g37560.1	2	phospholipase C, putative, expressed
LOC_Os12g39370.1	2	expressed protein
LOC_Os12g44000.1	2	ubiquitin-conjugating enzyme E2 W, putative, expressed
LOC_Os12g44330.1	2	serine/threonine-protein kinase PRP4, putative, expressed
LOC_Os12g44360.1	2	sodium/hydrogen exchanger 7, putative, expressed
LOC_Os12g44380.3	2	sucrose transporter, putativ, expressed
ChrUn.fgenesh.mRNA.96	2
LOC_Os01g01040.1	3	expressed protein
LOC_Os01g01040.2	3	expressed protein
LOC_Os01g01150.3	3	RNA recognition motif, putative, expressed
LOC_Os01g03914.1	3	cation efflux family protein, putative, expressed
LOC_Os01g11580.2	3	bromodomain containing protein, expressed
LOC_Os01g12530.6	3	smr domain containing protein, expressed
LOC_Os01g12730.1	3	ras-related protein, putative, expressed
LOC_Os01g14932.2	3	NAK-like ser/thr protein kinase, putative, expressed
LOC_Os01g17396.1	3	expressed protein
LOC_Os01g18800.1	3	CAMK_KIN1/SNF1/Nim1_like.9 - CAMK includes calcium/calmodulin depedent protein kinases, expressed
LOC_Os01g25330.1	3	SAC9, putative, expressed
LOC_Os01g26130.1	3	expressed protein
LOC_Os01g27020.4	3	transposon protein, putative, unclassified, expressed
LOC_Os01g31360.6	3	expressed protein
LOC_Os01g32660.1	3	STE_MEK_ste7_MAP2K.2 - STE kinases include homologs to sterile 7, sterile 11 and sterile 20 from yeast, expressed
LOC_Os01g35580.4	3	expressed protein
LOC_Os01g37560.1	3	chaperone protein dnaJ 49, putative, expressed
LOC_Os01g37690.1	3	sodium/calcium exchanger protein, putative, expressed
LOC_Os01g40630.1	3	uncharacterized protein PA4923, putative, expressed
LOC_Os01g40670.1	3	single myb histone, putative, expressed
LOC_Os01g42700.2	3	expressed protein
LOC_Os01g43870.4	3	NLI interacting factor-like phosphatase, putative, expressed
LOC_Os01g45880.3	3	retrotransposon protein, putative, unclassified, expressed
LOC_Os01g46926.1	3	ubiquitin-conjugating enzyme, putative, expressed
LOC_Os01g50849.1	3	expressed protein
LOC_Os01g52810.1	3	expressed protein
LOC_Os01g55360.1	3	phosphatidate cytidylyltransferase, putative, expressed
LOC_Os01g55890.1	3	amino acid kinase, putative, expressed
LOC_Os01g61670.1	3	ureidoglycolate hydrolase, putative, expressed
LOC_Os01g64030.1	3	OsFBL5 - F-box domain and LRR containing protein, expressed
LOC_Os01g64350.1	3	expressed protein
LOC_Os01g64520.1	3	uricase, putative, expressed
LOC_Os01g64660.2	3	fructose-1,6-bisphosphatase, putative, expressed
LOC_Os01g66190.1	3	expressed protein
LOC_Os01g67490.3	3	OTU-like cysteine protease family protein, putative, expressed
LOC_Os01g68860.1	3	zinc finger C-x8-C-x5-C-x3-H type family protein, expressed
LOC_Os01g69920.1	3	histidine kinase, putative, expressed
LOC_Os01g73000.1	3	copine, putative, expressed
LOC_Os01g73234.1	3	thioredoxin, putative, expressed
LOC_Os01g73910.2	3	peptidase, putative, expressed
LOC_Os01g74310.5	3	expressed protein
LOC_Os02g01150.3	3	erythronate-4-phosphate dehydrogenase domain containing protein, expressed
LOC_Os02g01230.2	3	ribosomal protein, putative, expressed
LOC_Os02g01340.2	3	ferredoxin--NADP reductase, chloroplast precursor, putative, expressed
LOC_Os02g02830.1	3	ubiquitin-conjugating enzyme, putative, expressed
LOC_Os02g03040.3	3	RNA recognition motif containing protein, expressed
LOC_Os02g03260.2	3	3-isopropylmalate dehydratase large subunit 2, putative, expressed
LOC_Os02g04450.1	3	plant-specific domain TIGR01589 family protein, putative, expressed
LOC_Os02g04710.1	3	cycloartenol synthase, putative, expressed
LOC_Os02g04710.2	3	cycloartenol synthase, putative, expressed
LOC_Os02g06170.1	3	expressed protein
LOC_Os02g06920.1	3	zinc finger, C3HC4 type, domain containing protein, expressed
LOC_Os02g07450.2	3	core histone H2A/H2B/H3/H4, putative, expressed
LOC_Os02g08120.2	3	calmodulin binding protein, putative, expressed
LOC_Os02g09890.1	3	protein kinase PKN/PRK1, effector, putative, expressed
LOC_Os02g12480.4	3	expressed protein
LOC_Os02g12490.3	3	expressed protein
LOC_Os02g15880.3	3	CPuORF16 - conserved peptide uORF-containing transcript, expressed
LOC_Os02g17292.2	3	retrotransposon protein, putative, unclassified, expressed
LOC_Os02g19220.2	3	expressed protein
LOC_Os02g20934.2	3	expressed protein
LOC_Os02g21250.2	3	clathrin adaptor complex small chain domain containing protein, expressed
LOC_Os02g21880.1	3	coiled-coil domain-containing protein, putative, expressed
LOC_Os02g29550.2	3	AP2 domain containing protein, expressed
LOC_Os02g34470.1	3	expressed protein
LOC_Os02g35190.2	3	chloride channel protein, putative, expressed
LOC_Os02g35470.4	3	calmodulin binding protein, putative, expressed
LOC_Os02g40870.2	3	phosphatidylinositol N-acetylglucosaminyltransferase subunit C, putative, expressed
LOC_Os02g42290.3	3	OsClp3 - Putative Clp protease homologue, expressed
LOC_Os02g42590.1	3	WD-40 repeat family protein, putative, expressed
LOC_Os02g43850.1	3	serine esterase family protein, putative, expressed
LOC_Os02g48900.2	3	aspartic proteinase nepenthesin-1 precursor, putative, expressed
LOC_Os02g49700.1	3	homeobox associated leucine zipper, putative, expressed
LOC_Os02g49840.1	3	OsMADS57 - MADS-box family gene with MIKCc type-box, expressed
LOC_Os02g50760.1	3	heat shock protein DnaJ, putative, expressed
LOC_Os02g53330.2	3	1-aminocyclopropane-1-carboxylate deaminase, putative, expressed
LOC_Os02g53700.1	3	DENN domain containing protein, expressed
LOC_Os02g55670.3	3	expressed protein
LOC_Os02g55770.7	3	expressed protein
LOC_Os02g57290.2	3	cytochrome P450, putative, expressed
LOC_Os02g57410.2	3	OTU-like cysteine protease family protein, putative, expressed
LOC_Os03g01130.2	3	ethylene-responsive element-binding protein, putative, expressed
LOC_Os03g01730.5	3	expressed protein
LOC_Os03g01940.3	3	expressed protein
LOC_Os03g03920.1	3	Ubiquitin family domain containing protein, expressed
LOC_Os03g05800.1	3	expressed protein
LOC_Os03g06440.2	3	RNA helicase SDE3, putative, expressed
LOC_Os03g07480.2	3	sucrose transporter, putativ, expressed
LOC_Os03g07750.2	3	expressed protein
LOC_Os03g11520.2	3	expressed protein
LOC_Os03g12064.3	3	expressed protein
LOC_Os03g12160.1	3	leucine-rich repeat family protein, putative, expressed
LOC_Os03g15080.1	3	expressed protein
LOC_Os03g15730.1	3	S-RNase-binding protein, putative, expressed
LOC_Os03g16120.1	3	myosin heavy chain-related, putative, expressed
LOC_Os03g17570.4	3	response regulator receiver domain containing protein, expressed
LOC_Os03g17570.3	3	response regulator receiver domain containing protein, expressed
LOC_Os03g17570.2	3	response regulator receiver domain containing protein, expressed
LOC_Os03g18200.1	3	heat shock protein DnaJ, putative, expressed
LOC_Os03g18720.1	3	RNA recognition motif containing protein, putative, expressed
LOC_Os03g21680.1	3	phospholipid-transporting ATPase, putative, expressed
LOC_Os03g22610.1	3	peptidyl-tRNA hydrolase, mitochondrial precursor protein, putative, expressed
LOC_Os03g27460.3	3	heat shock protein DnaJ, putative, expressed
LOC_Os03g30430.1	3	nitrilase-associated protein, putative, expressed
LOC_Os03g35849.2	3	expressed protein
LOC_Os03g39740.2	3	expressed protein
LOC_Os03g43390.1	3	F-box/LRR domain containing protein, putative, expressed
LOC_Os03g44450.2	3	expressed protein
LOC_Os03g46440.3	3	BTBA4 - Bric-a-Brac,Tramtrack, Broad Complex BTB domain with Ankyrin repeat region, expressed
LOC_Os03g47790.1	3	transposon protein, putative, unclassified, expressed
LOC_Os03g48000.1	3	CorA-like magnesium transporter protein, putative, expressed
LOC_Os03g48000.3	3	CorA-like magnesium transporter protein, putative, expressed
LOC_Os03g52690.3	3	CBS domain containing membrane protein, putative, expressed
LOC_Os03g53140.3	3	protein transport protein Sec23B, putative, expressed
LOC_Os03g55990.2	3	homeobox domain containing protein, expressed
LOC_Os03g55990.3	3	homeobox domain containing protein, expressed
LOC_Os03g56310.1	3	5-nucleotidase domain-containing protein, putative, expressed
LOC_Os03g57580.3	3	expressed protein
LOC_Os03g58690.1	3	expressed protein
LOC_Os03g58780.1	3	expressed protein
LOC_Os03g61200.1	3	expressed protein
LOC_Os03g61570.2	3	expressed protein
LOC_Os03g62730.2	3	transposon protein, putative, unclassified, expressed
LOC_Os03g64250.6	3	expressed protein
LOC_Os04g08350.2	3	cysteine synthase, chloroplast/chromoplast precursor, putative, expressed
LOC_Os04g14130.3	3	pentatricopeptide, putative, expressed
LOC_Os04g14450.1	3	pentatricopeptide, putative, expressed
LOC_Os04g20810.2	3	receptor protein kinase, putative, expressed
LOC_Os04g24410.2	3	kinesin heavy chain isolog, putative, expressed
LOC_Os04g26920.3	3	oxidoreductase, aldo/keto reductase family protein, putative, expressed
LOC_Os04g28480.1	3	retrotransposon protein, putative, unclassified, expressed
LOC_Os04g28480.2	3	retrotransposon protein, putative, unclassified, expressed
LOC_Os04g33030.1	3	protein binding protein, putative, expressed
LOC_Os04g33080.1	3	protein phosphatase 2C, putative, expressed
LOC_Os04g36910.1	3	expressed protein
LOC_Os04g37920.6	3	FAD binding domain of DNA photolyase domain containing protein, expressed
LOC_Os04g38610.2	3	RAN guanine nucleotide release factor, putative, expressed
LOC_Os04g38940.1	3	integral membrane protein, putative, expressed
LOC_Os04g40880.3	3	nucleotide-binding protein 1, putative, expressed
LOC_Os04g43390.1	3	Os4bglu16 - monolignol beta-glucoside homologue, expressed
LOC_Os04g43390.2	3	Os4bglu16 - monolignol beta-glucoside homologue, expressed
LOC_Os04g47190.2	3	aminotransferase domain containing protein, putative, expressed
LOC_Os04g48820.2	3	deoxyribonuclease tatD, putative, expressed
LOC_Os04g51940.2	3	YT521-B, putative, expressed
LOC_Os04g52040.1	3	TNP1, putative, expressed
LOC_Os04g54800.1	3	shikimate kinase, putative, expressed
LOC_Os04g56640.3	3	mediator of RNA polymerase II transcription subunit 7, putative, expressed
LOC_Os04g57230.1	3	regulatory protein RecX family protein, putative, expressed
LOC_Os04g57300.1	3	phosphatidylinositol 3- and 4-kinase family protein, putative, expressed
LOC_Os04g57320.1	3	immutans protein, putative, expressed
LOC_Os04g59610.3	3	expressed protein
LOC_Os04g59610.2	3	expressed protein
LOC_Os05g01040.1	3	serine/threonine-protein kinase, putative, expressed
LOC_Os05g02010.2	3	expressed protein
LOC_Os05g02010.1	3	expressed protein
LOC_Os05g02990.1	3	expressed protein
LOC_Os05g05460.1	3	EF hand family protein, putative, expressed
LOC_Os05g06690.2	3	HECT-domain domain containing protein, expressed
LOC_Os05g08570.2	3	OsIAA15 - Auxin-responsive Aux/IAA gene family member, expressed
LOC_Os05g12300.1	3	expressed protein
LOC_Os05g18604.1	3	OsSCP28 - Putative Serine Carboxypeptidase homologue, expressed
LOC_Os05g19470.1	3	expressed protein
LOC_Os05g23530.1	3	expressed protein
LOC_Os05g27880.2	3	BBF1 - 2 Bric-a-Brac, Tramtrack, Broad Complex BTB domains with a F5/8 type C discoidin domain, expressed
LOC_Os05g32270.2	3	AP2 domain containing protein, expressed
LOC_Os05g34220.2	3	vrga1, putative, expressed
LOC_Os05g36110.1	3	protein of unknown function DUF502 domain containing protein, expressed
LOC_Os05g37470.3	3	transmembrane amino acid transporter protein, putative, expressed
LOC_Os05g38630.1	3	ras-related protein, putative, expressed
LOC_Os05g41190.1	3	expressed protein
LOC_Os05g44020.4	3	acetyltransferase, GNAT family, putative, expressed
LOC_Os05g44290.1	3	protein kinase domain containing protein, expressed
LOC_Os05g44800.3	3	expressed protein
LOC_Os05g45750.1	3	ATP-dependent Clp protease ATP-binding subunit clpX, putative, expressed
LOC_Os05g46720.1	3	phosphatidylinositol transfer, putative, expressed
LOC_Os05g48500.1	3	expressed protein
LOC_Os05g48800.1	3	drought induced 19 protein, putative, expressed
LOC_Os05g51380.2	3	expressed protein
LOC_Os05g51560.1	3	CK1_CaseinKinase_1.8 - CK1 includes the casein kinase 1 kinases, expressed
LOC_Os06g01260.1	3	glutathione gamma-glutamylcysteinyltransferase 1, putative, expressed
LOC_Os06g01304.1	3	spotted leaf 11, putative, expressed
LOC_Os06g01630.1	3	2-oxo acid dehydrogenases acyltransferase domain containing protein, expressed
LOC_Os06g03690.1	3	RNA recognition motif containing protein, putative, expressed
LOC_Os06g04660.2	3	oxidoreductase, 2OG-Fe oxygenase family protein, putative, expressed
LOC_Os06g05870.2	3	dual specificity protein phosphatase, putative, expressed
LOC_Os06g06014.1	3	expressed protein
LOC_Os06g06040.1	3	expressed protein
LOC_Os06g09610.2	3	peroxiredoxin, putative, expressed
LOC_Os06g09890.4	3	smr domain containing protein, expressed
LOC_Os06g09910.2	3	phosphopantothenoylcysteine decarboxylase, putative, expressed
LOC_Os06g09910.1	3	phosphopantothenoylcysteine decarboxylase, putative, expressed
LOC_Os06g10430.2	3	protein of unknown function DUF1296 domain containing protein, expressed
LOC_Os06g11440.3	3	transposon protein, putative, Mutator sub-class, expressed
LOC_Os06g19470.1	3	WW domain containing protein, expressed
LOC_Os06g19990.1	3	GPI-anchored protein, putative, expressed
LOC_Os06g19990.4	3	GPI-anchored protein, putative, expressed
LOC_Os06g20920.2	3	SAM dependent carboxyl methyltransferase, putative, expressed
LOC_Os06g29460.2	3	expressed protein
LOC_Os06g39140.1	3	hemoglobin-like protein HbO, putative, expressed
LOC_Os06g40200.1	3	calcium-binding mitochondrial carrier CBG00135, putative, expressed
LOC_Os06g43660.2	3	inorganic H+ pyrophosphatase, putative, expressed
LOC_Os06g44620.1	3	AMP-binding domain containing protein, expressed
LOC_Os06g46310.2	3	metal transporter Nramp6, putative, expressed
LOC_Os06g46770.6	3	ubiquitin family protein, putative, expressed
LOC_Os06g47350.2	3	RNA polymerase I specific transcription initiation factor RRN3 family protein, putative, expressed
LOC_Os06g48320.1	3	EDR2, putative, expressed
LOC_Os06g49090.1	3	transposon protein, putative, unclassified, expressed
LOC_Os06g49740.1	3	pre-mRNA-splicing factor syf2, putative, expressed
LOC_Os06g50380.2	3	protein phosphatase 2C, putative, expressed
LOC_Os07g04700.5	3	MYB family transcription factor, putative, expressed
LOC_Os07g07194.2	3	MAC/Perforin domain containing protein, putative, expressed
LOC_Os07g07580.1	3	ROOT HAIRLESS 1, putative, expressed
LOC_Os07g08120.2	3	BTBT2 - Bric-a-Brac, Tramtrack, Broad Complex BTB domain with tetratricopeptide repeats, expressed
LOC_Os07g10600.1	3	cycloartenol-C-24-methyltransferase 1, putative, expressed
LOC_Os07g12140.1	3	PPR repeat domain containing protein, putative, expressed
LOC_Os07g13234.2	3	expressed protein
LOC_Os07g13270.1	3	SNF7 domain containing protein, putative, expressed
LOC_Os07g14530.3	3	PPR repeat containing protein, expressed
LOC_Os07g23550.2	3	expressed protein
LOC_Os07g23790.7	3	expressed protein
LOC_Os07g28260.1	3	expressed protein
LOC_Os07g28610.2	3	expressed protein
LOC_Os07g29640.3	3	expressed protein
LOC_Os07g31460.2	3	peptide-Nasparagine amidase, putative, expressed
LOC_Os07g33350.2	3	hsp20/alpha crystallin family protein, putative, expressed
LOC_Os07g37800.2	3	bromodomain domain containing protein, expressed
LOC_Os07g40790.2	3	COBW domain containing protein, putative, expressed
LOC_Os07g48880.2	3	importin subunit alpha-1b, putative, expressed
LOC_Os07g49330.3	3	phospholipase C, putative, expressed
LOC_Os07g49460.2	3	response regulator receiver domain containing protein, expressed
LOC_Os08g01320.2	3	C3-BTB1 - Bric-a-Brac, Tramtrack, Broad Complex BTB domain with C3 subfamily conserved sequence, expressed
LOC_Os08g05510.2	3	MYB family transcription factor, putative, expressed
LOC_Os08g08120.3	3	B-box zinc finger family protein, putative, expressed
LOC_Os08g08586.1	3	expressed protein
LOC_Os08g17294.2	3	PSF3 - Putative GINS complex subunit, expressed
LOC_Os08g27580.1	3	expressed protein
LOC_Os08g28690.2	3	expressed protein
LOC_Os08g31410.2	3	sulfate transporter, putative, expressed
LOC_Os08g32630.1	3	FAD dependent oxidoreductase, putative, expressed
LOC_Os08g33120.2	3	RNA recognition motif containing protein, putative, expressed
LOC_Os08g35000.1	3	ARID/BRIGHT DNA-binding domain containing protein, expressed
LOC_Os08g37260.2	3	expressed protein
LOC_Os08g39960.1	3	3-oxoacyl-reductase, chloroplast precursor, putative, expressed
LOC_Os08g41010.6	3	zinc finger family protein, putative, expressed
LOC_Os08g42310.1	3	expressed protein
LOC_Os08g44400.1	3	glutathione S-transferase, N-terminal domain containing protein, expressed
LOC_Os09g02400.1	3	RNA-binding region RNP-1, putative, expressed
LOC_Os09g04300.2	3	expressed protein
LOC_Os09g05020.1	3	tyrosine phosphatase family protein, putative, expressed
LOC_Os09g08390.2	3	CRAL/TRIO domain containing protein, expressed
LOC_Os09g16910.1	3	cysteine desulfurase 1, mitochondrial precursor, putative, expressed
LOC_Os09g22280.2	3	expressed protein
LOC_Os09g23070.1	3	malonyl-CoA decarboxylase, mitochondrial precursor, putative, expressed
LOC_Os09g25934.1	3	expressed protein
LOC_Os09g31514.1	3	dihydroflavonol-4-reductase, putative, expressed
LOC_Os09g38790.1	3	ZOS9-19 - C2H2 zinc finger protein, expressed
LOC_Os10g14180.1	3	expressed protein
LOC_Os10g22430.1	3	gibberellin response modulator protein, putative, expressed
LOC_Os10g25360.1	3	signal peptide peptidase domain containing protein, expressed
LOC_Os10g32520.3	3	expressed protein
LOC_Os10g39010.4	3	TKL_IRAK_CrRLK1L-1.16 - The CrRLK1L-1 subfamily has homology to the CrRLK1L homolog, expressed
LOC_Os10g39200.1	3	expressed protein
LOC_Os10g41190.1	3	transporter family protein, putative, expressed
LOC_Os10g42710.2	3	RCD1, putative, expressed
LOC_Os11g01490.1	3	outer membrane protein, OMP85 family, putative, expressed
LOC_Os11g09979.1	3	expressed protein
LOC_Os11g14544.6	3	expressed protein
LOC_Os11g14570.2	3	expressed protein
LOC_Os11g26890.1	3	expressed protein
LOC_Os11g28300.1	3	uncharacterized protein family UPF0016 domain containing protein, expressed
LOC_Os11g29850.1	3	ABC transporter, ATP-binding protein, putative, expressed
LOC_Os11g31470.1	3	expressed protein
LOC_Os11g37070.2	3	expressed protein
LOC_Os11g46300.1	3	expressed protein
LOC_Os12g02690.3	3	expressed protein
LOC_Os12g03899.2	3	major facilitator superfamily antiporter, putative, expressed
LOC_Os12g04934.2	3	GIY-YIG catalytic domain containing protein, putative, expressed
LOC_Os12g16350.4	3	enoyl-CoA hydratase/isomerase family protein, putative, expressed
LOC_Os12g16350.12	3	LOC_Os12g16350.12 enoyl-CoA hydratase/isomerase family protein, putative, expressed
LOC_Os12g18374.2	3	NB-ARC domain containing protein, expressed
LOC_Os12g32630.1	3	OsFBX448 - F-box domain containing protein, expressed
LOC_Os12g34990.3	3	hydrolase, putative, expressed
LOC_Os12g37320.2	3	lipoxygenase 2.2, chloroplast precursor, putative, expressed
LOC_Os12g37430.2	3	PAPA-1-like conserved region family protein, expressed
LOC_Os12g37960.1	3	diaminopimelate epimerase, chloroplast precursor, putative, expressed
LOC_Os12g39620.4	3	disease resistance protein, putative, expressed
LOC_Os12g41920.1	3	single myb histone, putative, expressed
LOC_Os01g01070.3	4	expressed protein
LOC_Os01g05070.1	4	expressed protein
LOC_Os01g10010.2	4	prenylated rab acceptor, putative, expressed
LOC_Os01g12810.5	4	retrotransposon protein, putative, unclassified, expressed
LOC_Os01g14370.2	4	histone acetyltransferase HAC5, putative, expressed
LOC_Os01g16890.2	4	ribosomal protein L7Ae, putative, expressed
LOC_Os01g16890.1	4	ribosomal protein L7Ae, putative, expressed
LOC_Os01g16970.3	4	glucosidase II beta subunit-like domain containing protein, expressed
LOC_Os01g17060.2	4	expressed protein
LOC_Os01g18630.2	4	aspartic proteinase oryzasin-1 precursor, putative, expressed
LOC_Os01g20900.3	4	OsWAK4 - OsWAK receptor-like cytoplasmic kinase OsWAK-RLCK, expressed
LOC_Os01g24690.2	4	60S ribosomal protein L23A, putative, expressed
LOC_Os01g26130.4	4	expressed protein
LOC_Os01g28690.2	4	nucleoporin autopeptidase domain containing protein, expressed
LOC_Os01g28989.3	4	expressed protein
LOC_Os01g31770.2	4	oxidoreductase, 2OG-Fe oxygenase family protein, putative, expressed
LOC_Os01g32730.2	4	tetratricopeptide repeat containing protein, putative, expressed
LOC_Os01g33540.1	4	transposon protein, putative, unclassified, expressed
LOC_Os01g33800.2	4	heat shock protein DnaJ, putative, expressed
LOC_Os01g34200.2	4	AATF, putative, expressed
LOC_Os01g40050.1	4	peptidyl-prolyl cis-trans isomerase, putative, expressed
LOC_Os01g41010.1	4	DUF581 domain containing protein, expressed
LOC_Os01g42490.2	4	endonuclease/exonuclease/phosphatase family domain containing protein, expressed
LOC_Os01g42950.2	4	protein kinase family protein, putative, expressed
LOC_Os01g49010.1	4	ORC4 - Putative origin recognition complex subunit 4, expressed
LOC_Os01g51154.3	4	single myb histone, putative, expressed
LOC_Os01g51630.2	4	XIE, putative, expressed
LOC_Os01g53930.2	4	hexokinase, putative, expressed
LOC_Os01g56520.2	4	double-stranded RNA binding motif containing protein, expressed
LOC_Os01g57550.2	4	nodulation protein-related, putative, expressed
LOC_Os01g59910.2	4	OsFBX29 - F-box domain containing protein, expressed
LOC_Os01g60230.3	4	auxin efflux carrier component, putative, expressed
LOC_Os01g61670.3	4	ureidoglycolate hydrolase, putative, expressed
LOC_Os01g62370.2	4	ENTH domain containing protein, expressed
LOC_Os01g63780.2	4	nsp1-like C-terminal region family protein, expressed
LOC_Os01g64170.2	4	glycosyl hydrolases family 17, putative, expressed
LOC_Os01g64520.2	4	uricase, putative, expressed
LOC_Os01g68860.2	4	zinc finger C-x8-C-x5-C-x3-H type family protein, expressed
LOC_Os01g69110.2	4	expressed protein
LOC_Os01g69130.2	4	dynamin family protein, putative, expressed
LOC_Os01g69920.2	4	histidine kinase, putative, expressed
LOC_Os01g70270.4	4	auxin response factor, putative, expressed
LOC_Os01g70720.1	4	expressed protein
LOC_Os01g72210.2	4	early-responsive to dehydration protein-related, putative, expressed
LOC_Os01g74520.2	4	methyltransferase domain containing protein, putative, expressed
LOC_Os02g03100.1	4	oxidoreductase, aldo/keto reductase family protein, putative, expressed
LOC_Os02g04420.2	4	expressed protein
LOC_Os02g07450.1	4	core histone H2A/H2B/H3/H4, putative, expressed
LOC_Os02g11750.3	4	RNA recognition motif containing protein, putative, expressed
LOC_Os02g14059.2	4	ribosomal protein L5, putative, expressed
LOC_Os02g17350.2	4	VHS and GAT domain containing protein, expressed
LOC_Os02g17990.4	4	Leucine Rich Repeat family protein, expressed
LOC_Os02g21660.2	4	L1P family of ribosomal proteins domain containing protein, expressed
LOC_Os02g26700.1	4	cation transport regulator-like protein 1, putative, expressed
LOC_Os02g26814.3	4	UDP-N-acetylglucosamine transferase subunit ALG13, putative, expressed
LOC_Os02g30730.2	4	SART-1 family protein, putative, expressed
LOC_Os02g32610.4	4	protein kinase domain containing protein, expressed
LOC_Os02g33610.2	4	metallo-beta-lactamase, putative, expressed
LOC_Os02g34470.2	4	expressed protein
LOC_Os02g35590.3	4	glutathione S-transferase, putative, expressed
LOC_Os02g35750.1	4	pentatricopeptide repeat domain containing protein, putative, expressed
LOC_Os02g37150.1	4	expressed protein
LOC_Os02g37940.1	4	CRP12 - Cysteine-rich family protein precursor, expressed
LOC_Os02g38060.2	4	methyltransferase domain containing protein, expressed
LOC_Os02g38300.2	4	SNF7 domain containing protein, putative, expressed
LOC_Os02g39340.1	4	glycine-rich protein, putative, expressed
LOC_Os02g39570.1	4	ACT domain containing protein, expressed
LOC_Os02g40000.4	4	trafficking protein particle complex subunit, putative, expressed
LOC_Os02g46350.2	4	GPI transamidase subunit PIG-U domain containing protein, expressed
LOC_Os02g49050.2	4	transmembrane 9 superfamily member, putative, expressed
LOC_Os02g53200.1	4	glucan endo-1,3-beta-glucosidase precursor, putative, expressed
LOC_Os02g53500.1	4	RFC5 - Putative clamp loader of PCNA, replication factor C subunit 5, expressed
LOC_Os02g54090.2	4	expressed protein
LOC_Os02g55840.1	4	expressed protein
LOC_Os02g57410.8	4	OTU-like cysteine protease family protein, putative, expressed
LOC_Os03g01130.1	4	ethylene-responsive element-binding protein, putative, expressed
LOC_Os03g01750.5	4	dual specificity protein phosphatase, putative, expressed
LOC_Os03g02460.1	4	retinol dehydrogenase, putative, expressed
LOC_Os03g02680.3	4	cyclin-dependent kinase A-1, putative, expressed
LOC_Os03g02680.1	4	cyclin-dependent kinase A-1, putative, expressed
LOC_Os03g06440.1	4	RNA helicase SDE3, putative, expressed
LOC_Os03g09310.2	4	frigida, putative, expressed
LOC_Os03g11360.3	4	leucine rich repeat containing protein, expressed
LOC_Os03g12064.5	4	expressed protein
LOC_Os03g13790.1	4	myb/SANT domain protein, putative, expressed
LOC_Os03g13950.1	4	actin-depolymerizing factor, putative, expressed
LOC_Os03g16110.1	4	Ser/Thr protein phosphatase family protein, putative, expressed
LOC_Os03g16220.5	4	oxidoreductase, short chain dehydrogenase/reductase family domain containing protein, expressed
LOC_Os03g18454.2	4	gamma-interferon-inducible lysosomal thiol reductase precursor, putative, expressed
LOC_Os03g18720.2	4	RNA recognition motif containing protein, putative, expressed
LOC_Os03g19870.3	4	ATP binding protein, putative, expressed
LOC_Os03g21490.2	4	ABC transporter, ATP-binding protein, putative, expressed
LOC_Os03g24460.3	4	aminotransferase domain containing protein, putative, expressed
LOC_Os03g25270.3	4	pyrrolidone-carboxylate peptidase, putative, expressed
LOC_Os03g27030.1	4	RNA recognition motif containing protein, expressed
LOC_Os03g27320.5	4	steroid binding protein, putative, expressed
LOC_Os03g30519.1	4	expressed protein
LOC_Os03g38790.1	4	expressed protein
LOC_Os03g38790.2	4	expressed protein
LOC_Os03g39740.1	4	expressed protein
LOC_Os03g40170.2	4	zinc finger, C3HC4 type domain containing protein, expressed
LOC_Os03g44450.1	4	expressed protein
LOC_Os03g46440.2	4	BTBA4 - Bric-a-Brac,Tramtrack, Broad Complex BTB domain with Ankyrin repeat region, expressed
LOC_Os03g47790.3	4	transposon protein, putative, unclassified, expressed
LOC_Os03g49220.2	4	adenylosuccinate synthetase, chloroplast precursor, putative, expressed
LOC_Os03g52594.5	4	CCR4-NOT transcription factor, putative, expressed
LOC_Os03g52970.1	4	deoxyhypusine synthase, putative, expressed
LOC_Os03g53980.1	4	expressed protein
LOC_Os03g55640.3	4	OsSigP2 - Putative Type I Signal Peptidase homologue; employs a putative Ser/Lys catalytic dyad, expressed
LOC_Os03g57580.1	4	expressed protein
LOC_Os03g57660.2	4	peptidase, putative, expressed
LOC_Os03g58060.3	4	XRN 5'-3' exonuclease N-terminus domain containing protein, expressed
LOC_Os03g58640.2	4	FHA domain containing protein, putative, expressed
LOC_Os03g60240.2	4	SCAR-like protein 1, putative, expressed
LOC_Os03g60950.1	4	expressed protein
LOC_Os03g61140.2	4	expressed protein
LOC_Os03g61150.2	4	expressed protein
LOC_Os03g63074.1	4	Ser/Thr protein phosphatase family protein, expressed
LOC_Os04g28234.1	4	Rf1, mitochondrial precursor, putative, expressed
LOC_Os04g30780.2	4	eukaryotic translation initiation factor 3 subunit H, putative, expressed
LOC_Os04g30910.3	4	SAM domain family protein, expressed
LOC_Os04g31924.2	4	nodulin, putative, expressed
LOC_Os04g33080.3	4	protein phosphatase 2C, putative, expressed
LOC_Os04g35510.2	4	CENP-E-like kinetochore protein, putative, expressed
LOC_Os04g36620.2	4	hydrolase, alpha/beta fold family domain containing protein, expressed
LOC_Os04g38940.2	4	integral membrane protein, putative, expressed
LOC_Os04g40740.3	4	kelch repeat protein, putative, expressed
LOC_Os04g40880.2	4	nucleotide-binding protein 1, putative, expressed
LOC_Os04g41260.2	4	amine oxidase, flavin-containing, domain containing protein, expressed
LOC_Os04g43490.2	4	CK1_CaseinKinase_1.7 - CK1 includes the casein kinase 1 kinases, expressed
LOC_Os04g47240.3	4	STE_MEKK_ste11_MAP3K.17 - STE kinases include homologs to sterile 7, sterile 11 and sterile 20 from yeast, expressed
LOC_Os04g53660.2	4	transposon protein, putative, unclassified, expressed
LOC_Os04g57010.2	4	zinc finger C-x8-C-x5-C-x3-H type family protein, expressed
LOC_Os04g57320.2	4	immutans protein, putative, expressed
LOC_Os04g57440.1	4	oryzain beta chain precursor, putative, expressed
LOC_Os05g02260.1	4	expressed protein
LOC_Os05g03070.1	4	transporter, putative, expressed
LOC_Os05g04190.2	4	growth regulator related protein, putative, expressed
LOC_Os05g08980.3	4	expressed protein
LOC_Os05g10590.2	4	expressed protein
LOC_Os05g10754.3	4	expressed protein
LOC_Os05g16660.3	4	WD domain, G-beta repeat domain containing protein, expressed
LOC_Os05g30140.1	4	RNA recognition motif containing protein, expressed
LOC_Os05g30980.1	4	RNA recognition motif containing protein, putative, expressed
LOC_Os05g31230.3	4	N-acetyltransferase ESCO1, putative, expressed
LOC_Os05g32600.2	4	cyclin-dependent kinase D-1, putative, expressed
LOC_Os05g33610.1	4	expressed protein
LOC_Os05g39140.2	4	expressed protein
LOC_Os05g41110.1	4	ribosomal protein L7Ae, putative, expressed
LOC_Os05g42010.2	4	TraB family protein, putative, expressed
LOC_Os05g43830.2	4	hydrolase, alpha/beta fold family domain containing protein, expressed
LOC_Os05g44800.1	4	expressed protein
LOC_Os05g46360.3	4	possible lysine decarboxylase domain containing protein, expressed
LOC_Os05g46360.2	4	possible lysine decarboxylase domain containing protein, expressed
LOC_Os05g51700.2	4	nucleoside diphosphate kinase, putative, expressed
LOC_Os05g51754.2	4	expressed protein
LOC_Os05g51790.2	4	RecF/RecN/SMC N terminal domain containing protein, expressed
LOC_Os06g01360.1	4	homogentisate 1,2-dioxygenase, putative, expressed
LOC_Os06g01680.2	4	expressed protein
LOC_Os06g02160.1	4	AMP-binding enzyme family protein, expressed
LOC_Os06g04470.2	4	expressed protein
LOC_Os06g05090.2	4	methyltransferase domain containing protein, expressed
LOC_Os06g06040.7	4	expressed protein
LOC_Os06g07780.1	4	vesicle-associated membrane protein, putative, expressed
LOC_Os06g10200.3	4	adenylate kinase, putative, expressed
LOC_Os06g10880.2	4	bZIP transcription factor, putative, expressed
LOC_Os06g11790.2	4	TLD family protein, putative, expressed
LOC_Os06g14370.2	4	caleosin related protein, putative, expressed
LOC_Os06g16919.3	4	expressed protein
LOC_Os06g20400.3	4	DHHC zinc finger domain containing protein, expressed
LOC_Os06g21470.2	4	expressed protein
LOC_Os06g30130.2	4	cysteine-rich receptor-like protein kinase 10 precursor, putative, expressed
LOC_Os06g41360.2	4	phosphoribosyl transferase, putative, expressed
LOC_Os06g44030.1	4	WD domain, G-beta repeat domain containing protein, expressed
LOC_Os06g44620.2	4	AMP-binding domain containing protein, expressed
LOC_Os06g45510.3	4	thioredoxin, putative, expressed
LOC_Os06g49640.3	4	uncharacterized UPF0114 domain containing protein, expressed
LOC_Os06g49740.2	4	pre-mRNA-splicing factor syf2, putative, expressed
LOC_Os06g50490.2	4	expressed protein
LOC_Os06g50930.2	4	rhodanese-like domain containing protein, putative, expressed
LOC_Os06g51330.2	4	expressed protein
LOC_Os07g01950.2	4	expressed protein
LOC_Os07g05610.4	4	zinc ion binding protein, putative, expressed
LOC_Os07g07030.4	4	expressed protein
LOC_Os07g09060.2	4	aldehyde dehydrogenase, putative, expressed
LOC_Os07g12490.2	4	KH domain containing protein, putative, expressed
LOC_Os07g12830.2	4	cytochrome b5-like Heme/Steroid binding domain containing protein, expressed
LOC_Os07g22494.1	4	expressed protein
LOC_Os07g22534.4	4	WD domain, G-beta repeat domain containing protein, expressed
LOC_Os07g22930.3	4	starch synthase, putative, expressed
LOC_Os07g23550.1	4	expressed protein
LOC_Os07g27120.3	4	expressed protein
LOC_Os07g28260.4	4	expressed protein
LOC_Os07g30840.3	4	proteasome subunit, putative, expressed
LOC_Os07g31280.3	4	casein kinase II subunit beta-4, putative, expressed
LOC_Os07g39780.3	4	SUMO-activating enzyme subunit 2, putative, expressed
LOC_Os07g42650.3	4	expressed protein
LOC_Os07g43050.3	4	RNA recognition motif containing protein, expressed
LOC_Os07g44050.1	4	expressed protein
LOC_Os07g46390.2	4	TRAF-type zinc finger domain-containing protein 1, putative, expressed
LOC_Os07g48840.2	4	Ser/Thr protein phosphatase family protein, putative, expressed
LOC_Os08g01320.1	4	C3-BTB1 - Bric-a-Brac, Tramtrack, Broad Complex BTB domain with C3 subfamily conserved sequence, expressed
LOC_Os08g01360.3	4	RING finger protein 13, putative, expressed
LOC_Os08g01660.2	4	mago nashi, putative, expressed
LOC_Os08g01740.1	4	VHS and GAT domain containing protein, expressed
LOC_Os08g04090.1	4	expressed protein
LOC_Os08g07300.2	4	haloacid dehalogenase-like hydrolase domain-containing protein 3, putative, expressed
LOC_Os08g07960.1	4	mitotic checkpoint protein, putative, expressed
LOC_Os08g07970.1	4	transcription factor, putative, expressed
LOC_Os08g18044.1	4	tetraspanin family protein, putative, expressed
LOC_Os08g23754.1	4	expressed protein
LOC_Os08g25090.2	4	co-chaperone GrpE protein, putative, expressed
LOC_Os08g26870.4	4	wound responsive protein, putative, expressed
LOC_Os08g30020.3	4	membrane protein, putative, expressed
LOC_Os08g32620.2	4	ES43 protein, putative, expressed
LOC_Os08g33120.3	4	RNA recognition motif containing protein, putative, expressed
LOC_Os08g42310.2	4	expressed protein
LOC_Os08g43060.2	4	expressed protein
LOC_Os09g01630.2	4	transposon protein, putative, CACTA, En/Spm sub-class, expressed
LOC_Os09g06634.2	4	transposon protein, putative, Pong sub-class, expressed
LOC_Os09g06970.3	4	transport protein particle component, Bet3, domain containing protein, expressed
LOC_Os09g07500.2	4	expressed protein
LOC_Os09g22280.1	4	expressed protein
LOC_Os09g25934.2	4	expressed protein
LOC_Os09g26420.5	4	AP2 domain containing protein, expressed
LOC_Os09g32300.3	4	KH domain-containing protein, putative, expressed
LOC_Os09g32300.2	4	KH domain-containing protein, putative, expressed
LOC_Os09g33510.2	4	hydroxyproline-rich glycoprotein family protein, putative, expressed
LOC_Os09g35920.1	4	mediator of RNA polymerase II transcription subunit 10, putative, expressed
LOC_Os10g05230.2	4	zinc finger, C3HC4 type domain containing protein, expressed
LOC_Os10g20230.2	4	expressed protein
LOC_Os10g21470.2	4	pentatricopeptide, putative, expressed
LOC_Os10g26130.3	4	phenylalanyl-tRNA synthetase, putative, expressed
LOC_Os10g33700.1	4	PPR repeat containing protein, expressed
LOC_Os10g33855.1	4	expressed protein
LOC_Os10g35020.1	4	glycosyltransferase, putative, expressed
LOC_Os10g35300.2	4	dof zinc finger domain containing protein, putative, expressed
LOC_Os10g35300.1	4	dof zinc finger domain containing protein, putative, expressed
LOC_Os10g39010.5	4	TKL_IRAK_CrRLK1L-1.16 - The CrRLK1L-1 subfamily has homology to the CrRLK1L homolog, expressed
LOC_Os10g39540.4	4	protein phosphatase 2C, putative, expressed
LOC_Os10g42240.2	4	kinase, pfkB family, putative, expressed
LOC_Os10g42950.5	4	cyclin-dependent kinase E-1, putative, expressed
LOC_Os11g02159.1	4	expressed protein
LOC_Os11g05930.1	4	response regulator receiver domain containing protein, expressed
LOC_Os11g10480.1	4	dehydrogenase, putative, expressed
LOC_Os11g17290.1	4	expressed protein
LOC_Os11g20179.3	4	expressed protein
LOC_Os11g32360.2	4	expressed protein
LOC_Os11g34460.3	4	OsFBO10 - F-box and other domain containing protein, expressed
LOC_Os11g35020.1	4	yippee zinc-binding protein, putative, expressed
LOC_Os11g37070.1	4	expressed protein
LOC_Os11g41990.1	4	armadillo/beta-catenin-like repeat family protein, expressed
LOC_Os11g41990.2	4	armadillo/beta-catenin-like repeat family protein, expressed
LOC_Os11g46300.3	4	expressed protein
LOC_Os12g01940.3	4	expressed protein
LOC_Os12g03899.1	4	major facilitator superfamily antiporter, putative, expressed
LOC_Os12g06510.1	4	calcineurin B, putative, expressed
LOC_Os12g06510.2	4	calcineurin B, putative, expressed
LOC_Os12g06630.2	4	OsFBT14 - F-box and tubby domain containing protein, expressed
LOC_Os12g06910.2	4	nucleolar protein family 6, putative, expressed
LOC_Os12g07150.2	4	amidase family protein, putative, expressed
LOC_Os12g10720.2	4	glutathione S-transferase, putative, expressed
LOC_Os12g15470.1	4	OsSCP65 - Putative Serine Carboxypeptidase homologue, expressed
LOC_Os12g18130.1	4	expressed protein
LOC_Os12g19590.3	4	WD domain, G-beta repeat domain containing protein, expressed
LOC_Os12g22090.2	4	expressed protein
LOC_Os12g25494.1	4	transposon protein, putative, unclassified, expressed
LOC_Os12g29520.5	4	auxin response factor, putative, expressed
LOC_Os12g32230.2	4	molybdenum cofactor biosynthesis protein 1, putative, expressed
LOC_Os12g38620.1	4	bromodomain associated family protein, expressed
LOC_Os12g41962.1	4	nucleolar protein NOP5, putative, expressed
LOC_Os12g44000.3	4	ubiquitin-conjugating enzyme E2 W, putative, expressed
LOC_Os01g11960.2	5	histone-lysine N-methyltransferase ATX5, putative, expressed
LOC_Os01g13740.1	5	myb-like DNA-binding domain containing protein, expressed
LOC_Os01g20900.5	5	OsWAK4 - OsWAK receptor-like cytoplasmic kinase OsWAK-RLCK, expressed
LOC_Os01g24950.1	5	exocyst complex component 6, putative, expressed
LOC_Os01g28680.3	5	WD domain, G-beta repeat domain containing protein, expressed
LOC_Os01g40050.2	5	peptidyl-prolyl cis-trans isomerase, putative, expressed
LOC_Os01g44220.5	5	glucose-1-phosphate adenylyltransferase large subunit, chloroplast precursor, putative, expressed
LOC_Os01g46120.1	5	GDSL-like lipase/acylhydrolase, putative, expressed
LOC_Os01g46169.1	5	GDSL-like lipase/acylhydrolase, putative, expressed
LOC_Os01g47460.2	5	expressed protein
LOC_Os01g50320.2	5	surp module family protein, putative, expressed
LOC_Os01g53880.4	5	OsIAA6 - Auxin-responsive Aux/IAA gene family member, expressed
LOC_Os01g56230.2	5	transmembrane protein 56, putative, expressed
LOC_Os01g56800.2	5	MATH domain containing protein, expressed
LOC_Os01g56890.1	5	expressed protein
LOC_Os01g58459.1	5	expressed protein
LOC_Os01g59350.1	5	transcription factor, putative, expressed
LOC_Os01g62460.3	5	ZOS1-16 - C2H2 zinc finger protein, expressed
LOC_Os01g64010.2	5	dual specificity protein phosphatase, putative, expressed
LOC_Os01g64630.1	5	actin, putative, expressed
LOC_Os01g64780.2	5	COV1, putative, expressed
LOC_Os01g65080.1	5	ZOS1-18 - C2H2 zinc finger protein, expressed
LOC_Os01g65580.2	5	mitotic checkpoint family protein, putative, expressed
LOC_Os01g65780.4	5	glycosyl transferase, putative, expressed
LOC_Os01g67490.1	5	OTU-like cysteine protease family protein, putative, expressed
LOC_Os01g67490.2	5	OTU-like cysteine protease family protein, putative, expressed
LOC_Os01g71630.1	5	expressed protein
LOC_Os02g01790.2	5	expressed protein
LOC_Os02g02720.5	5	SNARE domain containing protein, putative, expressed
LOC_Os02g03040.1	5	RNA recognition motif containing protein, expressed
LOC_Os02g03760.1	5	expressed protein
LOC_Os02g04320.1	5	WD domain, G-beta repeat domain containing protein, expressed
LOC_Os02g04725.1	5	dolichol phosphate-mannose biosynthesis regulatory protein, putative, expressed
LOC_Os02g05199.4	5	expressed protein
LOC_Os02g05700.1	5	OsFBO8 - F-box and other domain containing protein, expressed
LOC_Os02g06170.2	5	expressed protein
LOC_Os02g10920.1	5	zinc finger family protein, putative, expressed
LOC_Os02g10920.3	5	zinc finger family protein, putative, expressed
LOC_Os02g14800.3	5	expressed protein
LOC_Os02g15870.5	5	molybdenum cofactor biosynthesis protein 1, putative, expressed
LOC_Os02g23823.1	5	helix-loop-helix DNA-binding domain containing protein, expressed
LOC_Os02g35590.2	5	glutathione S-transferase, putative, expressed
LOC_Os02g39720.3	5	splicing factor, arginine/serine-rich 7, putative, expressed
LOC_Os02g39730.2	5	expressed protein
LOC_Os02g41650.2	5	phenylalanine ammonia-lyase, putative, expressed
LOC_Os02g42020.1	5	expressed protein
LOC_Os02g43720.2	5	enoyl-CoA hydratase/isomerase family protein, putative, expressed
LOC_Os02g44540.6	5	expressed protein
LOC_Os02g44540.4	5	expressed protein
LOC_Os02g44820.3	5	rho-GTPase-activating protein-related, putative, expressed
LOC_Os02g48340.2	5	RNA recognition motif containing protein, putative, expressed
LOC_Os02g48900.1	5	aspartic proteinase nepenthesin-1 precursor, putative, expressed
LOC_Os02g49700.3	5	homeobox associated leucine zipper, putative, expressed
LOC_Os02g51140.2	5	N-rich protein, putative, expressed
LOC_Os02g52430.2	5	regulator of ribonuclease, putative, expressed
LOC_Os02g55520.2	5	zinc finger, C3HC4 type domain containing protein, expressed
LOC_Os02g55840.4	5	expressed protein
LOC_Os02g57610.2	5	expressed protein
LOC_Os03g01360.1	5	expressed protein
LOC_Os03g03440.1	5	expressed protein
LOC_Os03g12350.2	5	two-component response regulator, putative, expressed
LOC_Os03g12370.1	5	HSF-type DNA-binding domain containing protein, expressed
LOC_Os03g12940.1	5	OsFBO13 - F-box and other domain containing protein, expressed
LOC_Os03g13810.1	5	expressed protein
LOC_Os03g14590.1	5	calcium-binding EF hand family protein, putative, expressed
LOC_Os03g15000.1	5	Zinc finger, C3HC4 type domain containing protein, expressed
LOC_Os03g16110.2	5	Ser/Thr protein phosphatase family protein, putative, expressed
LOC_Os03g16140.1	5	digalactosyldiacylglycerol synthase, chloroplast precursor, putative, expressed
LOC_Os03g16910.1	5	SLT1 protein, putative, expressed
LOC_Os03g16910.2	5	SLT1 protein, putative, expressed
LOC_Os03g19760.1	5	HAD-superfamily hydrolase, subfamily IA, variant 3 containing protein, expressed
LOC_Os03g22830.1	5	zinc finger, C3HC4 type domain containing protein, expressed
LOC_Os03g22830.2	5	zinc finger, C3HC4 type domain containing protein, expressed
LOC_Os03g25270.2	5	pyrrolidone-carboxylate peptidase, putative, expressed
LOC_Os03g27019.2	5	expressed protein
LOC_Os03g34310.2	5	expressed protein
LOC_Os03g34310.1	5	expressed protein
LOC_Os03g48970.1	5	nuclear transcription factor Y subunit, putative, expressed
LOC_Os03g49490.1	5	expressed protein
LOC_Os03g49490.2	5	expressed protein
LOC_Os03g55950.4	5	H-BTB1 - Bric-a-Brac, Tramtrack, Broad Complex BTB domain with H family conserved sequence, expressed
LOC_Os03g56420.1	5	expressed protein
LOC_Os03g57660.1	5	peptidase, putative, expressed
LOC_Os03g59740.2	5	ADP-ribosylation factor, putative, expressed
LOC_Os03g59760.1	5	RING finger protein 126, putative, expressed
LOC_Os03g60610.1	5	SEC14 cytosolic factor family protein, putative, expressed
LOC_Os03g61330.1	5	fumarylacetoacetase, putative, expressed
LOC_Os03g63870.3	5	expressed protein
LOC_Os04g02890.1	5	expressed protein
LOC_Os04g15790.4	5	eukaryotic aspartyl protease domain containing protein, expressed
LOC_Os04g31120.1	5	OsFBK14 - F-box domain and kelch repeat containing protein, expressed
LOC_Os04g39440.2	5	ras-related protein, putative, expressed
LOC_Os04g39560.3	5	expressed protein
LOC_Os04g40990.2	5	malate synthase, glyoxysomal, putative, expressed
LOC_Os04g40990.1	5	malate synthase, glyoxysomal, putative, expressed
LOC_Os04g41100.6	5	cyclin-dependent kinase G-2, putative, expressed
LOC_Os04g42420.3	5	nodulin, putative, expressed
LOC_Os04g42470.4	5	regulatory subunit, putative, expressed
LOC_Os04g43040.3	5	expressed protein
LOC_Os04g44354.2	5	UDP-glucoronosyl and UDP-glucosyl transferase domain containing protein, expressed
LOC_Os04g45834.3	5	DUF584 domain containing protein, putative, expressed
LOC_Os04g45834.1	5	DUF584 domain containing protein, putative, expressed
LOC_Os04g46880.1	5	transporter, major facilitator family, putative, expressed
LOC_Os04g46880.2	5	transporter, major facilitator family, putative, expressed
LOC_Os04g48460.2	5	cytochrome P450, putative, expressed
LOC_Os04g48460.1	5	cytochrome P450, putative, expressed
LOC_Os04g51400.1	5	zinc finger, C3HC4 type domain containing protein, expressed
LOC_Os04g58160.1	5	fiber protein Fb34, putative, expressed
LOC_Os04g58320.2	5	zinc finger, RING-type, putative, expressed
LOC_Os04g59450.2	5	CAMK_CAMK_like.28 - CAMK includes calcium/calmodulin depedent protein kinases, expressed
LOC_Os05g01710.2	5	transcription initiation factor IIA gamma chain, putative, expressed
LOC_Os05g02220.4	5	ACT domain containing protein, expressed
LOC_Os05g02500.3	5	dual specificity protein phosphatase, putative, expressed
LOC_Os05g03900.1	5	WRKY109, expressed
LOC_Os05g05460.2	5	EF hand family protein, putative, expressed
LOC_Os05g07070.2	5	zinc finger, C3HC4 type domain containing protein, expressed
LOC_Os05g09380.1	5	AR791, putative, expressed
LOC_Os05g10310.2	5	acid phosphatase, putative, expressed
LOC_Os05g10740.1	5	pollen-specific protein SF21, putative, expressed
LOC_Os05g23440.2	5	solute carrier family 35 member F1, putative, expressed
LOC_Os05g25840.3	5	ELMO/CED-12 family protein, putative, expressed
LOC_Os05g30140.2	5	RNA recognition motif containing protein, expressed
LOC_Os05g31140.1	5	glycosyl hydrolases family 17, putative, expressed
LOC_Os05g33630.1	5	inosine-uridine preferring nucleoside hydrolase family protein, putative, expressed
LOC_Os05g35710.2	5	coiled-coil domain-containing protein 47 precursor, putative, expressed
LOC_Os05g38040.2	5	expressed protein
LOC_Os05g38550.2	5	ubiquitin-conjugating enzyme, putative, expressed
LOC_Os05g39140.1	5	expressed protein
LOC_Os05g41220.2	5	SNF1-related protein kinase regulatory subunit beta-1, putative, expressed
LOC_Os05g41220.1	5	SNF1-related protein kinase regulatory subunit beta-1, putative, expressed
LOC_Os05g43830.1	5	hydrolase, alpha/beta fold family domain containing protein, expressed
LOC_Os05g44290.2	5	protein kinase domain containing protein, expressed
LOC_Os05g45350.2	5	dnaJ domain containing protein, expressed
LOC_Os05g46360.1	5	possible lysine decarboxylase domain containing protein, expressed
LOC_Os05g48870.5	5	auxin response factor 15, putative, expressed
LOC_Os05g49590.2	5	suppressor of phythchrome A, putative, expressed
LOC_Os05g51630.2	5	early-responsive to dehydration protein-related, putative, expressed
LOC_Os06g02160.3	5	AMP-binding enzyme family protein, expressed
LOC_Os06g02160.4	5	AMP-binding enzyme family protein, expressed
LOC_Os06g02540.1	5	expressed protein
LOC_Os06g03600.3	5	transcriptional corepressor SEUSS, putative, expressed
LOC_Os06g04130.2	5	lung seven transmembrane domain containing protein, putative, expressed
LOC_Os06g05870.1	5	dual specificity protein phosphatase, putative, expressed
LOC_Os06g06014.3	5	expressed protein
LOC_Os06g07932.2	5	flavonol synthase/flavanone 3-hydroxylase, putative, expressed
LOC_Os06g09390.1	5	AP2 domain containing protein, expressed
LOC_Os06g12110.2	5	mTERF family protein, expressed
LOC_Os06g20400.1	5	DHHC zinc finger domain containing protein, expressed
LOC_Os06g22380.1	5	expressed protein
LOC_Os06g23684.1	5	tyrosine aminotransferase, putative, expressed
LOC_Os06g30710.1	5	DGCR14, putative, expressed
LOC_Os06g38320.1	5	expressed protein
LOC_Os06g39900.2	5	agenet domain containing protein, putative, expressed
LOC_Os06g39900.3	5	agenet domain containing protein, putative, expressed
LOC_Os06g40620.2	5	SNF7 domain containing protein, putative, expressed
LOC_Os06g41360.1	5	phosphoribosyl transferase, putative, expressed
LOC_Os06g48500.2	5	expressed protein
LOC_Os06g48500.1	5	expressed protein
LOC_Os06g50930.1	5	rhodanese-like domain containing protein, putative, expressed
LOC_Os06g51390.1	5	expressed protein
LOC_Os07g02300.1	5	tetratricopeptide repeat domain containing protein, expressed
LOC_Os07g05010.2	5	helix-loop-helix DNA-binding domain containing protein, expressed
LOC_Os07g05610.3	5	zinc ion binding protein, putative, expressed
LOC_Os07g07410.2	5	oxidoreductase, 2OG-Fe oxygenase family protein, putative, expressed
LOC_Os07g08210.1	5	cytidylyltransferase domain containing protein, expressed
LOC_Os07g08210.3	5	cytidylyltransferase domain containing protein, expressed
LOC_Os07g08300.5	5	major facilitator superfamily antiporter, putative, expressed
LOC_Os07g09680.1	5	ras-related protein, putative, expressed
LOC_Os07g12800.2	5	expressed protein
LOC_Os07g12830.1	5	cytochrome b5-like Heme/Steroid binding domain containing protein, expressed
LOC_Os07g27120.6	5	expressed protein
LOC_Os07g27120.4	5	expressed protein
LOC_Os07g31280.2	5	casein kinase II subunit beta-4, putative, expressed
LOC_Os07g35060.1	5	OsFBX238 - F-box domain containing protein, expressed
LOC_Os07g35600.1	5	expressed protein
LOC_Os07g36600.2	5	universal stress protein domain containing protein, putative, expressed
LOC_Os07g38830.2	5	hydrolase, alpha/beta fold family domain containing protein, expressed
LOC_Os07g39300.1	5	expressed protein
LOC_Os07g41370.1	5	OsMADS18 - MADS-box family gene with MIKCc type-box, expressed
LOC_Os07g42890.2	5	GRAM domain containing protein, expressed
LOC_Os07g42890.1	5	GRAM domain containing protein, expressed
LOC_Os07g46340.1	5	methyltransferase, putative, expressed
LOC_Os07g47500.2	5	histone-arginine methyltransferase CARM1, putative, expressed
LOC_Os07g47590.3	5	expressed protein
LOC_Os07g47630.3	5	RNA recognition motif containing protein, expressed
LOC_Os07g48450.1	5	no apical meristem protein, putative, expressed
LOC_Os07g48840.1	5	Ser/Thr protein phosphatase family protein, putative, expressed
LOC_Os07g49330.1	5	phospholipase C, putative, expressed
LOC_Os08g01290.5	5	OsFBT12 - F-box and tubby domain containing protein, expressed
LOC_Os08g07300.1	5	haloacid dehalogenase-like hydrolase domain-containing protein 3, putative, expressed
LOC_Os08g19374.3	5	expressed protein
LOC_Os08g30020.1	5	membrane protein, putative, expressed
LOC_Os08g30634.2	5	DC1 domain containing protein, expressed
LOC_Os08g36320.3	5	decarboxylase, putative, expressed
LOC_Os08g37480.1	5	mediator of RNA polymerase II transcription subunit 22, putative, expressed
LOC_Os08g41010.3	5	zinc finger family protein, putative, expressed
LOC_Os09g01600.2	5	expressed protein
LOC_Os09g10930.1	5	gamma response I protein, putative, expressed
LOC_Os09g20390.1	5	uncharacterized glycosyl hydrolase Rv2006/MT2062, putative, expressed
LOC_Os09g25150.1	5	cinnamoyl-CoA reductase, putative, expressed
LOC_Os09g25150.3	5	cinnamoyl-CoA reductase, putative, expressed
LOC_Os09g26620.1	5	auxin-repressed protein, putative, expressed
LOC_Os09g31482.1	5	splicing factor U2AF, putative, expressed
LOC_Os09g32960.1	5	expressed protein
LOC_Os09g33930.1	5	farnesyltransferase/geranylgeranyltransferase type-1 subunitalpha, putative, expressed
LOC_Os09g34850.1	5	POLD4A - Putative DNA polymerase delta complex subunit, expressed
LOC_Os10g04700.2	5	OsFBX361 - F-box domain containing protein, expressed
LOC_Os10g10990.1	5	transcription initiation factor IIF, alpha subunit domain containing protein, expressed
LOC_Os10g11260.1	5	ubiquitin-conjugating enzyme, putative, expressed
LOC_Os10g14920.1	5	integral membrane protein DUF6 containing protein, expressed
LOC_Os10g22430.2	5	gibberellin response modulator protein, putative, expressed
LOC_Os10g28020.1	5	OsPOP21 - Putative Prolyl Oligopeptidase homologue, expressed
LOC_Os10g28030.1	5	OsPOP22 - Putative Prolyl Oligopeptidase homologue, expressed
LOC_Os10g31040.4	5	Citrate transporter protein, putative, expressed
LOC_Os10g32710.1	5	WD domain, G-beta repeat domain containing protein, expressed
LOC_Os10g35070.1	5	alpha-galactosidase precursor, putative, expressed
LOC_Os10g39790.2	5	CorA-like magnesium transporter protein, putative, expressed
LOC_Os10g41200.1	5	MYB family transcription factor, putative, expressed
LOC_Os10g42299.1	5	mitochondrial carrier protein, putative, expressed
LOC_Os11g02300.1	5	CPuORF36 - conserved peptide uORF-containing transcript, expressed
LOC_Os11g06130.3	5	PHD-finger family protein, expressed
LOC_Os11g09979.2	5	expressed protein
LOC_Os11g13850.2	5	rieske domain containing protein, expressed
LOC_Os11g21804.1	5	expressed protein
LOC_Os11g29900.2	5	expressed protein
LOC_Os11g32750.1	5	hydrolase, NUDIX family, domain containing protein, expressed
LOC_Os11g32750.2	5	hydrolase, NUDIX family, domain containing protein, expressed
LOC_Os11g34150.1	5	transposon protein, putative, CACTA, En/Spm sub-class, expressed
LOC_Os11g36070.3	5	expressed protein
LOC_Os11g48090.4	5	helicase conserved C-terminal domain containing protein, expressed
LOC_Os12g04204.2	5	expressed protein
LOC_Os12g06630.1	5	OsFBT14 - F-box and tubby domain containing protein, expressed
LOC_Os12g06850.1	5	transcription elongation factor protein, putative, expressed
LOC_Os12g13670.2	5	expressed protein
LOC_Os12g16350.15	5	LOC_Os12g16350.15 enoyl-CoA hydratase/isomerase family protein, putative, expressed
LOC_Os12g17090.1	5	stripe rust resistance protein Yr10, putative, expressed
LOC_Os12g18650.2	5	Regulator of chromosome condensation domain containing protein, expressed
LOC_Os12g19549.2	5	telomerase reverse transcriptase, putative, expressed
LOC_Os12g20390.4	5	expressed protein
LOC_Os12g20390.3	5	expressed protein
LOC_Os12g22090.1	5	expressed protein
LOC_Os12g24020.2	5	rhodanese-like domain containing protein, putative, expressed
LOC_Os12g26044.2	5	expressed protein
LOC_Os12g27520.1	5	serine/threonine-protein kinase AFC2, putative, expressed
LOC_Os12g28270.1	5	amidohydrolase, putative, expressed
LOC_Os12g29520.1	5	auxin response factor, putative, expressed
LOC_Os12g32536.2	5	expressed protein
LOC_Os12g34350.2	5	expressed protein
LOC_Os12g39440.2	5	expressed protein
LOC_Os12g40010.2	5	expressed protein
LOC_Os12g40419.3	5	protein kinase domain containing protein, expressed
LOC_Os12g41650.2	5	helix-loop-helix DNA-binding domain containing protein, expressed
LOC_Os12g42730.4	5	mov34/MPN/PAD-1 family protein, expressed
LOC_Os01g01510.1	6	sas10/Utp3 family protein, expressed
LOC_Os01g01970.1	6	expressed protein
LOC_Os01g04900.1	6	peptidase M50 family protein, putative, expressed
LOC_Os01g06050.1	6	expressed protein
LOC_Os01g07140.2	6	kelch repeat-containing protein, putative, expressed
LOC_Os01g07960.1	6	acyl-protein thioesterase, putative, expressed
LOC_Os01g10280.2	6	phosphoribosylaminoimidazole carboxylase, chloroplast precursor, putative, expressed
LOC_Os01g18630.1	6	aspartic proteinase oryzasin-1 precursor, putative, expressed
LOC_Os01g23610.1	6	dihydrolipoyl dehydrogenase, putative, expressed
LOC_Os01g24070.1	6	GATA zinc finger domain containing protein, expressed
LOC_Os01g24690.1	6	60S ribosomal protein L23A, putative, expressed
LOC_Os01g29430.1	6	tetratricopeptide-like helical, putative, expressed
LOC_Os01g32660.2	6	STE_MEK_ste7_MAP2K.2 - STE kinases include homologs to sterile 7, sterile 11 and sterile 20 from yeast, expressed
LOC_Os01g32730.1	6	tetratricopeptide repeat containing protein, putative, expressed
LOC_Os01g33050.1	6	ribosomal protein L24, putative, expressed
LOC_Os01g37280.4	6	expressed protein
LOC_Os01g38229.3	6	peptidyl-prolyl isomerase, putative, expressed
LOC_Os01g38229.2	6	peptidyl-prolyl isomerase, putative, expressed
LOC_Os01g39630.2	6	DNA repair protein Rad51, putative, expressed
LOC_Os01g41610.1	6	mitochondrial ATP synthase g subunit family protein, putative, expressed
LOC_Os01g43390.1	6	uroporphyrinogen decarboxylase, putative, expressed
LOC_Os01g45274.1	6	carbonic anhydrase, chloroplast precursor, putative, expressed
LOC_Os01g46120.3	6	GDSL-like lipase/acylhydrolase, putative, expressed
LOC_Os01g46169.3	6	GDSL-like lipase/acylhydrolase, putative, expressed
LOC_Os01g48300.2	6	ATP synthase protein I related, putative, expressed
LOC_Os01g49529.2	6	OsWAK10d - OsWAK receptor-like cytoplasmic kinase OsWAK-RLCK, expressed
LOC_Os01g50622.3	6	DNA-binding protein DSP1, putative, expressed
LOC_Os01g50622.1	6	DNA-binding protein DSP1, putative, expressed
LOC_Os01g55890.3	6	amino acid kinase, putative, expressed
LOC_Os01g56880.1	6	purple acid phosphatase precursor, putative, expressed
LOC_Os01g60260.2	6	KH domain containing protein, putative, expressed
LOC_Os01g62440.1	6	ribonuclease protein, putative, expressed
LOC_Os01g63270.1	6	alpha-glucan phosphorylast isozyme, putative, expressed
LOC_Os01g63290.1	6	transporter, major facilitator family, putative, expressed
LOC_Os01g63780.1	6	nsp1-like C-terminal region family protein, expressed
LOC_Os01g64350.2	6	expressed protein
LOC_Os01g65350.1	6	deoxynucleoside kinase family, putative, expressed
LOC_Os01g66600.1	6	rhodanese-like, putative, expressed
LOC_Os01g68010.2	6	TBC domain containing protein, expressed
LOC_Os01g68050.1	6	transmembrane amino acid transporter protein, putative, expressed
LOC_Os01g68790.3	6	RNA recognition motif containing protein, putative, expressed
LOC_Os01g69120.1	6	uncharacterized RNA methyltransferase pc1998, putative, expressed
LOC_Os01g69120.3	6	uncharacterized RNA methyltransferase pc1998, putative, expressed
LOC_Os01g70840.2	6	esterase, putative, expressed
LOC_Os01g71300.1	6	S-formylglutathione hydrolase, putative, expressed
LOC_Os01g72049.1	6	retrotransposon, putative, centromere-specific, expressed
LOC_Os01g73550.1	6	mitochondrial-processing peptidase subunit alpha, mitochondrial precursor, putative, expressed
LOC_Os01g73950.1	6	PPR repeat containing protein, expressed
LOC_Os02g01180.2	6	kinesin motor domain containing protein, putative, expressed
LOC_Os02g01230.1	6	ribosomal protein, putative, expressed
LOC_Os02g03060.1	6	cyclin-dependent kinase A-2, putative, expressed
LOC_Os02g03060.2	6	cyclin-dependent kinase A-2, putative, expressed
LOC_Os02g03100.2	6	oxidoreductase, aldo/keto reductase family protein, putative, expressed
LOC_Os02g07230.1	6	porphobilinogen deaminase, chloroplast precursor, putative, expressed
LOC_Os02g10480.1	6	stromal membrane-associated protein, putative, expressed
LOC_Os02g13990.3	6	U2 small nuclear ribonucleoprotein A, putative, expressed
LOC_Os02g17360.1	6	PPR repeat domain containing protein, putative, expressed
LOC_Os02g20934.1	6	expressed protein
LOC_Os02g27594.1	6	expressed protein
LOC_Os02g27594.2	6	expressed protein
LOC_Os02g30210.1	6	OsFBK7 - F-box domain and kelch repeat containing protein, expressed
LOC_Os02g30840.2	6	RNA pseudouridine synthase, putative, expressed
LOC_Os02g32504.1	6	heparan-alpha-glucosaminide N-acetyltransferase, putative, expressed
LOC_Os02g33610.1	6	metallo-beta-lactamase, putative, expressed
LOC_Os02g36740.8	6	zinc finger, C3HC4 type, putative, expressed
LOC_Os02g39570.4	6	ACT domain containing protein, expressed
LOC_Os02g40240.2	6	receptor kinase, putative, expressed
LOC_Os02g41550.3	6	FAD binding domain of DNA photolyase domain containing protein, expressed
LOC_Os02g44100.2	6	expressed protein
LOC_Os02g44100.3	6	expressed protein
LOC_Os02g44540.3	6	expressed protein
LOC_Os02g47180.1	6	WD repeat-containing protein, putative, expressed
LOC_Os02g50990.3	6	RING-H2 finger protein ATL1Q, putative, expressed
LOC_Os02g54860.2	6	ankyrin repeat-rich protein, putative, expressed
LOC_Os02g56940.3	6	expressed protein
LOC_Os02g56940.2	6	expressed protein
LOC_Os02g57610.1	6	expressed protein
LOC_Os03g01750.1	6	dual specificity protein phosphatase, putative, expressed
LOC_Os03g02170.2	6	transmembrane and coiled-coil domain-containing protein 4, putative, expressed
LOC_Os03g03610.1	6	1,3-beta-glucan synthase component domain containing protein, expressed
LOC_Os03g05220.2	6	expressed protein
LOC_Os03g05220.3	6	expressed protein
LOC_Os03g08470.1	6	AP2 domain containing protein, expressed
LOC_Os03g08710.1	6	THION26 - Plant thionin family protein precursor, expressed
LOC_Os03g10930.1	6	ribosomal protein L51, putative, expressed
LOC_Os03g15920.1	6	expressed protein
LOC_Os03g15920.2	6	expressed protein
LOC_Os03g16210.1	6	tropinone reductase, putative, expressed
LOC_Os03g16230.1	6	oxidoreductase, short chain dehydrogenase/reductase family protein, putative, expressed
LOC_Os03g17174.1	6	PsbP, putative, expressed
LOC_Os03g18380.1	6	ubiquitin-activating enzyme, putative, expressed
LOC_Os03g19980.2	6	tetratricopeptide-like helical, putative, expressed
LOC_Os03g20300.3	6	glucose-6-phosphate 1-dehydrogenase, chloroplast precursor, putative, expressed
LOC_Os03g21270.1	6	expressed protein
LOC_Os03g21510.1	6	inactive receptor kinase At2g26730 precursor, putative, expressed
LOC_Os03g22610.2	6	peptidyl-tRNA hydrolase, mitochondrial precursor protein, putative, expressed
LOC_Os03g24844.3	6	expressed protein
LOC_Os03g27350.2	6	cysteine protease ATG4, putative, expressed
LOC_Os03g38950.1	6	chloroplast post-illumination chlorophyll fluorescence increase protein, putative, expressed
LOC_Os03g38950.2	6	chloroplast post-illumination chlorophyll fluorescence increase protein, putative, expressed
LOC_Os03g40170.1	6	zinc finger, C3HC4 type domain containing protein, expressed
LOC_Os03g42480.2	6	expressed protein
LOC_Os03g42480.1	6	expressed protein
LOC_Os03g44210.1	6	expressed protein
LOC_Os03g49220.1	6	adenylosuccinate synthetase, chloroplast precursor, putative, expressed
LOC_Os03g49430.4	6	pre-mRNA-splicing factor, putative, expressed
LOC_Os03g51230.2	6	SNF2 family N-terminal domain containing protein, expressed
LOC_Os03g51230.1	6	SNF2 family N-terminal domain containing protein, expressed
LOC_Os03g60240.1	6	SCAR-like protein 1, putative, expressed
LOC_Os03g60509.2	6	expressed protein
LOC_Os03g60509.1	6	expressed protein
LOC_Os03g61140.1	6	expressed protein
LOC_Os03g63074.2	6	Ser/Thr protein phosphatase family protein, expressed
LOC_Os04g02070.4	6	expressed protein
LOC_Os04g24410.1	6	kinesin heavy chain isolog, putative, expressed
LOC_Os04g31924.1	6	nodulin, putative, expressed
LOC_Os04g34720.2	6	PHD-finger domain containing protein, putative, expressed
LOC_Os04g35790.3	6	GLTP domain containing protein, putative, expressed
LOC_Os04g36570.1	6	expressed protein
LOC_Os04g36890.1	6	peptidyl-prolyl cis-trans isomerase, FKBP-type, putative, expressed
LOC_Os04g37630.1	6	mitochondrial carrier protein, putative, expressed
LOC_Os04g44540.2	6	mitochondrial carrier protein, putative, expressed
LOC_Os04g46180.1	6	AGC_PVPK_like_kin82y.11 - ACG kinases include homologs to PKA, PKG and PKC, expressed
LOC_Os04g46460.2	6	amino acid kinase, putative, expressed
LOC_Os04g53540.3	6	homeobox and START domains containing protein, putative, expressed
LOC_Os04g58160.2	6	fiber protein Fb34, putative, expressed
LOC_Os04g58410.1	6	smr domain containing protein, expressed
LOC_Os04g58780.1	6	pentatricopeptide repeat protein, putative, expressed
LOC_Os04g59494.1	6	transportin-2, putative, expressed
LOC_Os05g01460.5	6	STIP1 homology and U box-containing protein 1, putative, expressed
LOC_Os05g01600.2	6	actin, putative, expressed
LOC_Os05g06320.2	6	ethylene receptor, putative, expressed
LOC_Os05g08410.1	6	ATP10 protein, expressed
LOC_Os05g09600.2	6	GA11916-PA, putative, expressed
LOC_Os05g24550.4	6	Papain family cysteine protease domain containing protein, expressed
LOC_Os05g27880.1	6	BBF1 - 2 Bric-a-Brac, Tramtrack, Broad Complex BTB domains with a F5/8 type C discoidin domain, expressed
LOC_Os05g38520.1	6	60S ribosomal protein L36-2, putative, expressed
LOC_Os05g39230.2	6	low photochemical bleaching 1 protein, putative, expressed
LOC_Os05g40420.1	6	2,3-bisphosphoglycerate-independent phosphoglycerate mutase, putative, expressed
LOC_Os05g41110.2	6	ribosomal protein L7Ae, putative, expressed
LOC_Os05g41190.2	6	expressed protein
LOC_Os05g48600.2	6	glycosyltransferase family 43 protein, putative, expressed
LOC_Os05g51420.2	6	hypersensitive-induced response protein, putative, expressed
LOC_Os05g51700.1	6	nucleoside diphosphate kinase, putative, expressed
LOC_Os05g51790.1	6	RecF/RecN/SMC N terminal domain containing protein, expressed
LOC_Os06g05090.1	6	methyltransferase domain containing protein, expressed
LOC_Os06g08884.1	6	expressed protein
LOC_Os06g14324.2	6	caleosin related protein, putative, expressed
LOC_Os06g20920.1	6	SAM dependent carboxyl methyltransferase, putative, expressed
LOC_Os06g23504.2	6	DTW domain containing protein, putative, expressed
LOC_Os06g28194.1	6	expressed protein
LOC_Os06g41590.1	6	YIF1B, putative, expressed
LOC_Os06g43660.1	6	inorganic H+ pyrophosphatase, putative, expressed
LOC_Os06g45350.2	6	protein kinase domain containing protein, expressed
LOC_Os06g50910.1	6	Phosphatidylinositol kinase and FAT containing domain protein, putative, expressed
LOC_Os06g51220.2	6	HMG1/2, putative, expressed
LOC_Os06g51310.1	6	PAZ domain containing protein, putative, expressed
LOC_Os07g12330.3	6	tryptophan/tyrosine permease family protein, putative, expressed
LOC_Os07g22390.2	6	ankyrin repeat domain containing protein, expressed
LOC_Os07g22390.1	6	ankyrin repeat domain containing protein, expressed
LOC_Os07g24190.1	6	CESA3 - cellulose synthase, expressed
LOC_Os07g24190.2	6	CESA3 - cellulose synthase, expressed
LOC_Os07g29770.2	6	zinc finger protein, putative, expressed
LOC_Os07g36090.2	6	ribosomal protein L28 protein, putative, expressed
LOC_Os07g40700.2	6	RNA methyltransferase, TrmH family protein, putative, expressed
LOC_Os07g42632.3	6	folic acid synthesis protein, putative, expressed
LOC_Os07g47290.1	6	xylose isomerase, putative, expressed
LOC_Os07g47290.3	6	xylose isomerase, putative, expressed
LOC_Os07g47780.1	6	60S ribosomal protein L18-3, putative, expressed
LOC_Os07g48420.1	6	expressed protein
LOC_Os08g02680.1	6	expressed protein
LOC_Os08g12740.1	6	disease resistance protein RGA3, putative, expressed
LOC_Os08g24390.1	6	expressed protein
LOC_Os08g26870.2	6	wound responsive protein, putative, expressed
LOC_Os08g38850.1	6	phosphatidylinositol transfer, putative, expressed
LOC_Os08g40900.1	6	auxin response factor, putative, expressed
LOC_Os08g42850.1	6	peptidyl-prolyl cis-trans isomerase, FKBP-type, putative, expressed
LOC_Os08g44860.7	6	aminopeptidase, putative, expressed
LOC_Os09g07820.1	6	exosome complex exonuclease, putative, expressed
LOC_Os09g07820.2	6	exosome complex exonuclease, putative, expressed
LOC_Os09g21520.2	6	DEAD-box ATP-dependent RNA helicase, putative, expressed
LOC_Os09g21520.1	6	DEAD-box ATP-dependent RNA helicase, putative, expressed
LOC_Os09g24200.2	6	RAD23 DNA repair protein, putative, expressed
LOC_Os09g25620.1	6	CPuORF8 - conserved peptide uORF-containing transcript, expressed
LOC_Os09g29950.3	6	OsPOP19 - Putative Prolyl Oligopeptidase homologue, expressed
LOC_Os09g32250.1	6	DNA repair ATPase-related, putative, expressed
LOC_Os09g39660.1	6	ZOS9-21 - C2H2 zinc finger protein, expressed
LOC_Os10g04674.1	6	disease resistance protein RPM1, putative, expressed
LOC_Os10g06720.1	6	aldose 1-epimerase, putative, expressed
LOC_Os10g10360.4	6	NBS-LRR disease resistance protein, putative, expressed
LOC_Os10g21470.1	6	pentatricopeptide, putative, expressed
LOC_Os10g25570.4	6	expressed protein
LOC_Os10g26130.1	6	phenylalanyl-tRNA synthetase, putative, expressed
LOC_Os10g26700.1	6	YGL010w, putative, expressed
LOC_Os10g30300.1	6	TRM112, putative, expressed
LOC_Os10g38630.2	6	glutathione S-transferase, putative, expressed
LOC_Os11g01740.2	6	serine/threonine-protein kinase, putative, expressed
LOC_Os11g01740.1	6	serine/threonine-protein kinase, putative, expressed
LOC_Os11g03470.3	6	bifunctional aspartokinase/homoserine dehydrogenase, putative, expressed
LOC_Os11g11550.1	6	NBS-LRR disease resistance protein, putative, expressed
LOC_Os11g16410.5	6	oxidoreductase, short chain dehydrogenase/reductase family, putative, expressed
LOC_Os11g31900.1	6	acyl carrier protein, putative, expressed
LOC_Os11g32260.1	6	lysosomal alpha-mannosidase precursor, putative, expressed
LOC_Os11g36060.1	6	THUMP domain-containing protein, putative, expressed
LOC_Os11g37759.2	6	stripe rust resistance protein Yr10, putative, expressed
LOC_Os11g41160.1	6	phosphoserine phosphatase, chloroplast precursor, putative, expressed
LOC_Os11g42420.1	6	nuclear pore protein 84/107 containing protein, expressed
LOC_Os12g04740.2	6	OsDegp13 - Putative Deg protease homologue, expressed
LOC_Os12g04990.1	6	acyl-CoA synthetase protein, putative, expressed
LOC_Os12g06740.2	6	OsFBX440 - F-box domain containing protein, expressed
LOC_Os12g06910.1	6	nucleolar protein family 6, putative, expressed
LOC_Os12g10720.1	6	glutathione S-transferase, putative, expressed
LOC_Os12g15470.2	6	OsSCP65 - Putative Serine Carboxypeptidase homologue, expressed
LOC_Os12g16524.3	6	glutaredoxin-C8 precursor, putative, expressed
LOC_Os12g19590.1	6	WD domain, G-beta repeat domain containing protein, expressed
LOC_Os12g37960.2	6	diaminopimelate epimerase, chloroplast precursor, putative, expressed
LOC_Os01g03030.1	7	alanyl-tRNA synthetase, putative, expressed
LOC_Os01g07070.4	7	transposon protein, putative, CACTA, En/Spm sub-class, expressed
LOC_Os01g09300.1	7	oxidoreductase, putative, expressed
LOC_Os01g11946.2	7	ABC transporter, ATP-binding protein, putative, expressed
LOC_Os01g14932.1	7	NAK-like ser/thr protein kinase, putative, expressed
LOC_Os01g16900.1	7	dehydrogenase, putative, expressed
LOC_Os01g25330.2	7	SAC9, putative, expressed
LOC_Os01g29390.1	7	expressed protein
LOC_Os01g37825.2	7	M16 domain containing zinc peptidase, putative, expressed
LOC_Os01g42950.1	7	protein kinase family protein, putative, expressed
LOC_Os01g46932.2	7	vacuolar protein-sorting-associated protein 25, putative, expressed
LOC_Os01g48280.1	7	ubiquitin-conjugating enzyme, putative, expressed
LOC_Os01g48360.1	7	expressed protein
LOC_Os01g48910.3	7	AMP-binding enzyme, putative, expressed
LOC_Os01g49026.2	7	transmembrane protein 93, putative, expressed
LOC_Os01g51630.1	7	XIE, putative, expressed
LOC_Os01g51700.2	7	ras-related protein, putative, expressed
LOC_Os01g55094.3	7	expressed protein
LOC_Os01g56550.1	7	transcription initiation factor IIF beta subunit, putative, expressed
LOC_Os01g56550.2	7	transcription initiation factor IIF beta subunit, putative, expressed
LOC_Os01g56800.1	7	MATH domain containing protein, expressed
LOC_Os01g56900.1	7	expressed protein
LOC_Os01g58890.4	7	cysteine proteinase inhibitor precursor protein, putative, expressed
LOC_Os01g62020.2	7	NAD dependent epimerase/dehydratase family domain containing protein, expressed
LOC_Os01g62020.1	7	NAD dependent epimerase/dehydratase family domain containing protein, expressed
LOC_Os01g64030.2	7	OsFBL5 - F-box domain and LRR containing protein, expressed
LOC_Os01g64310.2	7	no apical meristem protein, putative, expressed
LOC_Os01g64650.1	7	VAMP-like protein YKT62, putative, expressed
LOC_Os01g66120.1	7	No apical meristem protein, putative, expressed
LOC_Os01g67340.1	7	STRUBBELIG-RECEPTOR FAMILY 8 precursor, putative, expressed
LOC_Os01g70950.2	7	spermatogenesis-associated protein 20 precursor, putative, expressed
LOC_Os01g72570.2	7	expressed protein
LOC_Os01g73530.1	7	ABC transporter, ATP-binding protein, putative, expressed
LOC_Os02g02350.1	7	OsFBK2 - F-box domain and kelch repeat containing protein, expressed
LOC_Os02g02710.3	7	zinc carboxypeptidase family protein, putative, expressed
LOC_Os02g03340.2	7	RNA polymerase II transcription factor B subunit 4, putative, expressed
LOC_Os02g03890.2	7	nuclear transport factor 2, putative, expressed
LOC_Os02g03890.1	7	nuclear transport factor 2, putative, expressed
LOC_Os02g04250.1	7	glycosyltransferase, putative, expressed
LOC_Os02g04250.3	7	glycosyltransferase, putative, expressed
LOC_Os02g04320.2	7	WD domain, G-beta repeat domain containing protein, expressed
LOC_Os02g05510.1	7	GATA transcription factor 25, putative, expressed
LOC_Os02g07880.2	7	DNA binding protein, putative, expressed
LOC_Os02g09890.2	7	protein kinase PKN/PRK1, effector, putative, expressed
LOC_Os02g10200.1	7	zinc finger A20 and AN1 domain-containing stress-associated protein, putative, expressed
LOC_Os02g10920.4	7	zinc finger family protein, putative, expressed
LOC_Os02g10920.5	7	zinc finger family protein, putative, expressed
LOC_Os02g12490.1	7	expressed protein
LOC_Os02g13300.1	7	mitochondrial carrier protein, putative, expressed
LOC_Os02g13300.2	7	mitochondrial carrier protein, putative, expressed
LOC_Os02g16600.2	7	expressed protein
LOC_Os02g21269.1	7	expressed protein
LOC_Os02g21460.1	7	uncharacterized protein yqjG, putative, expressed
LOC_Os02g21460.2	7	uncharacterized protein yqjG, putative, expressed
LOC_Os02g27440.4	7	DNA topoisomerase 1, putative, expressed
LOC_Os02g27950.2	7	ataxin-2 related protein, putative, expressed
LOC_Os02g29550.1	7	AP2 domain containing protein, expressed
LOC_Os02g30230.2	7	exo70 exocyst complex subunit domain containing protein, expressed
LOC_Os02g30620.2	7	dnaJ domain containing protein, expressed
LOC_Os02g33290.2	7	expressed protein
LOC_Os02g34600.1	7	CAMK_CAMK_like.13 - CAMK includes calcium/calmodulin depedent protein kinases, expressed
LOC_Os02g34630.1	7	MYB family transcription factor, putative, expressed
LOC_Os02g37830.2	7	protein kinase domain containing protein, expressed
LOC_Os02g38980.1	7	bromodomain domain containing protein, expressed
LOC_Os02g39010.1	7	cyclin-dependent kinase G-1, putative, expressed
LOC_Os02g39550.2	7	calcium-binding mitochondrial protein anon-60Da, putative, expressed
LOC_Os02g42520.3	7	dehydrogenase, putative, expressed
LOC_Os02g44010.1	7	expressed protein
LOC_Os02g45130.1	7	protein kinase, putative, expressed
LOC_Os02g51500.2	7	membrane-anchored ubiquitin-fold protein, putative, expressed
LOC_Os02g51610.3	7	CRAL/TRIO domain containing protein, expressed
LOC_Os02g57450.2	7	Ser/Thr protein phosphatase family protein, putative, expressed
LOC_Os03g01230.1	7	DNA-directed RNA polymerase II subunit RPB9, putative, expressed
LOC_Os03g02160.1	7	zinc finger C-x8-C-x5-C-x3-H type family protein, expressed
LOC_Os03g02514.1	7	hydrolase, alpha/beta fold family protein, putative, expressed
LOC_Os03g03440.2	7	expressed protein
LOC_Os03g09140.2	7	ras-related protein, putative, expressed
LOC_Os03g09140.1	7	ras-related protein, putative, expressed
LOC_Os03g13220.2	7	expressed protein
LOC_Os03g13970.2	7	26S proteasome non-ATPase regulatory subunit 4, putative, expressed
LOC_Os03g15650.1	7	vacuolar sorting protein, putative, expressed
LOC_Os03g16140.3	7	digalactosyldiacylglycerol synthase, chloroplast precursor, putative, expressed
LOC_Os03g16700.3	7	initiator-binding protein, putative, expressed
LOC_Os03g17120.2	7	arginine biosynthesis bifunctional protein argJ 1, putative, expressed
LOC_Os03g20380.3	7	CAMK_KIN1/SNF1/Nim1_like.2 - CAMK includes calcium/calmodulin depedent protein kinases, expressed
LOC_Os03g21380.2	7	OsCML27 - Calmodulin-related calcium sensor protein, expressed
LOC_Os03g21380.1	7	OsCML27 - Calmodulin-related calcium sensor protein, expressed
LOC_Os03g22400.2	7	ulp1 protease family protein, putative, expressed
LOC_Os03g32590.1	7	transcription initiation factor, putative, expressed
LOC_Os03g40410.1	7	expressed protein
LOC_Os03g43570.1	7	UBX domain-containing protein 1, putative, expressed
LOC_Os03g43570.3	7	UBX domain-containing protein 1, putative, expressed
LOC_Os03g49640.1	7	STE_MEKK_ste11_MAP3K.14 - STE kinases include homologs to sterile 7, sterile 11 and sterile 20 from yeast, expressed
LOC_Os03g51000.1	7	3,4-dihydroxy-2-butanone kinase, putative, expressed
LOC_Os03g51930.1	7	expressed protein
LOC_Os03g56420.2	7	expressed protein
LOC_Os03g59180.1	7	expressed protein
LOC_Os03g61200.2	7	expressed protein
LOC_Os03g61330.4	7	fumarylacetoacetase, putative, expressed
LOC_Os03g61570.1	7	expressed protein
LOC_Os03g62730.3	7	transposon protein, putative, unclassified, expressed
LOC_Os03g63710.2	7	GTPase-activating protein, putative, expressed
LOC_Os03g63710.1	7	GTPase-activating protein, putative, expressed
LOC_Os03g64250.2	7	expressed protein
LOC_Os04g35520.2	7	OsAPx7 - Stromal Ascorbate Peroxidase encoding gene 5,8, expressed
LOC_Os04g35520.1	7	OsAPx7 - Stromal Ascorbate Peroxidase encoding gene 5,8, expressed
LOC_Os04g36058.1	7	DUF1771 domain containing protein, putative, expressed
LOC_Os04g44550.2	7	CHCH domain containing protein, expressed
LOC_Os04g44890.1	7	tRNA-dihydrouridine synthase, putative, expressed
LOC_Os04g50060.2	7	GRAS family transcription factor domain containing protein, expressed
LOC_Os04g53240.1	7	autophagy-related protein, putative, expressed
LOC_Os04g54800.2	7	shikimate kinase, putative, expressed
LOC_Os04g56110.3	7	protein kinase, putative, expressed
LOC_Os04g56440.2	7	ENT domain containing protein, expressed
LOC_Os04g57010.1	7	zinc finger C-x8-C-x5-C-x3-H type family protein, expressed
LOC_Os04g57540.1	7	adenylate kinase, putative, expressed
LOC_Os05g01560.2	7	vacuolar ATP synthase, putative, expressed
LOC_Os05g06280.3	7	ATKINESIN-13A/KINESIN-13A, putative, expressed
LOC_Os05g08610.3	7	zinc finger family protein, putative, expressed
LOC_Os05g09370.2	7	kinase, pfkB family, putative, expressed
LOC_Os05g18604.4	7	OsSCP28 - Putative Serine Carboxypeptidase homologue, expressed
LOC_Os05g23530.4	7	expressed protein
LOC_Os05g25840.1	7	ELMO/CED-12 family protein, putative, expressed
LOC_Os05g30870.2	7	protein kinase domain containing protein, expressed
LOC_Os05g34220.1	7	vrga1, putative, expressed
LOC_Os05g34680.1	7	expressed protein
LOC_Os05g36110.3	7	protein of unknown function DUF502 domain containing protein, expressed
LOC_Os05g37140.1	7	2Fe-2S iron-sulfur cluster binding domain containing protein, expressed
LOC_Os05g38630.2	7	ras-related protein, putative, expressed
LOC_Os05g41480.2	7	domain of unknown function, DUF250 domain containing protein, expressed
LOC_Os05g45840.2	7	GTPase-activating protein, putative, expressed
LOC_Os05g46560.2	7	RAN GTPase-activating protein 1, putative, expressed
LOC_Os05g46720.2	7	phosphatidylinositol transfer, putative, expressed
LOC_Os05g48450.4	7	aminotransferase domain containing protein, putative, expressed
LOC_Os05g49750.2	7	expressed protein
LOC_Os06g01630.2	7	2-oxo acid dehydrogenases acyltransferase domain containing protein, expressed
LOC_Os06g01630.3	7	2-oxo acid dehydrogenases acyltransferase domain containing protein, expressed
LOC_Os06g02540.2	7	expressed protein
LOC_Os06g04660.1	7	oxidoreductase, 2OG-Fe oxygenase family protein, putative, expressed
LOC_Os06g07932.1	7	flavonol synthase/flavanone 3-hydroxylase, putative, expressed
LOC_Os06g09370.3	7	PTF1, putative, expressed
LOC_Os06g09370.2	7	PTF1, putative, expressed
LOC_Os06g12260.2	7	N-rich protein, putative, expressed
LOC_Os06g14440.3	7	DRD1, putative, expressed
LOC_Os06g21120.1	7	expressed protein
LOC_Os06g24730.2	7	hydrolase, alpha/beta fold family domain containing protein, expressed
LOC_Os06g29310.1	7	ulp1 protease family protein, putative, expressed
LOC_Os06g29804.2	7	expressed protein
LOC_Os06g30460.5	7	2-oxo acid dehydrogenases acyltransferase domain containing protein, expressed
LOC_Os06g30820.2	7	expressed protein
LOC_Os06g40650.1	7	copine-1, putative, expressed
LOC_Os06g44170.2	7	NAD dependent epimerase/dehydratase family protein, putative, expressed
LOC_Os06g47350.1	7	RNA polymerase I specific transcription initiation factor RRN3 family protein, putative, expressed
LOC_Os06g47860.1	7	expressed protein
LOC_Os06g49090.2	7	transposon protein, putative, unclassified, expressed
LOC_Os06g50380.1	7	protein phosphatase 2C, putative, expressed
LOC_Os06g50520.2	7	expressed protein
LOC_Os06g51390.2	7	expressed protein
LOC_Os07g09680.3	7	ras-related protein, putative, expressed
LOC_Os07g14150.2	7	cytidine deaminase, putative, expressed
LOC_Os07g19560.1	7	TATA-binding protein-associated factor 2N, putative, expressed
LOC_Os07g22720.1	7	2-oxo acid dehydrogenases acyltransferase domain containing protein, expressed
LOC_Os07g25710.1	7	myb-like DNA-binding domain containing protein, expressed
LOC_Os07g29390.2	7	peptidyl-prolyl cis-trans isomerase, putative, expressed
LOC_Os07g30100.2	7	RIN3, putative, expressed
LOC_Os07g43530.1	7	helix-loop-helix DNA-binding domain containing protein, expressed
LOC_Os07g46430.2	7	expressed protein
LOC_Os07g47360.3	7	CW-type Zinc Finger, putative, expressed
LOC_Os07g47360.2	7	CW-type Zinc Finger, putative, expressed
LOC_Os08g01620.1	7	shwachman-Bodian-Diamond syndrome protein, putative, expressed
LOC_Os08g08650.1	7	expressed protein
LOC_Os08g16350.3	7	expressed protein
LOC_Os08g21590.1	7	phosphatidylinositol 3-kinase, root isoform, putative, expressed
LOC_Os08g33850.1	7	nucleoside-triphosphatase, putative, expressed
LOC_Os08g38410.3	7	RNA recognition motif containing protein, putative, expressed
LOC_Os08g40140.2	7	geranylgeranyl transferase type-2 subunit beta, putative, expressed
LOC_Os08g42960.1	7	ankyrin repeat-containing protein, putative, expressed
LOC_Os08g42960.2	7	ankyrin repeat-containing protein, putative, expressed
LOC_Os09g17600.3	7	membrane protein, putative, expressed
LOC_Os09g17730.1	7	proton pump interactor, putative, expressed
LOC_Os09g25410.2	7	expressed protein
LOC_Os09g33900.1	7	FAD dependent oxidoreductase domain containing protein, expressed
LOC_Os09g34150.2	7	NBS-LRR disease resistance protein, putative, expressed
LOC_Os09g38790.3	7	ZOS9-19 - C2H2 zinc finger protein, expressed
LOC_Os10g16990.2	7	expressed protein
LOC_Os10g23820.1	7	transferase family protein, putative, expressed
LOC_Os10g23820.2	7	transferase family protein, putative, expressed
LOC_Os10g26660.2	7	expressed protein
LOC_Os10g27230.1	7	endonuclease/exonuclease/phosphatase family domain containing protein, expressed
LOC_Os10g28320.2	7	oxidoreductase, aldo/keto reductase family protein, putative, expressed
LOC_Os10g33350.3	7	endo-beta-N-acetylglucosaminidase, putative, expressed
LOC_Os10g35294.2	7	fiber protein Fb34, putative, expressed
LOC_Os10g40550.1	7	CPuORF23 - conserved peptide uORF-containing transcript, expressed
LOC_Os11g02320.3	7	nucleotidyltransferase, putative, expressed
LOC_Os11g07280.2	7	coatomer subunit beta-1, putative, expressed
LOC_Os11g11550.2	7	NBS-LRR disease resistance protein, putative, expressed
LOC_Os11g16330.4	7	expressed protein
LOC_Os11g33120.3	7	respiratory burst oxidase, putative, expressed
LOC_Os11g34860.2	7	palmitoyltransferase TIP1, putative, expressed
LOC_Os11g36200.2	7	receptor-like protein kinase 2 precursor, putative, expressed
LOC_Os11g40570.3	7	plant viral response family protein, putative, expressed
LOC_Os11g42350.1	7	glutathione synthetase, chloroplast precursor, putative, expressed
LOC_Os12g04934.3	7	GIY-YIG catalytic domain containing protein, putative, expressed
LOC_Os12g06200.2	7	E2F family transcription factor protein, putative, expressed
LOC_Os12g13170.1	7	transcription factor, putative, expressed
LOC_Os12g18650.5	7	Regulator of chromosome condensation domain containing protein, expressed
LOC_Os12g18729.4	7	expressed protein
LOC_Os12g19304.2	7	Fe-S metabolism associated domain containing protein, expressed
LOC_Os12g20410.3	7	matrix attachment region binding protein, putative, expressed
LOC_Os12g30030.2	7	IscA-like iron-sulfur assembly protein, mitochondrial precursor, putative, expressed
LOC_Os12g32230.1	7	molybdenum cofactor biosynthesis protein 1, putative, expressed
LOC_Os12g32630.2	7	OsFBX448 - F-box domain containing protein, expressed
LOC_Os12g34874.3	7	bifunctional 3-dehydroquinate dehydratase/shikimate dehydrogenase,chloroplast precursor, putative, expressed
LOC_Os12g36740.2	7	splicing factor, arginine/serine-rich 18, putative, expressed
LOC_Os12g41390.3	7	homocysteine S-methyltransferase protein, putative, expressed
LOC_Os12g42850.1	7	amino acid permease, putative, expressed
LOC_Os01g03060.3	8	splicing factor, putative, expressed
LOC_Os01g03914.3	8	cation efflux family protein, putative, expressed
LOC_Os01g07140.1	8	kelch repeat-containing protein, putative, expressed
LOC_Os01g20900.4	8	OsWAK4 - OsWAK receptor-like cytoplasmic kinase OsWAK-RLCK, expressed
LOC_Os01g22630.1	8	ECT protein, putative, expressed
LOC_Os01g22630.2	8	ECT protein, putative, expressed
LOC_Os01g24070.2	8	GATA zinc finger domain containing protein, expressed
LOC_Os01g29430.2	8	tetratricopeptide-like helical, putative, expressed
LOC_Os01g31220.2	8	expressed protein
LOC_Os01g33684.1	8	disease resistance RPP13-like protein 1, putative, expressed
LOC_Os01g40670.2	8	single myb histone, putative, expressed
LOC_Os01g42700.1	8	expressed protein
LOC_Os01g43390.2	8	uroporphyrinogen decarboxylase, putative, expressed
LOC_Os01g46926.2	8	ubiquitin-conjugating enzyme, putative, expressed
LOC_Os01g48060.3	8	auxin response factor, putative, expressed
[truncated: 1,141 more rows]
